# Supplementary material for: Synthesis and crystal structures of two racemic 2-heteroaryl-3-phenyl-2,3-di­hydro-4H-pyrido[3,2-e][1,3]thia­zin-4-ones
Source: Acta Crystallogr E Crystallogr Commun. 2024 Jun 4;80(Pt 7):699–703. doi: 10.1107/S2056989024005103 (PMC11223699; doi:10.1107/S2056989024005103)
Supplement: Supplementary file 1 [file e-80-00699-sup1.cif]

##############################################################################
#                                                                            #
# This CIF contains the data in a paper accepted for publication in          #
# Acta Crystallographica Section E. It conforms to the requirements of       #
# Notes for Authors for Acta Crystallographica Section E, and has been       #
# peer reviewed under the auspices of the IUCr Commission on Journals.       #
#                                                                            #
# Full details of the Crystallographic Information File format               #
# are given in the paper "The Crystallographic Information File (CIF):       #
# a New Standard Archive File for Crystallography" by S. R. Hall, F. H.      #
# Allen and I. D. Brown [Acta Cryst. (1991), A47, 655-685].                  #
#                                                                            #
# The current version of the core CIF dictionary is obtainable from          #
# ftp://ftp.iucr.org/pub/cif_core.dic.                                       #
#                                                                            #
# Software is freely available for graphical display of the structure(s)     #
# in this CIF. For information consult the CIF software page                 #
# http://www.iucr.org/resources/cif/software.                                #
#                                                                            #
# This file may be used for bona fide research purposes within the           #
# scientific community so long as proper attribution is given to the journal # 
# article from which it was obtained.                                        #
#                                                                            #
##############################################################################
data_1
_audit_creation_method
;
Olex2 1.5-ac5-024
(compiled 2022.04.12 svn.rca3783a0 for Rigaku Oxford Diffraction, GUI svn.r6498)
;
_journal_date_recd_electronic     2024-05-20
_journal_date_accepted     2024-05-29
_journal_name_full     'Acta Crystallographica, Section E'
_journal_year     2024
_journal_volume     80
_journal_issue      1
_journal_page_first     0
_journal_page_last     0
_journal_paper_category     GO
_journal_paper_doi     10.1107/S2056989024005103
_journal_coeditor_code     TX2086
_publ_contact_author_name     'Lee J. Silverberg'
_publ_contact_author_address
;
Pennsylvania State University
Schuylkill Campus
200 University Drive
Schuylkill Haven, PA 17972 USA
;
_publ_contact_author_email     'ljs43@psu.edu'
_publ_contact_author_fax     ?
_publ_contact_author_phone     ?
_publ_section_title
;\
Synthesis and crystal structures of two racemic
2-heteroaryl-3-phenyl-2,3-dihydro-4<i>H</i>-pyrido[3,2-<i>e</i>][1,3]thiazin-\
4-ones
;
loop_
    _publ_author_name
    _publ_author_footnote
    _publ_author_address
    'Yennawar, Hemant P.' .
;
Department of Biochemistry and Molecular Biology Pennsylvania State University
University Park, PA 16802
USA
;
    'Mal, Tapas K.' .
;
Department of Chemistry
The Pennsylvania State University
University Park, PA 16802
USA
;
    'Olsen, Mark A.' .
;
Mendel Science Center, Villanova University, 800 Lancaster Avenue, Villanova,
PA 19085
USA
;
    'Lagalante, Anthony F.' .
;
Mendel Science Center, Villanova University, 800 Lancaster Avenue, Villanova,
PA 19085
USA
;
    'Louca, Evelyn M.' .
;
Pennsylvania State University
Schuylkill Campus
200 University Drive
Schuylkill Haven, PA 17972
USA
;
    'Gavalis, Aloura D.' .
;
Pennsylvania State University
Schuylkill Campus
200 University Drive
Schuylkill Haven, PA 17972
USA
;
    'Silverberg, Lee J.' .
;
Pennsylvania State University
Schuylkill Campus
200 University Drive
Schuylkill Haven, PA 17972
USA
;
_publ_section_synopsis
;\
3-Phenyl-2-(thiophen-3-yl)-2,3-dihydro-4<i>H</i>-pyrido[3,2-<i>e</i>][1,3]\
thiazin-4-one (C~17~H~12~N~2~OS~2~, <b>1</b>) and
2-(1<i>H</i>-indol-3-yl)-3-phenyl-2,3-dihydro-4<i>H</i>-pyrido[3,2-<i>e</i>]\
[1,3]thiazin-4-one 0.438-hydrate (C~21~H~15~N~3~OS\\cdot0.438H~2~O, <b>2</b>)
crystallize in space groups <i>P</i>2~1~/<i>n</i> and <i>C</i>2/<i>c</i>,
respectively. The asymmetric unit in each case is comprised of two parent
molecules, albeit of mixed chirality in the case of <b>1</b> and of similar
chirality in <b>2</b> with the enantiomers occupying the neighboring
asymmetric units. Structure <b>2</b> also has water molecules (partial
occupancies) that form continous channels along the <i>b</i><b>-</b>axis
direction.
;
_chemical_name_systematic
;\
3-Phenyl-2-(thiophen-3-yl)-2,3-dihydro-4<i>H</i>-pyrido[3,2-<i>e</i>][1,3]\
thiazin-4-one
;
_chemical_name_common     ?
_chemical_formula_moiety     'C17 H12 N2 O S2'
_chemical_formula_sum     'C17 H12 N2 O S2'
_chemical_formula_iupac     'C17 H12 N2 O S2'
_chemical_formula_weight     324.41
_chemical_melting_point     ?
_space_group_crystal_system     monoclinic
_space_group_name_H-M_alt     'P 1 21/n 1'
_space_group_name_Hall     '-P 2yn'
loop_
    _space_group_symop_operation_xyz
    'x, y, z'
    '-x+1/2, y+1/2, -z+1/2'
    '-x, -y, -z'
    'x-1/2, -y-1/2, z-1/2'
_cell_length_a     9.22549(10)
_cell_length_b     20.8037(2)
_cell_length_c     15.87594(19)
_cell_angle_alpha     90
_cell_angle_beta     92.7309(11)
_cell_angle_gamma     90
_cell_volume     3043.52(6)
_cell_formula_units_Z     8
_cell_measurement_reflns_used     9971
_cell_measurement_theta_min     3.4630
_cell_measurement_theta_max     76.1780
_cell_measurement_temperature     173(2)
_exptl_crystal_description     block
_exptl_crystal_colour     'clear colourless'
_exptl_crystal_size_max     0.15
_exptl_crystal_size_mid     0.13
_exptl_crystal_size_min     0.08
_exptl_crystal_density_diffrn     1.416
_exptl_crystal_density_meas     ?
_exptl_crystal_density_method     ?
_exptl_crystal_F_000     1344
_exptl_absorpt_coefficient_mu     3.187
_exptl_absorpt_correction_type     multi-scan
_exptl_absorpt_process_details
;
(CrysAlisPro; Rigaku OD, 2023)
;
_exptl_absorpt_correction_T_min     0.62844
_exptl_absorpt_correction_T_max     1.00000
_diffrn_ambient_temperature     173(2)
_diffrn_source     'Rotating-anode X-ray tube'
_diffrn_radiation_type     'Cu K\a'
_diffrn_radiation_wavelength     1.54184
_diffrn_radiation_monochromator     mirror
_diffrn_measurement_device_type     'ROD, Synergy Custom system, HyPix-Arc 150'
_diffrn_measurement_device     'four-circle diffractometer'
_diffrn_measurement_method     '\w scans'
_diffrn_detector     'Hybrid Pixel Array Detector'
_diffrn_detector_area_resol_mean     10.0000
loop_
    _diffrn_refln_index_h
    _diffrn_refln_index_k
    _diffrn_refln_index_l
    0 0 1
    0 0 -2
    0 0 -2
    0 0 -2
    0 0 -2
    0 0 2
    0 0 -3
    0 0 -3
    0 0 -3
    0 0 3
    0 0 -3
    0 0 -4
    0 0 -4
    0 0 -4
    0 0 -5
    0 0 -5
    0 0 -5
    0 0 -5
    0 0 5
    0 0 -6
    0 0 -6
    0 0 -6
    0 0 -6
    0 0 6
    0 0 7
    0 0 -7
    0 0 -8
    0 0 -8
    0 0 -9
    0 0 -9
    0 0 -9
    0 0 -9
    0 0 -10
    0 0 -10
    0 0 -10
    0 0 -11
    0 0 -11
    0 0 -11
    0 0 -11
    0 0 -12
    0 0 -12
    0 0 -12
    0 0 -12
    0 0 -12
    0 0 -13
    0 0 -13
    0 0 -13
    0 0 -14
    0 0 -14
    0 0 -14
    0 0 -15
    0 0 -15
    0 0 -15
    0 0 -16
    0 0 -17
    0 0 -17
    0 0 -18
    0 0 -18
    0 0 -19
    0 1 1
    0 -1 -1
    0 -1 -1
    0 1 -1
    0 1 -1
    0 -1 -1
    0 -1 -1
    0 1 1
    0 1 1
    0 -1 -1
    0 -1 -1
    0 1 -1
    0 -1 -1
    0 1 1
    0 -1 1
    0 -1 -2
    0 -1 -2
    0 1 -2
    0 -1 -2
    0 1 -2
    0 -1 -2
    0 -1 -2
    0 1 -2
    0 -1 -2
    0 -1 -3
    0 -1 -3
    0 1 -3
    0 -1 -3
    0 1 -3
    0 -1 -3
    0 1 -3
    0 -1 -3
    0 1 4
    0 -1 4
    0 -1 -4
    0 1 -4
    0 -1 -4
    0 1 -4
    0 -1 -4
    0 1 -4
    0 -1 -4
    0 1 -4
    0 1 -5
    0 1 -5
    0 -1 -5
    0 -1 -5
    0 1 -5
    0 -1 -5
    0 -1 5
    0 1 5
    0 1 -5
    0 -1 -5
    0 -1 -6
    0 1 -6
    0 -1 -6
    0 -1 6
    0 1 6
    0 1 -6
    0 -1 -6
    0 1 -6
    0 -1 -6
    0 -1 -6
    0 -1 -7
    0 -1 7
    0 -1 -7
    0 1 -7
    0 1 -7
    0 -1 -7
    0 -1 -8
    0 1 -8
    0 -1 -8
    0 1 -8
    0 -1 8
    0 -1 -9
    0 1 -9
    0 -1 -9
    0 -1 -9
    0 1 -9
    0 1 -9
    0 -1 -9
    0 -1 -10
    0 1 -10
    0 1 -10
    0 -1 -10
    0 1 -10
    0 -1 -10
    0 -1 -11
    0 -1 -11
    0 1 -11
    0 -1 -11
    0 1 -11
    0 -1 -11
    0 1 -11
    0 -1 -11
    0 1 -11
    0 -1 -12
    0 -1 -12
    0 1 -12
    0 -1 -12
    0 1 -12
    0 -1 -12
    0 1 -12
    0 -1 -12
    0 1 -12
    0 1 -13
    0 -1 -13
    0 -1 -13
    0 -1 -13
    0 1 -13
    0 1 -13
    0 -1 -13
    0 1 -13
    0 -1 -13
    0 -1 -14
    0 -1 -14
    0 1 -14
    0 1 -14
    0 -1 -14
    0 1 -14
    0 -1 -15
    0 -1 -15
    0 1 -15
    0 1 -15
    0 -1 -15
    0 1 -15
    0 -1 -16
    0 1 -16
    0 -1 -17
    0 1 -17
    0 1 -17
    0 -1 -17
    0 1 -18
    0 -1 -18
    0 1 -18
    0 1 -19
    0 2 0
    0 -2 0
    0 2 0
    0 -2 -1
    0 2 -1
    0 -2 -1
    0 -2 -1
    0 2 -1
    0 -2 -1
    0 -2 -1
    0 -2 -1
    0 -2 -2
    0 -2 -2
    0 -2 -2
    0 -2 -2
    0 -2 -2
    0 -2 2
    0 -2 -2
    0 2 -2
    0 -2 -2
    0 2 -2
    0 -2 -2
    0 -2 -3
    0 -2 -3
    0 -2 -3
    0 2 -3
    0 -2 -3
    0 -2 -3
    0 2 -3
    0 -2 -3
    0 2 -3
    0 -2 -4
    0 -2 -4
    0 -2 -4
    0 2 -4
    0 -2 -4
    0 2 -4
    0 -2 -4
    0 -2 -4
    0 -2 -5
    0 2 -5
    0 -2 -5
    0 2 -5
    0 -2 5
    0 -2 -5
    0 2 -5
    0 -2 -5
    0 -2 -5
    0 -2 -6
    0 2 -6
    0 -2 -6
    0 2 6
    0 2 -6
    0 -2 6
    0 -2 -6
    0 2 -6
    0 -2 -6
    0 -2 -6
    0 -2 -7
    0 -2 -7
    0 -2 7
    0 2 -7
    0 -2 -7
    0 2 -7
    0 2 7
    0 -2 -7
    0 -2 -7
    0 2 -8
    0 -2 -8
    0 2 -8
    0 -2 -8
    0 2 -8
    0 -2 8
    0 -2 -8
    0 2 -9
    0 -2 -9
    0 -2 -9
    0 -2 -9
    0 2 -9
    0 -2 -9
    0 -2 -9
    0 2 -10
    0 2 -10
    0 -2 -10
    0 -2 -10
    0 -2 -10
    0 -2 -10
    0 2 -10
    0 -2 -10
    0 2 -11
    0 -2 -11
    0 2 -11
    0 -2 -11
    0 -2 -11
    0 2 -11
    0 -2 -11
    0 2 -11
    0 -2 -11
    0 2 -12
    0 -2 -12
    0 2 -12
    0 -2 -12
    0 -2 -12
    0 -2 -12
    0 2 -12
    0 -2 -12
    0 2 -13
    0 -2 -13
    0 2 -13
    0 -2 -13
    0 -2 -13
    0 2 -13
    0 -2 -13
    0 2 -14
    0 2 -14
    0 -2 -14
    0 -2 -14
    0 2 -14
    0 -2 -14
    0 2 -15
    0 -2 -15
    0 -2 -15
    0 2 -15
    0 -2 -15
    0 -2 -16
    0 2 -16
    0 2 -17
    0 -2 -17
    0 2 -17
    0 -2 -17
    0 2 -18
    0 -2 -18
    0 2 -18
    0 2 -19
    0 3 0
    0 3 0
    0 -3 -1
    0 -3 -1
    0 3 -1
    0 3 1
    0 -3 -1
    0 -3 -2
    0 -3 -2
    0 -3 -2
    0 -3 2
    0 -3 -2
    0 -3 -2
    0 3 -2
    0 -3 -2
    0 3 -2
    0 3 2
    0 -3 -2
    0 -3 -3
    0 -3 -3
    0 3 -3
    0 3 -3
    0 -3 -3
    0 -3 -3
    0 -3 -3
    0 -3 -3
    0 -3 -3
    0 -3 -3
    0 -3 -4
    0 -3 -4
    0 3 -4
    0 -3 -4
    0 -3 -4
    0 3 -4
    0 -3 -4
    0 -3 -4
    0 -3 -4
    0 3 -4
    0 -3 -5
    0 -3 -5
    0 3 -5
    0 -3 -5
    0 -3 -5
    0 -3 -5
    0 -3 -5
    0 -3 -5
    0 3 -5
    0 -3 -6
    0 -3 -6
    0 3 -6
    0 -3 -6
    0 -3 6
    0 -3 -6
    0 3 -6
    0 3 -6
    0 -3 -7
    0 3 -7
    0 -3 -7
    0 -3 -7
    0 -3 -7
    0 3 -7
    0 -3 -7
    0 -3 7
    0 -3 8
    0 -3 -8
    0 3 -8
    0 3 -8
    0 3 -8
    0 -3 -8
    0 -3 -8
    0 -3 -8
    0 -3 -8
    0 3 -9
    0 -3 9
    0 -3 -9
    0 -3 -9
    0 -3 -9
    0 3 -9
    0 -3 -9
    0 -3 -10
    0 3 -10
    0 -3 -10
    0 3 -10
    0 -3 -10
    0 -3 -10
    0 -3 -10
    0 3 -11
    0 -3 -11
    0 -3 -11
    0 -3 -11
    0 3 -11
    0 -3 -11
    0 -3 -11
    0 -3 -12
    0 3 -12
    0 -3 -12
    0 -3 -12
    0 -3 -12
    0 3 -12
    0 -3 -12
    0 3 -12
    0 -3 -13
    0 3 -13
    0 -3 -13
    0 -3 -13
    0 3 -13
    0 3 -13
    0 -3 -13
    0 -3 -14
    0 3 -14
    0 -3 -14
    0 3 -14
    0 -3 -14
    0 3 -15
    0 -3 -15
    0 3 -15
    0 -3 -15
    0 3 -16
    0 -3 -16
    0 3 -17
    0 -3 -17
    0 3 -18
    0 3 -18
    0 3 -19
    0 -4 0
    0 4 0
    0 -4 -1
    0 -4 -1
    0 4 -1
    0 4 1
    0 -4 -2
    0 4 -2
    0 4 2
    0 4 -2
    0 -4 -2
    0 -4 -2
    0 -4 -2
    0 -4 -2
    0 -4 -2
    0 -4 -3
    0 4 -3
    0 -4 -3
    0 -4 -3
    0 -4 -3
    0 4 -3
    0 4 3
    0 -4 -3
    0 -4 3
    0 -4 -3
    0 -4 -3
    0 -4 -3
    0 -4 -4
    0 -4 -4
    0 -4 -4
    0 4 4
    0 4 -4
    0 4 -4
    0 -4 -4
    0 4 -4
    0 -4 -4
    0 -4 -4
    0 -4 -4
    0 -4 -5
    0 -4 -5
    0 4 -5
    0 -4 -5
    0 -4 -5
    0 -4 -5
    0 4 5
    0 -4 -5
    0 -4 -5
    0 4 -5
    0 4 -6
    0 -4 -6
    0 -4 6
    0 -4 -6
    0 -4 -6
    0 -4 -6
    0 4 -6
    0 -4 7
    0 -4 -7
    0 4 -7
    0 -4 -7
    0 4 -7
    0 -4 -7
    0 4 -7
    0 -4 -7
    0 -4 8
    0 -4 -8
    0 -4 -8
    0 4 -8
    0 -4 -8
    0 4 -8
    0 4 -8
    0 -4 -9
    0 -4 -9
    0 -4 9
    0 4 -9
    0 -4 -9
    0 -4 -9
    0 -4 -10
    0 -4 -10
    0 4 -10
    0 -4 -10
    0 -4 -10
    0 -4 -10
    0 -4 -11
    0 -4 -11
    0 -4 -11
    0 4 -11
    0 -4 -11
    0 -4 -11
    0 -4 12
    0 -4 -12
    0 -4 -12
    0 -4 -12
    0 4 -12
    0 -4 -12
    0 4 -12
    0 -4 -12
    0 4 -13
    0 -4 -13
    0 4 -13
    0 -4 -13
    0 -4 -13
    0 -4 -13
    0 4 -14
    0 -4 -14
    0 -4 -14
    0 -4 -14
    0 -4 -15
    0 4 -15
    0 4 -16
    0 -4 -16
    0 -4 -17
    0 4 -17
    0 4 -17
    0 4 -18
    0 4 -18
    0 4 -19
    0 5 0
    0 -5 0
    0 5 1
    0 5 -1
    0 -5 -1
    0 -5 -1
    0 5 -1
    0 5 -2
    0 5 -2
    0 5 2
    0 -5 -2
    0 -5 -2
    0 -5 -2
    0 -5 -2
    0 -5 -3
    0 -5 -3
    0 -5 -3
    0 -5 -3
    0 5 -3
    0 5 -3
    0 5 3
    0 -5 -3
    0 -5 -3
    0 -5 -3
    0 -5 -3
    0 -5 -4
    0 -5 -4
    0 5 4
    0 5 -4
    0 -5 -4
    0 -5 -4
    0 -5 -4
    0 5 -4
    0 -5 -4
    0 -5 -4
    0 -5 -4
    0 -5 -5
    0 -5 -5
    0 5 5
    0 -5 -5
    0 5 -5
    0 -5 -5
    0 -5 -5
    0 -5 -6
    0 5 -6
    0 -5 -6
    0 -5 -6
    0 -5 6
    0 -5 -6
    0 -5 -6
    0 -5 -6
    0 -5 -7
    0 -5 -7
    0 -5 7
    0 -5 -7
    0 5 -7
    0 5 -7
    0 -5 -7
    0 -5 -7
    0 -5 -7
    0 -5 -8
    0 -5 8
    0 -5 -8
    0 -5 -8
    0 5 -8
    0 5 -8
    0 -5 -9
    0 -5 -9
    0 -5 -9
    0 5 -9
    0 -5 -9
    0 -5 -10
    0 -5 10
    0 5 -10
    0 -5 -10
    0 -5 -10
    0 -5 -10
    0 -5 -10
    0 -5 -11
    0 -5 -11
    0 -5 -11
    0 -5 -11
    0 -5 -11
    0 -5 -12
    0 -5 -12
    0 -5 -12
    0 -5 -12
    0 -5 -12
    0 5 -13
    0 -5 -13
    0 -5 -13
    0 -5 -13
    0 -5 -13
    0 5 -13
    0 5 -14
    0 -5 -14
    0 -5 -14
    0 5 -15
    0 -5 -15
    0 -5 -16
    0 5 -16
    0 5 -16
    0 5 -17
    0 5 -17
    0 5 -18
    0 5 -18
    0 -6 0
    0 -6 0
    0 6 0
    0 -6 -1
    0 6 -1
    0 -6 -1
    0 6 1
    0 6 -1
    0 -6 -2
    0 6 -2
    0 -6 -2
    0 6 -2
    0 6 2
    0 -6 -2
    0 6 -3
    0 6 3
    0 -6 -3
    0 -6 -3
    0 6 -3
    0 -6 -3
    0 -6 -3
    0 -6 -4
    0 -6 -4
    0 6 -4
    0 -6 -4
    0 -6 -4
    0 -6 -4
    0 -6 -4
    0 -6 -4
    0 -6 -4
    0 6 -4
    0 6 4
    0 -6 -5
    0 6 5
    0 -6 -5
    0 -6 -5
    0 6 -5
    0 -6 -5
    0 6 -5
    0 -6 -6
    0 -6 -6
    0 -6 6
    0 6 -6
    0 -6 -6
    0 -6 -6
    0 -6 -6
    0 -6 -6
    0 -6 7
    0 -6 -7
    0 -6 -7
    0 -6 -7
    0 -6 -7
    0 -6 -8
    0 6 -8
    0 -6 -8
    0 -6 -8
    0 -6 -8
    0 6 -9
    0 -6 9
    0 -6 -9
    0 -6 -9
    0 6 -9
    0 -6 -9
    0 -6 -9
    0 -6 -9
    0 -6 -10
    0 -6 -10
    0 -6 -10
    0 -6 -10
    0 -6 -10
    0 -6 10
    0 -6 -11
    0 -6 -11
    0 -6 -11
    0 -6 -11
    0 -6 -11
    0 -6 -12
    0 -6 -12
    0 -6 -12
    0 -6 -12
    0 -6 -13
    0 -6 -13
    0 -6 13
    0 6 -13
    0 -6 -13
    0 -6 -13
    0 -6 -14
    0 6 -14
    0 6 -15
    0 6 -16
    0 6 -16
    0 6 -17
    0 6 -17
    0 6 -18
    0 6 -18
    0 7 0
    0 7 0
    0 -7 0
    0 7 -1
    0 7 1
    0 7 -1
    0 -7 -1
    0 -7 -1
    0 7 -2
    0 7 2
    0 -7 -2
    0 7 -2
    0 -7 -2
    0 -7 -2
    0 -7 -3
    0 7 -3
    0 7 -3
    0 7 3
    0 -7 -3
    0 -7 -3
    0 7 -4
    0 7 4
    0 7 -4
    0 7 4
    0 -7 -4
    0 -7 -4
    0 -7 -5
    0 7 -5
    0 -7 -5
    0 -7 -5
    0 -7 -5
    0 7 5
    0 -7 -5
    0 7 -5
    0 -7 -5
    0 -7 -6
    0 -7 -6
    0 -7 -6
    0 -7 -6
    0 -7 -6
    0 -7 -6
    0 -7 6
    0 -7 -7
    0 -7 -7
    0 -7 -7
    0 -7 -7
    0 -7 -8
    0 -7 -8
    0 7 -8
    0 -7 -8
    0 -7 -8
    0 -7 -8
    0 -7 -9
    0 -7 -9
    0 -7 -9
    0 -7 -9
    0 -7 -9
    0 7 -9
    0 -7 9
    0 -7 -10
    0 -7 10
    0 -7 -10
    0 -7 -10
    0 -7 -10
    0 -7 -10
    0 -7 -11
    0 -7 11
    0 -7 -11
    0 -7 -11
    0 -7 -11
    0 -7 -11
    0 -7 -12
    0 -7 -12
    0 -7 -12
    0 -7 -12
    0 -7 -12
    0 7 -13
    0 -7 -13
    0 -7 -13
    0 -7 13
    0 -7 14
    0 -7 -14
    0 7 -14
    0 7 -15
    0 7 -16
    0 7 -16
    0 7 -17
    0 7 -17
    0 7 -18
    0 8 0
    0 8 0
    0 8 1
    0 8 -1
    0 8 1
    0 8 -1
    0 -8 -1
    0 -8 -1
    0 -8 -2
    0 8 2
    0 8 -2
    0 -8 -2
    0 8 -2
    0 8 2
    0 -8 -3
    0 8 -3
    0 8 3
    0 8 3
    0 8 -3
    0 -8 -3
    0 -8 -4
    0 8 4
    0 8 -4
    0 8 -4
    0 8 4
    0 -8 -4
    0 -8 -4
    0 -8 -5
    0 -8 -5
    0 -8 -5
    0 -8 -5
    0 8 -5
    0 -8 -6
    0 -8 -6
    0 -8 -6
    0 8 -6
    0 -8 -7
    0 -8 -7
    0 8 -7
    0 -8 -7
    0 -8 -8
    0 -8 8
    0 -8 -8
    0 -8 -8
    0 -8 -8
    0 -8 -8
    0 8 -8
    0 -8 -9
    0 -8 -9
    0 -8 -9
    0 -8 9
    0 8 -9
    0 -8 -9
    0 8 -10
    0 -8 -10
    0 -8 -10
    0 -8 -10
    0 -8 10
    0 -8 11
    0 -8 -11
    0 -8 -11
    0 -8 -12
    0 -8 -12
    0 -8 13
    0 -8 -13
    0 8 -14
    0 -8 14
    0 8 -15
    0 8 -16
    0 8 -16
    0 8 -17
    0 8 -17
    0 8 -18
    0 9 0
    0 9 0
    0 -9 -1
    0 9 -1
    0 9 1
    0 9 1
    0 9 -1
    0 -9 -2
    0 9 2
    0 9 2
    0 9 -2
    0 9 -2
    0 9 -3
    0 9 3
    0 -9 -3
    0 9 3
    0 -9 -3
    0 9 -4
    0 9 4
    0 -9 -4
    0 -9 -4
    0 -9 -4
    0 -9 -5
    0 -9 -5
    0 9 -5
    0 -9 -6
    0 9 -6
    0 -9 7
    0 -9 -7
    0 9 -7
    0 -9 8
    0 -9 -8
    0 -9 -8
    0 9 -8
    0 -9 -9
    0 9 -9
    0 -9 9
    0 9 -10
    0 -9 10
    0 -9 -11
    0 -9 11
    0 -9 -12
    0 -9 12
    0 -9 -13
    0 -9 13
    0 -9 14
    0 9 -15
    0 -9 15
    0 9 -16
    0 9 -16
    0 9 -17
    0 9 -18
    0 10 0
    0 10 0
    0 10 1
    0 -10 -1
    0 10 1
    0 10 -1
    0 -10 -2
    0 10 2
    0 -10 -2
    0 10 -2
    0 10 2
    0 -10 -3
    0 10 3
    0 -10 -3
    0 -10 -3
    0 10 -3
    0 10 -3
    0 10 3
    0 -10 -4
    0 -10 -4
    0 -10 -4
    0 10 4
    0 10 -4
    0 10 -5
    0 -10 5
    0 -10 -5
    0 -10 -5
    0 10 -6
    0 -10 6
    0 -10 -6
    0 10 -7
    0 -10 -7
    0 -10 -7
    0 -10 7
    0 -10 8
    0 -10 -8
    0 10 -8
    0 -10 -8
    0 -10 9
    0 10 -9
    0 -10 -9
    0 -10 10
    0 10 -10
    0 -10 -10
    0 10 -11
    0 -10 -11
    0 -10 11
    0 -10 -12
    0 -10 12
    0 -10 13
    0 10 -14
    0 -10 14
    0 10 -15
    0 -10 15
    0 10 -16
    0 10 -16
    0 10 -17
    0 -11 0
    0 11 0
    0 11 -1
    0 -11 -1
    0 11 1
    0 11 -1
    0 -11 -2
    0 11 -2
    0 11 2
    0 11 -2
    0 -11 -2
    0 -11 -3
    0 11 -3
    0 -11 -3
    0 11 3
    0 -11 -4
    0 -11 -4
    0 -11 -4
    0 11 -4
    0 11 -4
    0 -11 4
    0 11 -5
    0 -11 -5
    0 -11 -5
    0 -11 5
    0 11 -6
    0 -11 -6
    0 -11 6
    0 11 -7
    0 -11 -7
    0 -11 7
    0 -11 -7
    0 11 -8
    0 -11 8
    0 -11 -8
    0 -11 -8
    0 -11 -9
    0 11 -9
    0 -11 -9
    0 -11 9
    0 -11 10
    0 -11 -10
    0 11 -10
    0 -11 -11
    0 -11 11
    0 11 -11
    0 -11 12
    0 -11 -12
    0 -11 13
    0 11 -14
    0 11 -15
    0 -11 15
    0 11 -16
    0 -11 16
    0 11 -17
    0 12 0
    0 -12 0
    0 12 0
    0 12 1
    0 12 1
    0 12 -1
    0 -12 -1
    0 -12 1
    0 -12 -1
    0 12 2
    0 12 2
    0 12 -2
    0 -12 -2
    0 -12 -2
    0 -12 -3
    0 12 -3
    0 12 -3
    0 -12 3
    0 12 -4
    0 -12 -4
    0 -12 -4
    0 -12 4
    0 -12 -4
    0 12 -5
    0 -12 -5
    0 -12 5
    0 12 -6
    0 -12 -6
    0 -12 6
    0 -12 -6
    0 12 -7
    0 -12 -7
    0 -12 7
    0 -12 -7
    0 -12 -8
    0 -12 8
    0 12 -8
    0 -12 -8
    0 -12 -9
    0 -12 -9
    0 12 -9
    0 -12 9
    0 -12 -10
    0 12 -10
    0 -12 10
    0 -12 -11
    0 12 -11
    0 -12 11
    0 -12 12
    0 -12 13
    0 -12 14
    0 12 -14
    0 -12 15
    0 12 -15
    0 12 -16
    0 -12 16
    0 12 -17
    0 13 0
    0 -13 0
    0 -13 1
    0 13 -1
    0 13 1
    0 -13 -1
    0 13 -1
    0 -13 1
    0 13 -2
    0 13 2
    0 13 -2
    0 -13 2
    0 -13 -2
    0 -13 2
    0 -13 3
    0 13 -3
    0 13 3
    0 -13 -3
    0 13 -3
    0 -13 -4
    0 -13 -4
    0 13 -4
    0 -13 4
    0 -13 -5
    0 13 -5
    0 -13 5
    0 -13 -6
    0 13 -6
    0 -13 -6
    0 -13 6
    0 -13 -7
    0 -13 7
    0 13 -7
    0 -13 -7
    0 -13 -8
    0 13 -8
    0 -13 -8
    0 -13 8
    0 -13 -9
    0 13 -9
    0 -13 -9
    0 -13 9
    0 -13 10
    0 13 -10
    0 -13 -10
    0 -13 11
    0 13 -11
    0 -13 12
    0 -13 12
    0 -13 13
    0 -13 14
    0 13 -14
    0 -13 15
    0 13 -15
    0 -13 16
    0 13 -16
    0 14 0
    0 14 0
    0 -14 0
    0 -14 0
    0 -14 -1
    0 14 -1
    0 14 1
    0 14 1
    0 14 -1
    0 -14 -1
    0 -14 1
    0 -14 1
    0 14 2
    0 14 -2
    0 -14 -2
    0 -14 2
    0 -14 2
    0 14 3
    0 14 -3
    0 -14 -3
    0 -14 3
    0 -14 3
    0 14 -4
    0 -14 4
    0 -14 -4
    0 14 -5
    0 -14 5
    0 -14 -5
    0 14 -6
    0 -14 -6
    0 -14 7
    0 14 -7
    0 -14 -7
    0 -14 -7
    0 -14 -8
    0 -14 8
    0 14 -8
    0 -14 -8
    0 -14 -9
    0 -14 -9
    0 -14 9
    0 14 -9
    0 -14 10
    0 14 -10
    0 -14 11
    0 -14 12
    0 -14 13
    0 -14 14
    0 -14 14
    0 14 -14
    0 14 -15
    0 -14 15
    0 14 -16
    0 -14 16
    0 -15 0
    0 15 0
    0 -15 0
    0 -15 -1
    0 -15 1
    0 15 -1
    0 15 1
    0 -15 -1
    0 -15 1
    0 -15 -2
    0 15 -2
    0 15 2
    0 -15 2
    0 -15 2
    0 -15 -3
    0 15 3
    0 15 -3
    0 -15 3
    0 -15 -3
    0 -15 -4
    0 -15 4
    0 15 -4
    0 -15 -5
    0 15 -5
    0 -15 5
    0 15 -6
    0 -15 -6
    0 -15 6
    0 15 -7
    0 -15 7
    0 -15 -7
    0 -15 -8
    0 15 -8
    0 -15 8
    0 15 -9
    0 -15 9
    0 -15 10
    0 -15 11
    0 15 -11
    0 -15 12
    0 -15 13
    0 -15 13
    0 15 -14
    0 -15 14
    0 -15 14
    0 15 -15
    0 -15 15
    0 -16 0
    0 -16 0
    0 16 1
    0 16 -1
    0 -16 1
    0 -16 -1
    0 -16 1
    0 16 2
    0 16 -2
    0 -16 2
    0 -16 2
    0 -16 -2
    0 16 -3
    0 -16 -3
    0 -16 3
    0 -16 4
    0 -16 -4
    0 16 -4
    0 -16 5
    0 -16 -5
    0 16 -5
    0 -16 6
    0 -16 -6
    0 16 -6
    0 -16 7
    0 -16 -7
    0 16 -7
    0 16 -8
    0 -16 8
    0 -16 -9
    0 16 -9
    0 -16 9
    0 16 -10
    0 -16 10
    0 16 -11
    0 -16 11
    0 -16 12
    0 -16 12
    0 -16 13
    0 -16 13
    0 -16 14
    0 16 -14
    0 -16 14
    0 16 -15
    0 -16 15
    0 -17 0
    0 17 0
    0 -17 0
    0 -17 -1
    0 -17 1
    0 -17 1
    0 17 1
    0 17 -1
    0 17 -2
    0 17 2
    0 -17 2
    0 -17 -2
    0 -17 -3
    0 -17 3
    0 17 -3
    0 17 -4
    0 -17 4
    0 -17 -4
    0 -17 -5
    0 -17 5
    0 17 -5
    0 -17 6
    0 -17 -6
    0 17 -6
    0 -17 7
    0 17 -7
    0 -17 -8
    0 -17 8
    0 17 -9
    0 -17 9
    0 -17 10
    0 17 -10
    0 -17 11
    0 17 -11
    0 -17 11
    0 -17 12
    0 -17 12
    0 -17 13
    0 -17 13
    0 -17 14
    0 -17 14
    0 17 -14
    0 -17 15
    0 -18 0
    0 18 0
    0 -18 1
    0 18 -1
    0 18 1
    0 -18 2
    0 18 2
    0 18 -2
    0 -18 -2
    0 18 -3
    0 -18 -3
    0 -18 3
    0 18 -4
    0 -18 4
    0 -18 -4
    0 18 -5
    0 -18 5
    0 -18 6
    0 18 -6
    0 -18 7
    0 -18 -7
    0 -18 8
    0 18 -8
    0 -18 -8
    0 -18 8
    0 18 -9
    0 -18 10
    0 -18 10
    0 18 -10
    0 18 -11
    0 -18 11
    0 -18 11
    0 -18 12
    0 -18 12
    0 18 -13
    0 -18 13
    0 -18 13
    0 -18 14
    0 19 0
    0 19 1
    0 19 -1
    0 -19 1
    0 19 -2
    0 -19 2
    0 -19 3
    0 19 -3
    0 -19 4
    0 -19 4
    0 19 -4
    0 -19 5
    0 -19 5
    0 -19 -5
    0 -19 6
    0 -19 6
    0 -19 -6
    0 -19 -7
    0 -19 7
    0 19 -7
    0 -19 8
    0 19 -8
    0 -19 -8
    0 -19 9
    0 19 -9
    0 -19 9
    0 -19 10
    0 19 -10
    0 -19 10
    0 -19 11
    0 -19 11
    0 19 -11
    0 -19 12
    0 -19 12
    0 -19 13
    0 -19 13
    0 -20 0
    0 -20 -1
    0 -20 2
    0 -20 -2
    0 -20 3
    0 -20 -3
    0 -20 4
    0 20 -4
    0 -20 -4
    0 20 -5
    0 -20 -5
    0 20 -6
    0 -20 -6
    0 20 -7
    0 -20 7
    0 -20 -7
    0 -20 7
    0 20 -8
    0 -20 8
    0 -20 8
    0 20 -9
    0 -20 9
    0 -20 10
    0 20 -10
    0 -20 10
    0 -20 11
    0 20 -11
    0 -20 11
    0 -20 12
    0 -20 12
    0 -21 0
    0 21 0
    0 21 -1
    0 -21 1
    0 -21 -1
    0 -21 2
    0 -21 -2
    0 21 -2
    0 -21 -3
    0 21 -3
    0 -21 3
    0 21 -4
    0 -21 -4
    0 -21 4
    0 21 -5
    0 -21 5
    0 -21 -5
    0 -21 6
    0 21 -6
    0 -21 -6
    0 -21 7
    0 21 -7
    0 -21 -7
    0 21 -8
    0 -21 8
    0 -21 8
    0 21 -9
    0 -21 9
    0 -21 9
    0 -21 10
    0 21 -10
    0 -21 10
    0 -21 11
    0 -21 11
    0 -22 0
    0 22 0
    0 -22 1
    0 -22 -1
    0 22 -1
    0 -22 2
    0 -22 -2
    0 22 -2
    0 -22 -3
    0 -22 3
    0 22 -3
    0 -22 4
    0 -22 -4
    0 22 -4
    0 -22 5
    0 -22 -5
    0 22 -5
    0 -22 6
    0 22 -6
    0 -22 7
    0 22 -7
    0 -22 8
    0 22 -8
    0 -22 9
    0 22 -9
    0 -22 10
    0 23 0
    0 -23 0
    0 23 -1
    0 -23 -1
    0 -23 1
    0 23 -2
    0 -23 2
    0 -23 -2
    0 23 -3
    0 -23 -3
    0 -23 3
    0 23 -4
    0 -23 4
    0 -23 -4
    0 23 -5
    0 -23 -5
    0 -23 5
    0 -23 5
    0 23 -6
    0 -23 6
    0 -23 6
    0 23 -7
    0 -23 7
    0 23 -8
    0 -23 8
    0 -23 9
    0 -24 0
    0 24 -1
    0 -24 1
    0 -24 -1
    0 24 -2
    0 -24 2
    0 -24 -2
    0 24 -3
    0 -24 3
    0 -24 -3
    0 24 -4
    0 -24 -4
    0 24 -5
    0 24 -6
    1 0 -19
    1 0 -18
    1 0 -17
    1 0 -17
    1 0 -16
    1 0 -15
    1 0 -15
    1 0 -15
    1 0 -14
    1 0 -14
    1 0 -14
    1 0 -14
    1 0 -13
    1 0 -13
    1 0 -13
    1 0 -13
    1 0 -13
    1 0 -12
    1 0 -12
    1 0 -12
    1 0 -12
    1 0 -12
    1 0 -11
    1 0 -11
    1 0 -11
    1 0 -11
    1 0 -11
    1 0 -10
    1 0 -10
    1 0 -10
    1 0 -10
    1 0 -9
    1 0 -9
    1 0 -9
    1 0 -9
    1 0 -9
    1 0 -8
    1 0 -8
    1 0 -8
    1 0 -8
    1 0 -7
    -1 0 7
    1 0 -7
    1 0 -6
    1 0 -6
    1 0 -6
    1 0 -6
    1 0 -6
    1 0 -5
    1 0 -5
    1 0 -5
    1 0 -5
    1 0 -4
    1 0 -4
    1 0 -4
    1 0 -4
    1 0 -4
    1 0 -3
    1 0 -3
    1 0 -3
    -1 0 2
    1 0 -2
    1 0 -2
    1 0 -2
    1 0 -1
    1 0 0
    1 0 1
    1 0 1
    -1 0 -1
    1 0 1
    1 0 2
    1 0 2
    1 0 2
    -1 0 -2
    1 0 3
    -1 0 -3
    1 0 3
    -1 0 -3
    1 0 3
    1 0 4
    1 0 4
    -1 0 -4
    1 0 4
    -1 0 -4
    1 0 5
    -1 0 -5
    1 0 5
    -1 0 -5
    1 0 6
    -1 0 -6
    1 0 6
    -1 0 -6
    1 0 7
    -1 0 -7
    1 0 7
    -1 0 -7
    1 0 8
    -1 0 -8
    -1 0 -8
    -1 0 -9
    -1 0 -9
    -1 0 -9
    -1 0 -9
    1 0 9
    -1 0 -10
    -1 0 -10
    -1 0 -10
    -1 0 -11
    -1 0 -11
    -1 0 -12
    -1 0 -12
    -1 0 -13
    -1 0 -13
    -1 0 -13
    -1 0 -14
    -1 0 -14
    -1 0 -14
    -1 0 -15
    -1 0 -15
    -1 0 -16
    -1 0 -16
    -1 0 -17
    -1 0 -17
    -1 0 -18
    1 1 -19
    1 -1 -18
    1 1 -18
    1 1 -17
    1 1 -17
    1 -1 -17
    1 -1 -16
    1 1 -16
    1 -1 -15
    1 1 -15
    1 -1 -15
    1 1 -15
    1 -1 -15
    1 1 -15
    1 1 -14
    1 -1 -14
    1 -1 -14
    1 -1 -14
    1 1 -14
    1 -1 -14
    1 1 -14
    1 -1 -13
    1 1 -13
    1 -1 -13
    1 1 -13
    1 1 -13
    1 -1 -13
    1 1 -13
    1 1 -13
    1 -1 -13
    1 -1 -13
    1 1 -12
    1 -1 -12
    1 -1 -12
    1 -1 -12
    1 1 -12
    1 1 -12
    1 -1 -12
    1 1 -12
    1 -1 -12
    1 1 -12
    1 1 -11
    1 -1 -11
    1 1 -11
    1 -1 -11
    1 -1 -11
    1 1 -11
    1 -1 -11
    1 1 -11
    1 -1 -11
    1 1 -10
    1 -1 -10
    1 -1 -10
    1 1 -10
    1 -1 -10
    1 1 -10
    1 -1 -10
    1 -1 -9
    1 1 -9
    1 -1 -9
    1 1 -9
    1 -1 -9
    1 1 -9
    1 -1 -9
    1 -1 -9
    1 1 -9
    1 -1 -8
    1 -1 -8
    1 1 -8
    1 -1 -8
    1 1 -8
    1 -1 -8
    1 1 -8
    1 -1 -8
    1 1 -8
    1 -1 -8
    1 1 -7
    1 -1 -7
    1 1 -7
    1 1 -7
    1 -1 -7
    1 -1 -6
    1 1 -6
    1 -1 -6
    1 1 -6
    1 -1 -6
    1 -1 -6
    1 1 -6
    -1 1 6
    1 1 -6
    1 -1 -6
    1 1 -5
    1 -1 -5
    1 1 -5
    1 1 -5
    1 -1 -5
    1 1 -5
    1 -1 -5
    1 1 -5
    1 -1 -5
    1 -1 -4
    1 1 -4
    1 -1 -4
    1 1 -4
    1 -1 -4
    1 -1 -4
    1 1 -4
    1 -1 -4
    1 1 -4
    1 -1 -3
    1 -1 -3
    1 -1 -3
    1 -1 -3
    1 1 -3
    1 -1 -3
    1 -1 -3
    1 1 -3
    1 1 -3
    1 -1 -3
    1 1 -2
    -1 -1 2
    1 -1 -2
    1 -1 -2
    -1 -1 2
    1 -1 -2
    1 1 -2
    1 -1 -2
    1 -1 -1
    -1 -1 1
    1 -1 -1
    1 -1 -1
    1 1 -1
    1 1 0
    -1 1 0
    1 -1 0
    -1 -1 0
    -1 1 0
    1 -1 0
    -1 -1 0
    1 -1 0
    -1 -1 -1
    -1 1 -1
    1 -1 1
    1 -1 1
    -1 -1 -1
    1 1 1
    1 -1 1
    -1 -1 -1
    -1 -1 -2
    1 -1 2
    -1 -1 -2
    1 1 2
    1 -1 2
    -1 -1 -2
    1 1 2
    -1 -1 -2
    1 -1 2
    -1 1 -2
    -1 -1 -3
    -1 -1 -3
    -1 -1 -3
    1 1 3
    1 -1 3
    1 1 3
    1 -1 3
    -1 -1 -3
    1 1 3
    -1 1 -3
    -1 1 -4
    1 1 4
    1 -1 4
    -1 -1 -4
    -1 1 -4
    -1 -1 -4
    -1 -1 -4
    -1 -1 -4
    1 1 4
    1 1 4
    1 -1 4
    1 1 5
    -1 -1 -5
    1 1 5
    -1 -1 -5
    1 -1 5
    1 1 5
    -1 1 -5
    -1 -1 -5
    -1 1 -5
    -1 -1 -5
    -1 -1 -5
    1 1 6
    -1 -1 -6
    1 1 6
    1 -1 6
    -1 1 -6
    -1 -1 -6
    -1 1 -6
    -1 -1 -6
    -1 -1 -6
    -1 -1 -7
    -1 1 -7
    -1 -1 -7
    1 1 7
    1 -1 7
    1 1 7
    -1 1 -7
    -1 -1 -7
    -1 -1 -7
    -1 1 -7
    -1 -1 -8
    -1 1 -8
    1 -1 8
    1 1 8
    -1 -1 -8
    1 -1 8
    -1 1 -8
    -1 -1 -8
    -1 -1 -9
    -1 1 -9
    1 -1 9
    -1 1 -9
    -1 -1 -9
    -1 1 -9
    -1 -1 -9
    -1 -1 -9
    -1 1 -9
    -1 -1 -10
    -1 1 -10
    -1 -1 -10
    -1 1 -10
    -1 -1 -10
    -1 1 -10
    -1 -1 -10
    -1 -1 -11
    -1 1 -11
    -1 -1 -11
    -1 1 -12
    -1 -1 -12
    -1 1 -12
    -1 -1 -12
    -1 -1 -12
    -1 -1 -13
    -1 1 -13
    -1 1 -13
    -1 -1 -13
    -1 -1 -13
    -1 -1 -14
    -1 1 -14
    -1 1 -14
    -1 1 -14
    -1 -1 -14
    -1 -1 -14
    -1 -1 -15
    -1 1 -15
    -1 -1 -15
    -1 1 -15
    -1 -1 -16
    -1 1 -16
    -1 -1 -16
    -1 1 -16
    -1 1 -17
    -1 -1 -17
    -1 -1 -17
    -1 1 -17
    -1 -1 -18
    -1 1 -18
    -1 1 -18
    1 2 -19
    1 2 -18
    1 -2 -18
    1 -2 -17
    1 2 -17
    1 2 -17
    1 -2 -16
    1 2 -16
    1 2 -15
    1 -2 -15
    1 2 -15
    1 2 -15
    1 -2 -15
    1 -2 -14
    1 2 -14
    1 2 -14
    1 -2 -14
    1 -2 -14
    1 -2 -14
    1 2 -14
    1 -2 -13
    1 2 -13
    1 -2 -13
    1 -2 -13
    1 2 -13
    1 -2 -13
    1 2 -13
    1 -2 -13
    1 -2 -12
    1 2 -12
    1 -2 -12
    1 2 -12
    1 2 -12
    1 -2 -12
    1 2 -12
    1 -2 -12
    1 2 -12
    1 -2 -12
    1 -2 -11
    1 2 -11
    1 -2 -11
    1 2 -11
    1 -2 -11
    1 2 -11
    1 -2 -11
    1 -2 -11
    1 2 -11
    1 -2 -10
    1 -2 -10
    1 2 -10
    1 2 -10
    1 -2 -10
    1 -2 -10
    1 2 -10
    1 -2 -10
    1 -2 -9
    1 -2 -9
    1 2 -9
    1 2 -9
    1 -2 -9
    1 -2 -9
    1 -2 -9
    1 -2 -8
    1 -2 -8
    1 2 -8
    1 -2 -8
    1 -2 -8
    -1 -2 8
    1 -2 -8
    1 2 -8
    1 -2 -8
    1 -2 -7
    1 -2 -7
    1 2 -7
    1 2 -7
    1 2 -7
    1 -2 -7
    1 2 -7
    1 -2 -7
    1 -2 -6
    1 2 -6
    1 -2 -6
    1 -2 -6
    1 2 -6
    1 -2 -6
    1 2 -6
    1 2 -6
    1 2 -6
    1 -2 -6
    1 -2 -5
    1 -2 -5
    1 2 -5
    1 -2 -5
    1 -2 -5
    1 -2 -5
    1 2 -5
    1 -2 -5
    1 2 -5
    1 -2 -5
    1 2 -5
    1 2 -5
    1 2 -4
    1 -2 -4
    1 -2 -4
    1 -2 -4
    1 -2 -4
    1 -2 -4
    1 2 -4
    1 -2 -4
    1 -2 -4
    1 2 -4
    1 2 -4
    1 -2 -4
    1 -2 -3
    1 -2 -3
    -1 -2 3
    1 -2 -3
    1 -2 -3
    1 2 -3
    1 -2 -3
    1 2 -3
    1 -2 -3
    1 2 -3
    1 -2 -3
    1 -2 -3
    1 -2 -2
    1 -2 -2
    1 -2 -2
    1 -2 -2
    -1 2 2
    1 2 -2
    1 2 -2
    1 -2 -2
    -1 -2 1
    -1 2 1
    1 -2 -1
    1 -2 -1
    1 -2 -1
    1 -2 -1
    1 2 -1
    1 -2 0
    1 -2 0
    1 -2 0
    -1 2 0
    1 -2 0
    -1 -2 0
    -1 -2 -1
    -1 -2 -1
    1 -2 1
    -1 2 -1
    -1 -2 -1
    1 2 1
    1 -2 1
    -1 -2 -2
    -1 -2 -2
    1 2 2
    -1 -2 -2
    1 -2 2
    -1 -2 -2
    -1 -2 -2
    1 -2 2
    -1 2 -2
    1 -2 3
    -1 -2 -3
    1 2 3
    -1 -2 -3
    -1 -2 -3
    -1 -2 -3
    -1 -2 -3
    -1 -2 -3
    1 -2 3
    -1 2 -3
    1 2 3
    -1 -2 -4
    1 2 4
    -1 -2 -4
    1 2 4
    -1 -2 -4
    -1 -2 -4
    1 -2 4
    -1 -2 -4
    -1 2 -4
    -1 -2 -5
    -1 -2 -5
    1 -2 5
    1 2 5
    -1 -2 -5
    -1 2 -5
    1 2 5
    -1 -2 -5
    1 2 5
    -1 -2 -5
    1 2 6
    1 -2 6
    1 2 6
    -1 -2 -6
    -1 2 -6
    -1 -2 -6
    -1 -2 -6
    -1 -2 -7
    -1 2 -7
    1 2 7
    -1 -2 -7
    -1 -2 -7
    -1 -2 -7
    1 -2 7
    1 -2 8
    -1 2 -8
    -1 -2 -8
    -1 2 -8
    -1 -2 -8
    -1 2 -9
    -1 -2 -9
    -1 -2 -9
    -1 -2 -9
    1 -2 9
    -1 -2 -10
    -1 -2 -10
    -1 2 -10
    -1 -2 -10
    -1 2 -10
    1 -2 10
    -1 -2 -10
    -1 2 -11
    -1 -2 -11
    -1 -2 -11
    -1 -2 -11
    -1 2 -11
    -1 -2 -11
    -1 -2 -12
    -1 2 -12
    -1 -2 -12
    -1 -2 -12
    -1 2 -12
    -1 2 -13
    -1 -2 -13
    -1 -2 -13
    -1 2 -13
    -1 -2 -13
    -1 2 -14
    -1 -2 -14
    -1 2 -14
    -1 -2 -14
    -1 2 -14
    -1 -2 -14
    -1 2 -15
    -1 -2 -15
    -1 2 -15
    -1 -2 -15
    -1 2 -16
    -1 -2 -16
    -1 2 -16
    -1 -2 -16
    -1 2 -17
    -1 -2 -17
    -1 -2 -17
    -1 2 -17
    -1 2 -18
    -1 2 -18
    1 3 -19
    1 3 -18
    1 3 -17
    1 -3 -17
    1 3 -17
    1 3 -16
    1 -3 -16
    1 -3 -15
    1 3 -15
    1 -3 -15
    1 -3 -15
    1 3 -15
    1 3 -15
    1 -3 -14
    1 3 -14
    1 -3 -14
    1 -3 -14
    1 -3 -14
    1 3 -14
    1 3 -14
    1 3 -13
    1 -3 -13
    1 -3 -13
    1 3 -13
    1 -3 -13
    1 3 -13
    1 -3 -13
    1 -3 -12
    1 -3 -12
    1 3 -12
    1 3 -12
    1 -3 -12
    1 -3 -12
    1 -3 -11
    1 -3 -11
    1 3 -11
    1 -3 -11
    1 -3 -11
    1 -3 -11
    1 3 -11
    1 -3 -10
    1 -3 -10
    1 3 -10
    1 -3 -10
    1 -3 -10
    1 -3 -10
    1 3 -10
    1 -3 -10
    1 -3 -9
    1 3 -9
    1 -3 -9
    1 -3 -9
    1 -3 -9
    1 -3 -9
    1 3 -9
    1 -3 -8
    1 -3 -8
    1 3 -8
    1 -3 -8
    1 -3 -8
    -1 -3 8
    1 -3 -8
    1 -3 -8
    1 3 -7
    1 -3 -7
    1 3 -7
    1 -3 -7
    1 3 -7
    1 -3 -7
    1 -3 -7
    1 -3 -7
    1 3 -7
    1 3 -6
    1 -3 -6
    1 3 -6
    1 3 -6
    1 -3 -6
    1 -3 -6
    1 3 -6
    1 3 -6
    1 3 -5
    1 3 -5
    1 -3 -5
    1 3 -5
    1 -3 -5
    1 3 -5
    1 -3 -5
    1 -3 -5
    1 -3 -5
    1 -3 -5
    1 -3 -5
    1 3 -5
    1 3 -4
    1 3 -4
    1 -3 -4
    1 -3 -4
    1 -3 -4
    1 -3 -4
    1 3 -4
    1 -3 -4
    1 -3 -4
    1 3 -4
    1 -3 -4
    1 -3 -4
    -1 3 3
    1 -3 -3
    1 3 -3
    1 3 -3
    1 -3 -3
    1 -3 -3
    1 -3 -3
    1 3 -3
    1 -3 -3
    1 -3 -3
    1 -3 -3
    1 -3 -3
    1 -3 -2
    1 -3 -2
    -1 3 2
    1 -3 -2
    1 3 -2
    1 -3 -2
    1 -3 -2
    -1 -3 1
    1 -3 -1
    1 -3 -1
    1 -3 -1
    -1 3 1
    1 3 -1
    1 -3 0
    -1 3 0
    -1 -3 0
    -1 -3 0
    1 -3 0
    1 -3 0
    1 3 0
    -1 3 -1
    -1 -3 -1
    -1 -3 -1
    1 -3 1
    1 -3 1
    -1 -3 -1
    -1 -3 -1
    1 -3 2
    -1 -3 -2
    -1 -3 -2
    -1 -3 -2
    -1 -3 -2
    -1 -3 -2
    -1 3 -2
    -1 -3 -2
    1 3 2
    -1 -3 -3
    1 -3 3
    -1 -3 -3
    -1 -3 -3
    -1 -3 -3
    -1 -3 -3
    -1 3 -3
    1 3 3
    -1 -3 -3
    -1 -3 -3
    -1 3 -4
    -1 -3 -4
    -1 -3 -4
    1 3 4
    -1 -3 -4
    1 -3 4
    -1 -3 -4
    -1 -3 -4
    1 3 4
    -1 -3 -4
    1 3 5
    -1 -3 -5
    -1 -3 -5
    -1 -3 -5
    1 3 5
    1 -3 5
    -1 -3 -5
    -1 -3 -5
    -1 3 -5
    -1 3 -6
    -1 -3 -6
    -1 -3 -6
    1 3 6
    -1 -3 -6
    1 -3 6
    -1 -3 -7
    -1 -3 -7
    -1 3 -7
    1 -3 7
    -1 -3 -7
    1 -3 8
    -1 -3 -8
    -1 -3 -8
    -1 -3 -8
    -1 3 -8
    -1 3 -8
    -1 -3 -8
    -1 -3 -9
    -1 3 -9
    -1 -3 -9
    1 -3 9
    -1 -3 -9
    -1 -3 -10
    -1 3 -10
    -1 -3 -10
    -1 -3 -10
    -1 -3 -10
    -1 -3 -11
    -1 -3 -11
    -1 3 -11
    -1 3 -11
    -1 -3 -11
    -1 -3 -11
    1 -3 11
    -1 3 -11
    -1 -3 -12
    -1 -3 -12
    -1 3 -12
    -1 -3 -12
    -1 3 -12
    -1 -3 -13
    -1 -3 -13
    -1 3 -13
    -1 3 -13
    -1 -3 -13
    -1 -3 -14
    -1 -3 -14
    -1 3 -14
    -1 3 -14
    -1 3 -15
    -1 -3 -15
    -1 -3 -15
    -1 3 -15
    -1 3 -16
    -1 -3 -16
    -1 -3 -17
    -1 3 -17
    -1 -3 -17
    -1 3 -17
    -1 3 -18
    -1 3 -18
    -1 3 -19
    1 4 -19
    1 4 -18
    1 -4 -17
    1 4 -17
    1 4 -17
    1 -4 -16
    1 4 -16
    1 4 -16
    1 -4 -15
    1 4 -15
    1 -4 -15
    1 4 -15
    1 -4 -14
    1 -4 -14
    1 4 -14
    1 -4 -14
    1 -4 -14
    1 4 -14
    1 4 -14
    1 -4 -13
    1 -4 -13
    1 -4 -13
    1 4 -13
    1 -4 -13
    1 4 -13
    1 -4 -12
    1 -4 -12
    1 -4 -12
    1 -4 -12
    1 -4 -12
    1 4 -12
    1 -4 -11
    1 -4 -11
    1 4 -11
    1 -4 -11
    1 -4 -11
    1 -4 -11
    1 -4 -10
    1 -4 -10
    1 -4 -10
    1 -4 -10
    1 -4 -10
    1 -4 -10
    1 -4 -9
    1 -4 -9
    1 4 -9
    1 -4 -9
    -1 -4 9
    1 -4 -9
    1 -4 -9
    1 -4 -8
    -1 -4 8
    1 -4 -8
    1 4 -8
    1 4 -8
    1 -4 -8
    1 -4 -8
    1 -4 -8
    1 4 -7
    1 -4 -7
    1 4 -7
    1 -4 -7
    1 -4 -7
    1 4 -7
    1 -4 -7
    1 4 -7
    1 -4 -7
    1 -4 -6
    1 4 -6
    1 4 -6
    1 -4 -6
    1 4 -6
    1 -4 -6
    1 4 -6
    1 -4 -6
    1 4 -6
    1 -4 -6
    1 -4 -5
    1 -4 -5
    1 -4 -5
    1 4 -5
    1 -4 -5
    1 -4 -5
    1 -4 -5
    1 4 -5
    1 4 -5
    1 -4 -5
    1 4 -5
    1 -4 -5
    1 4 -5
    1 4 -4
    1 -4 -4
    1 4 -4
    1 -4 -4
    1 -4 -4
    1 -4 -4
    1 -4 -4
    1 4 -4
    1 4 -4
    1 -4 -4
    1 -4 -4
    1 -4 -4
    1 -4 -3
    -1 4 3
    1 -4 -3
    1 4 -3
    1 -4 -3
    1 -4 -3
    1 4 -3
    1 4 -3
    1 -4 -3
    1 -4 -2
    1 -4 -2
    -1 4 2
    1 -4 -2
    1 4 -2
    -1 4 1
    -1 -4 1
    1 -4 -1
    1 -4 -1
    1 -4 -1
    1 4 -1
    -1 -4 0
    1 4 0
    -1 -4 0
    1 -4 0
    -1 4 0
    1 -4 1
    1 4 1
    -1 -4 -1
    -1 4 -1
    -1 -4 -1
    -1 -4 -2
    -1 4 -2
    -1 -4 -2
    1 -4 2
    -1 -4 -2
    -1 -4 -2
    -1 -4 -3
    -1 -4 -3
    -1 -4 -3
    -1 -4 -3
    -1 4 -3
    -1 -4 -3
    1 -4 3
    1 -4 4
    -1 -4 -4
    -1 -4 -4
    -1 -4 -4
    -1 -4 -4
    -1 -4 -4
    -1 -4 -4
    1 4 4
    -1 4 -4
    1 4 5
    -1 -4 -5
    1 4 5
    -1 -4 -5
    -1 -4 -5
    -1 -4 -5
    1 -4 5
    -1 -4 -5
    -1 4 -5
    -1 -4 -5
    -1 -4 -6
    -1 -4 -6
    1 -4 6
    -1 -4 -6
    -1 4 -6
    -1 -4 -6
    -1 -4 -7
    1 -4 7
    -1 -4 -7
    -1 -4 -7
    -1 -4 -7
    -1 4 -7
    -1 -4 -7
    -1 -4 -8
    1 -4 8
    -1 4 -8
    -1 -4 -8
    -1 -4 -8
    -1 -4 -8
    -1 4 -9
    -1 -4 -9
    -1 -4 -9
    -1 -4 -9
    -1 -4 -10
    -1 -4 -10
    -1 -4 -10
    -1 -4 -10
    1 -4 10
    -1 4 -10
    -1 -4 -11
    -1 -4 -11
    -1 -4 -11
    -1 -4 -11
    1 -4 11
    -1 4 -11
    -1 -4 -12
    -1 4 -12
    -1 4 -12
    1 -4 12
    -1 -4 -12
    -1 -4 -12
    -1 -4 -13
    -1 4 -13
    -1 4 -13
    -1 -4 -13
    -1 -4 -13
    -1 -4 -14
    -1 -4 -14
    -1 4 -14
    -1 -4 -15
    -1 4 -15
    -1 -4 -15
    -1 4 -16
    -1 -4 -16
    -1 -4 -16
    -1 4 -17
    -1 4 -17
    -1 4 -18
    -1 4 -18
    -1 4 -19
    1 5 -19
    1 5 -18
    1 5 -17
    1 5 -17
    1 5 -16
    1 -5 -16
    1 5 -16
    1 5 -15
    1 5 -15
    1 -5 -15
    1 -5 -14
    1 -5 -14
    1 -5 -14
    1 5 -14
    1 -5 -14
    1 5 -14
    1 -5 -13
    1 5 -13
    1 -5 -13
    1 -5 -13
    1 -5 -13
    1 5 -13
    1 -5 -12
    1 -5 -12
    1 -5 -12
    1 5 -12
    1 -5 -12
    1 -5 -11
    1 -5 -11
    1 -5 -11
    1 -5 -11
    1 -5 -11
    1 -5 -10
    1 -5 -10
    1 -5 -10
    1 -5 -10
    1 -5 -10
    1 -5 -9
    1 -5 -9
    1 -5 -9
    1 -5 -9
    1 -5 -9
    1 -5 -9
    1 -5 -8
    1 -5 -8
    1 5 -8
    1 -5 -8
    1 -5 -8
    1 -5 -8
    1 -5 -7
    1 -5 -7
    1 5 -7
    1 5 -7
    1 -5 -7
    1 -5 -7
    1 5 -7
    1 -5 -7
    1 -5 -7
    1 -5 -6
    1 5 -6
    1 5 -6
    1 -5 -6
    1 -5 -6
    1 -5 -6
    1 5 -6
    1 -5 -6
    1 5 -6
    1 -5 -6
    1 -5 -5
    1 5 -5
    1 -5 -5
    1 5 -5
    1 5 -5
    1 -5 -5
    1 -5 -5
    1 5 -5
    1 5 -5
    1 -5 -5
    1 -5 -5
    1 5 -4
    1 -5 -4
    1 5 -4
    1 -5 -4
    -1 5 4
    1 -5 -4
    1 -5 -4
    1 5 -4
    1 -5 -4
    1 -5 -4
    1 -5 -3
    1 -5 -3
    1 -5 -3
    -1 5 3
    1 -5 -3
    1 -5 -3
    1 5 -3
    1 -5 -3
    1 5 -3
    1 5 -2
    -1 5 2
    1 -5 -2
    1 -5 -2
    1 -5 -2
    1 5 -2
    1 5 -1
    1 -5 -1
    -1 -5 1
    1 5 -1
    -1 5 1
    1 -5 -1
    1 -5 -1
    1 5 0
    -1 5 0
    -1 -5 0
    1 -5 0
    1 5 1
    -1 -5 -1
    -1 -5 -1
    1 -5 1
    -1 5 -1
    -1 -5 -1
    -1 -5 -2
    -1 5 -2
    -1 -5 -2
    1 -5 2
    1 5 2
    -1 -5 -2
    -1 -5 -3
    -1 -5 -3
    -1 5 -3
    -1 -5 -3
    1 -5 3
    -1 -5 -3
    1 5 3
    -1 -5 -3
    -1 -5 -4
    -1 -5 -4
    1 -5 4
    -1 -5 -4
    -1 -5 -4
    -1 -5 -4
    -1 5 -4
    -1 -5 -5
    -1 -5 -5
    -1 -5 -5
    -1 5 -5
    -1 -5 -5
    1 -5 5
    1 5 5
    -1 -5 -6
    -1 -5 -6
    1 -5 6
    -1 -5 -6
    -1 5 -6
    -1 -5 -6
    -1 -5 -6
    -1 -5 -6
    1 -5 7
    -1 -5 -7
    -1 5 -7
    -1 -5 -7
    -1 -5 -7
    -1 -5 -7
    1 -5 8
    -1 -5 -8
    -1 -5 -8
    -1 -5 -8
    -1 5 -9
    -1 -5 -9
    -1 -5 -9
    -1 5 -9
    -1 -5 -9
    -1 -5 -9
    -1 5 -10
    -1 -5 -10
    -1 -5 -10
    -1 -5 -10
    -1 -5 -10
    1 -5 10
    -1 -5 -11
    -1 -5 -11
    -1 -5 -11
    1 -5 11
    -1 5 -11
    -1 -5 -11
    -1 -5 -12
    -1 -5 -12
    1 -5 12
    -1 -5 -12
    -1 5 -12
    1 -5 13
    -1 -5 -13
    -1 -5 -13
    -1 -5 -13
    -1 5 -13
    -1 -5 -14
    -1 5 -14
    -1 -5 -14
    -1 5 -15
    -1 -5 -15
    -1 -5 -15
    -1 -5 -15
    -1 5 -16
    -1 5 -16
    -1 5 -17
    -1 5 -17
    -1 5 -18
    -1 5 -18
    -1 5 -19
    1 6 -18
    1 6 -17
    1 6 -16
    1 6 -16
    1 6 -15
    1 -6 -15
    1 6 -15
    1 -6 -14
    1 -6 -14
    1 6 -14
    1 -6 -14
    1 6 -14
    1 -6 -13
    1 6 -13
    1 -6 -13
    1 -6 -13
    1 -6 -12
    1 -6 -12
    1 -6 -12
    1 -6 -12
    1 -6 -11
    1 -6 -11
    1 -6 -11
    1 -6 -11
    -1 -6 10
    1 -6 -10
    1 -6 -10
    1 -6 -10
    1 -6 -10
    1 -6 -9
    1 -6 -9
    -1 -6 9
    1 -6 -9
    1 -6 -9
    1 -6 -9
    1 -6 -9
    1 -6 -8
    1 -6 -8
    1 -6 -8
    1 -6 -8
    1 -6 -8
    1 6 -7
    1 -6 -7
    1 -6 -7
    1 -6 -7
    1 -6 -7
    1 -6 -7
    1 6 -7
    1 -6 -7
    1 -6 -6
    1 -6 -6
    1 -6 -6
    1 6 -6
    1 6 -6
    1 -6 -6
    1 6 -6
    1 -6 -5
    1 6 -5
    1 -6 -5
    1 6 -5
    1 6 -5
    1 -6 -5
    1 -6 -4
    1 -6 -4
    1 -6 -4
    1 -6 -4
    1 6 -4
    -1 6 4
    1 -6 -4
    1 -6 -4
    1 6 -4
    1 -6 -3
    -1 6 3
    1 -6 -3
    1 -6 -3
    1 -6 -3
    1 6 -3
    1 -6 -3
    1 -6 -2
    1 -6 -2
    1 -6 -2
    -1 6 2
    1 -6 -2
    1 6 -2
    1 6 -2
    -1 -6 1
    1 6 -1
    1 -6 -1
    -1 6 1
    1 -6 -1
    -1 -6 0
    1 -6 0
    1 6 0
    1 -6 0
    -1 6 0
    -1 6 -1
    1 6 1
    -1 -6 -1
    -1 -6 -1
    1 -6 1
    -1 -6 -1
    -1 6 -2
    1 6 2
    1 -6 2
    -1 -6 -2
    -1 6 -3
    1 6 3
    -1 -6 -3
    1 -6 3
    -1 -6 -3
    -1 -6 -3
    1 6 4
    -1 -6 -4
    -1 6 -4
    1 -6 4
    -1 -6 -4
    -1 -6 -4
    -1 -6 -5
    1 -6 5
    -1 -6 -5
    1 6 5
    -1 6 -5
    -1 -6 -5
    1 6 5
    -1 -6 -6
    -1 -6 -6
    -1 -6 -6
    1 -6 6
    -1 6 -6
    -1 -6 -6
    -1 -6 -6
    1 -6 7
    -1 -6 -7
    -1 -6 -7
    -1 -6 -7
    -1 6 -8
    -1 -6 -8
    -1 -6 -8
    -1 -6 -8
    -1 -6 -9
    -1 -6 -9
    -1 6 -9
    -1 6 -9
    1 -6 9
    -1 -6 -9
    -1 -6 -9
    -1 -6 -10
    -1 -6 -10
    -1 6 -10
    -1 -6 -10
    -1 6 -10
    -1 -6 -10
    1 -6 10
    1 -6 11
    -1 6 -11
    -1 -6 -11
    -1 -6 -11
    -1 -6 -11
    -1 -6 -11
    1 -6 11
    -1 -6 -12
    -1 -6 -12
    -1 -6 -12
    1 -6 12
    1 -6 13
    -1 -6 -13
    -1 6 -13
    -1 -6 -13
    -1 -6 -13
    -1 -6 -14
    -1 6 -14
    -1 -6 -14
    -1 -6 -14
    -1 6 -15
    -1 6 -16
    -1 6 -16
    -1 6 -17
    -1 6 -17
    -1 6 -18
    -1 6 -18
    1 7 -18
    1 7 -17
    1 7 -16
    1 7 -16
    1 -7 -15
    1 7 -15
    1 7 -15
    1 -7 -14
    -1 -7 14
    1 7 -14
    1 -7 -14
    1 7 -14
    1 7 -13
    1 -7 -13
    1 -7 -13
    1 -7 -13
    1 -7 -12
    1 -7 -12
    1 -7 -12
    -1 -7 11
    1 -7 -11
    1 -7 -11
    1 -7 -11
    -1 -7 10
    1 -7 -10
    1 -7 -10
    1 -7 -10
    1 -7 -9
    1 -7 -9
    1 -7 -9
    -1 -7 9
    1 -7 -9
    1 7 -9
    1 -7 -8
    1 7 -8
    1 -7 -8
    1 -7 -8
    1 -7 -7
    1 -7 -7
    1 -7 -7
    1 -7 -7
    1 -7 -7
    1 -7 -6
    1 -7 -6
    1 -7 -6
    1 -7 -6
    1 -7 -6
    1 7 -6
    1 -7 -5
    1 -7 -5
    1 -7 -5
    1 -7 -5
    1 7 -5
    1 7 -5
    1 -7 -5
    1 -7 -4
    1 7 -4
    -1 7 4
    1 7 -4
    1 -7 -3
    -1 7 3
    1 -7 -3
    1 -7 -3
    1 7 -3
    1 -7 -2
    1 7 -2
    1 -7 -2
    -1 7 2
    1 -7 -2
    1 -7 -2
    1 -7 -1
    1 7 -1
    1 7 -1
    1 -7 -1
    1 -7 -1
    -1 -7 1
    -1 7 1
    1 7 0
    -1 7 0
    1 -7 0
    1 -7 0
    -1 -7 0
    -1 7 -1
    1 -7 1
    1 -7 1
    -1 -7 -1
    1 7 1
    1 7 2
    1 -7 2
    -1 -7 -2
    -1 -7 -2
    -1 -7 -2
    -1 7 -2
    1 7 3
    1 -7 3
    -1 -7 -3
    -1 -7 -3
    -1 7 -3
    1 -7 4
    1 7 4
    -1 -7 -4
    -1 7 -4
    -1 -7 -5
    -1 -7 -5
    -1 -7 -5
    1 -7 5
    1 7 5
    -1 -7 -5
    -1 -7 -6
    1 -7 6
    -1 -7 -6
    -1 -7 -6
    -1 -7 -6
    -1 -7 -7
    -1 7 -7
    -1 -7 -7
    -1 -7 -7
    -1 -7 -7
    -1 -7 -8
    -1 7 -8
    -1 -7 -8
    -1 -7 -8
    -1 -7 -9
    -1 -7 -9
    -1 7 -9
    -1 -7 -9
    1 -7 9
    -1 -7 -9
    -1 7 -9
    -1 7 -10
    -1 -7 -10
    -1 -7 -10
    -1 -7 -10
    1 -7 10
    -1 -7 -10
    -1 7 -10
    -1 -7 -11
    1 -7 11
    1 -7 11
    -1 -7 -11
    -1 -7 -11
    -1 -7 -11
    -1 -7 -12
    -1 -7 -12
    1 -7 12
    -1 -7 -12
    -1 -7 -13
    -1 7 -13
    -1 -7 -13
    1 -7 13
    -1 -7 -13
    -1 7 -14
    1 -7 14
    -1 7 -15
    -1 7 -16
    -1 7 -16
    -1 7 -17
    -1 7 -17
    -1 7 -18
    -1 7 -18
    1 8 -18
    1 8 -17
    1 8 -16
    1 8 -15
    1 8 -15
    1 -8 -15
    1 8 -15
    1 8 -14
    1 -8 -14
    -1 -8 14
    1 8 -13
    1 -8 -13
    1 -8 -12
    1 -8 -12
    1 -8 -12
    1 -8 -11
    1 -8 -11
    -1 -8 11
    -1 -8 10
    1 -8 -10
    1 -8 -10
    1 -8 -10
    1 -8 -9
    -1 -8 9
    1 -8 -9
    1 8 -9
    1 -8 -9
    1 -8 -9
    -1 -8 8
    1 -8 -8
    1 -8 -8
    1 -8 -8
    1 8 -8
    1 -8 -8
    1 -8 -8
    1 -8 -7
    1 -8 -7
    1 8 -7
    1 -8 -7
    1 8 -7
    1 -8 -6
    1 -8 -6
    1 -8 -6
    1 -8 -6
    1 8 -6
    1 -8 -6
    1 8 -5
    1 -8 -5
    1 -8 -5
    1 -8 -5
    1 -8 -5
    1 8 -4
    1 -8 -4
    1 8 -4
    1 -8 -4
    -1 8 4
    -1 8 3
    1 -8 -3
    1 -8 -3
    1 8 -3
    1 -8 -2
    1 -8 -2
    1 8 -2
    1 -8 -2
    -1 8 2
    -1 -8 2
    1 -8 -2
    1 8 -1
    1 -8 -1
    1 -8 -1
    -1 8 1
    -1 -8 1
    1 -8 -1
    -1 -8 0
    -1 8 0
    1 -8 0
    1 -8 0
    1 -8 0
    1 8 0
    1 8 1
    1 -8 1
    -1 -8 -1
    1 -8 1
    1 -8 1
    1 -8 2
    1 8 2
    -1 -8 -2
    -1 -8 -2
    -1 8 -2
    1 -8 2
    -1 -8 -3
    1 -8 3
    -1 8 -3
    -1 -8 -3
    1 8 3
    1 -8 4
    -1 -8 -4
    1 8 4
    -1 -8 -5
    -1 -8 -5
    1 -8 5
    -1 -8 -6
    -1 -8 -6
    -1 -8 -6
    -1 8 -6
    -1 -8 -7
    -1 -8 -7
    -1 8 -7
    -1 -8 -7
    1 -8 7
    1 -8 8
    -1 -8 -8
    -1 -8 -8
    -1 8 -8
    -1 -8 -8
    -1 -8 -9
    -1 8 -9
    -1 -8 -9
    -1 8 -9
    1 -8 9
    -1 -8 -9
    -1 -8 -9
    -1 -8 -10
    -1 -8 -10
    1 -8 10
    -1 -8 -10
    -1 -8 -10
    -1 8 -10
    1 -8 11
    1 -8 11
    -1 -8 -11
    -1 -8 -11
    -1 -8 -11
    -1 -8 -12
    1 -8 12
    1 -8 12
    1 -8 13
    1 -8 14
    -1 8 -15
    -1 8 -16
    -1 8 -16
    -1 8 -17
    -1 8 -17
    -1 8 -18
    -1 8 -18
    1 9 -18
    1 9 -17
    1 9 -16
    1 9 -15
    1 9 -15
    1 9 -15
    -1 -9 15
    -1 -9 14
    1 -9 -14
    1 -9 -13
    -1 -9 12
    1 -9 -12
    1 -9 -11
    -1 -9 11
    1 -9 -10
    1 9 -10
    -1 -9 10
    -1 -9 9
    1 9 -9
    1 -9 -9
    1 -9 -9
    1 -9 -8
    1 -9 -8
    1 9 -8
    -1 -9 8
    1 -9 -8
    1 -9 -7
    1 -9 -7
    1 9 -7
    1 9 -7
    1 -9 -6
    1 9 -6
    1 -9 -6
    1 -9 -6
    1 -9 -6
    1 9 -6
    1 -9 -5
    1 9 -5
    1 -9 -5
    1 -9 -5
    1 -9 -5
    1 9 -4
    1 -9 -4
    -1 9 4
    1 -9 -4
    1 -9 -4
    -1 9 3
    1 -9 -3
    1 9 -3
    1 -9 -3
    1 -9 -3
    1 -9 -2
    -1 -9 2
    1 -9 -2
    1 9 -2
    1 -9 -2
    -1 9 2
    1 -9 -2
    -1 -9 1
    1 -9 -1
    1 9 -1
    -1 9 1
    1 -9 -1
    1 -9 -1
    1 -9 0
    1 9 0
    1 -9 0
    -1 9 0
    1 -9 0
    -1 -9 0
    -1 -9 -1
    -1 9 -1
    1 9 1
    1 -9 1
    1 -9 1
    1 -9 2
    -1 -9 -2
    -1 9 -2
    1 9 2
    1 -9 3
    1 9 3
    -1 -9 -3
    -1 -9 -3
    -1 -9 -4
    -1 -9 -4
    -1 9 -4
    -1 -9 -4
    1 -9 4
    1 9 4
    -1 -9 -5
    -1 9 -5
    -1 -9 -5
    -1 -9 -6
    -1 -9 -6
    -1 9 -6
    -1 -9 -6
    1 -9 6
    1 -9 7
    -1 -9 -7
    -1 9 -7
    -1 -9 -7
    -1 -9 -8
    1 -9 8
    -1 -9 -8
    -1 -9 -8
    -1 9 -8
    1 -9 9
    -1 9 -9
    -1 -9 -9
    -1 -9 -9
    -1 -9 -10
    1 -9 10
    -1 9 -10
    -1 -9 -10
    1 -9 11
    -1 -9 -11
    -1 9 -11
    1 -9 11
    1 -9 12
    1 -9 12
    1 -9 13
    1 -9 14
    -1 9 -14
    1 -9 15
    -1 9 -15
    -1 9 -16
    -1 9 -16
    -1 9 -17
    -1 9 -17
    1 10 -17
    1 10 -16
    1 10 -15
    1 10 -15
    -1 -10 15
    1 -10 -14
    1 10 -14
    -1 -10 14
    1 -10 -13
    1 -10 -12
    -1 -10 12
    1 -10 -11
    -1 -10 11
    1 -10 -10
    -1 -10 10
    1 10 -10
    -1 -10 9
    1 -10 -9
    1 10 -9
    1 -10 -8
    -1 -10 8
    1 10 -8
    1 -10 -7
    1 -10 -7
    1 10 -7
    1 10 -7
    1 -10 -7
    1 -10 -6
    1 10 -6
    1 10 -6
    1 -10 -6
    1 -10 -6
    1 -10 -5
    1 -10 -5
    1 10 -5
    1 -10 -5
    1 -10 -5
    1 10 -5
    1 -10 -4
    1 -10 -4
    1 10 -4
    1 -10 -4
    -1 10 3
    1 -10 -3
    1 10 -3
    1 10 -3
    1 -10 -3
    -1 -10 3
    -1 -10 2
    1 -10 -2
    1 -10 -2
    -1 10 2
    1 -10 -2
    1 10 -2
    1 -10 -1
    1 -10 -1
    -1 10 1
    -1 -10 1
    1 10 -1
    1 -10 -1
    -1 10 0
    1 -10 0
    1 10 0
    1 -10 1
    1 10 1
    -1 -10 -2
    1 -10 2
    1 10 2
    1 10 3
    -1 -10 -3
    1 -10 3
    -1 10 -3
    -1 -10 -3
    -1 -10 -4
    1 10 4
    -1 -10 -4
    -1 10 -4
    -1 -10 -5
    1 -10 5
    -1 -10 -5
    -1 10 -5
    -1 10 -6
    1 -10 6
    -1 -10 -6
    -1 -10 -7
    -1 -10 -7
    -1 -10 -7
    1 -10 7
    -1 10 -7
    -1 -10 -8
    1 -10 8
    -1 -10 -8
    -1 10 -8
    -1 -10 -9
    -1 10 -9
    -1 -10 -9
    1 -10 9
    -1 10 -10
    1 -10 10
    1 -10 11
    -1 10 -11
    1 -10 11
    1 -10 12
    1 -10 12
    1 -10 13
    1 -10 14
    -1 10 -14
    1 -10 15
    -1 10 -15
    -1 10 -16
    1 -10 16
    -1 10 -16
    -1 10 -17
    -1 10 -17
    1 11 -17
    1 11 -16
    -1 -11 16
    1 11 -15
    1 11 -15
    1 11 -14
    1 -11 -14
    1 -11 -13
    1 -11 -12
    -1 -11 12
    1 -11 -11
    -1 -11 11
    1 11 -10
    -1 -11 10
    1 -11 -10
    -1 -11 9
    1 -11 -9
    1 -11 -9
    1 11 -9
    1 -11 -8
    1 11 -8
    1 -11 -8
    -1 -11 8
    1 -11 -7
    1 11 -7
    1 -11 -7
    1 -11 -6
    1 11 -6
    1 -11 -6
    1 -11 -6
    1 11 -6
    1 -11 -5
    1 11 -5
    1 -11 -5
    1 11 -5
    1 -11 -5
    1 -11 -5
    1 -11 -4
    1 11 -4
    1 11 -4
    1 -11 -4
    1 -11 -4
    1 -11 -3
    1 -11 -3
    1 -11 -3
    -1 11 3
    1 11 -3
    1 -11 -2
    1 -11 -2
    1 -11 -2
    1 11 -2
    1 11 -1
    1 11 -1
    1 -11 -1
    -1 -11 0
    1 11 0
    1 -11 0
    -1 -11 -1
    -1 11 -1
    1 11 1
    1 -11 1
    -1 11 -2
    -1 -11 -2
    1 11 2
    -1 11 -3
    -1 -11 -3
    1 11 3
    -1 -11 -4
    -1 -11 -4
    1 -11 4
    -1 11 -4
    -1 -11 -5
    -1 11 -5
    -1 -11 -5
    1 -11 5
    -1 11 -6
    1 -11 6
    -1 -11 -6
    -1 -11 -7
    1 -11 7
    -1 11 -7
    -1 -11 -7
    1 -11 8
    -1 -11 -8
    -1 -11 -8
    -1 11 -8
    -1 11 -9
    1 -11 9
    -1 11 -10
    1 -11 10
    1 -11 11
    1 -11 11
    -1 11 -11
    1 -11 12
    1 -11 12
    1 -11 13
    -1 11 -14
    -1 11 -15
    1 -11 15
    -1 11 -16
    1 -11 16
    -1 11 -16
    -1 11 -17
    1 12 -17
    1 12 -16
    -1 -12 16
    1 12 -15
    -1 -12 15
    1 12 -14
    -1 -12 14
    1 -12 -13
    -1 -12 12
    1 -12 -12
    1 -12 -11
    1 12 -11
    -1 -12 11
    1 12 -10
    -1 -12 10
    1 -12 -10
    -1 -12 9
    1 -12 -9
    1 12 -9
    1 -12 -9
    1 -12 -8
    1 12 -8
    1 -12 -8
    -1 -12 8
    1 12 -7
    1 -12 -7
    -1 -12 7
    1 -12 -7
    1 -12 -6
    1 12 -6
    1 -12 -6
    1 12 -6
    1 -12 -6
    1 -12 -5
    1 -12 -5
    1 -12 -5
    1 12 -5
    1 12 -5
    1 -12 -4
    1 -12 -4
    1 -12 -4
    1 12 -4
    1 -12 -4
    1 12 -4
    1 12 -3
    1 -12 -3
    1 12 -3
    1 -12 -3
    1 12 -2
    1 12 -2
    -1 12 2
    1 -12 -2
    1 -12 -2
    -1 -12 2
    -1 -12 1
    1 12 -1
    1 -12 -1
    -1 12 1
    -1 -12 0
    1 12 0
    -1 12 0
    -1 -12 -1
    1 12 1
    -1 12 -1
    1 -12 2
    -1 -12 -2
    -1 12 -2
    1 12 2
    1 12 2
    1 -12 3
    1 12 3
    -1 -12 -3
    -1 12 -3
    1 12 3
    -1 -12 -4
    -1 12 -4
    1 -12 4
    1 12 4
    -1 12 -5
    1 -12 5
    -1 -12 -5
    1 -12 6
    -1 -12 -6
    -1 12 -6
    -1 -12 -6
    1 -12 7
    -1 -12 -7
    -1 12 -7
    -1 -12 -7
    -1 -12 -8
    -1 12 -8
    1 -12 8
    1 -12 9
    -1 12 -9
    1 -12 10
    -1 12 -10
    1 -12 11
    -1 12 -11
    1 -12 11
    1 -12 12
    1 -12 12
    1 -12 13
    -1 12 -14
    1 -12 14
    -1 12 -15
    1 -12 15
    -1 12 -16
    -1 12 -16
    1 -12 16
    -1 -13 16
    1 13 -16
    1 13 -15
    -1 -13 15
    -1 -13 14
    1 13 -14
    -1 -13 13
    1 -13 -12
    -1 -13 12
    -1 -13 11
    1 13 -11
    1 -13 -11
    -1 -13 10
    1 -13 -10
    1 13 -10
    1 13 -9
    1 -13 -9
    1 -13 -9
    -1 -13 9
    1 -13 -8
    1 13 -8
    -1 -13 8
    1 -13 -8
    1 -13 -7
    1 13 -7
    1 -13 -7
    -1 -13 7
    1 -13 -6
    -1 -13 6
    1 13 -6
    1 -13 -6
    1 13 -5
    1 -13 -5
    1 13 -5
    1 -13 -5
    1 -13 -5
    1 -13 -4
    1 13 -4
    1 -13 -4
    1 13 -4
    1 13 -3
    1 -13 -3
    1 13 -3
    1 -13 -2
    -1 13 2
    1 13 -2
    1 13 -2
    1 -13 -1
    -1 -13 1
    -1 13 1
    1 13 -1
    1 13 -1
    1 -13 0
    -1 -13 0
    1 13 0
    1 13 0
    -1 13 0
    1 13 1
    1 13 1
    -1 13 -1
    1 -13 1
    -1 -13 -1
    1 -13 2
    -1 13 -2
    1 13 2
    -1 -13 -3
    1 13 3
    -1 13 -3
    1 -13 3
    -1 -13 -4
    -1 13 -4
    1 -13 4
    1 13 4
    1 -13 5
    -1 13 -5
    -1 -13 -5
    1 -13 6
    -1 13 -6
    -1 -13 -6
    -1 -13 -7
    -1 13 -7
    1 -13 7
    -1 13 -8
    1 -13 8
    -1 -13 -8
    -1 13 -9
    1 -13 9
    1 -13 10
    1 -13 10
    -1 13 -10
    1 -13 11
    1 -13 11
    -1 13 -11
    1 -13 12
    -1 13 -12
    1 -13 12
    1 -13 13
    -1 13 -14
    1 -13 14
    1 -13 14
    -1 13 -15
    1 -13 15
    -1 13 -16
    1 -13 16
    1 14 -16
    -1 -14 16
    1 14 -15
    -1 -14 15
    1 14 -14
    -1 -14 14
    -1 -14 13
    -1 -14 13
    1 -14 -12
    -1 -14 11
    1 -14 -11
    1 14 -10
    -1 -14 10
    1 -14 -10
    1 -14 -9
    -1 -14 9
    1 -14 -9
    1 14 -9
    1 -14 -8
    -1 -14 8
    1 -14 -8
    1 14 -8
    1 -14 -7
    -1 -14 7
    1 -14 -7
    1 14 -7
    -1 -14 6
    1 14 -6
    1 -14 -6
    1 -14 -6
    1 14 -5
    1 -14 -5
    1 -14 -5
    -1 -14 5
    1 14 -5
    1 14 -4
    1 14 -4
    1 -14 -4
    1 -14 -4
    1 14 -3
    1 14 -3
    1 -14 -3
    -1 14 2
    1 14 -2
    1 -14 -2
    1 14 -2
    1 14 -1
    1 -14 -1
    -1 -14 1
    1 14 -1
    1 -14 -1
    -1 14 1
    1 14 0
    1 -14 0
    -1 -14 0
    1 14 0
    1 -14 0
    -1 14 0
    1 -14 1
    1 14 1
    -1 14 -1
    1 14 1
    1 -14 2
    1 14 2
    -1 14 -2
    1 14 2
    -1 14 -3
    1 -14 3
    -1 -14 -3
    1 14 3
    -1 14 -4
    1 -14 4
    -1 -14 -4
    -1 14 -5
    -1 -14 -5
    1 -14 5
    -1 14 -6
    -1 -14 -6
    1 -14 6
    -1 14 -7
    1 -14 7
    -1 -14 -7
    1 -14 8
    -1 -14 -8
    -1 14 -8
    1 -14 9
    -1 14 -9
    1 -14 10
    -1 14 -10
    1 -14 10
    1 -14 11
    1 -14 11
    -1 14 -12
    1 -14 12
    1 -14 13
    1 -14 13
    -1 14 -14
    1 -14 14
    1 -14 14
    -1 14 -15
    1 -14 15
    1 -14 16
    1 15 -15
    -1 -15 15
    1 15 -14
    -1 -15 14
    -1 -15 14
    -1 -15 13
    -1 -15 13
    -1 -15 12
    1 -15 -11
    1 15 -11
    -1 -15 10
    1 -15 -10
    1 -15 -9
    1 15 -9
    -1 -15 9
    1 15 -8
    1 -15 -8
    1 -15 -8
    -1 -15 8
    1 -15 -7
    -1 -15 7
    1 15 -7
    1 -15 -6
    -1 -15 6
    1 15 -6
    -1 -15 5
    1 -15 -5
    1 -15 -5
    1 15 -5
    1 -15 -4
    1 -15 -4
    -1 -15 4
    1 15 -4
    1 15 -4
    1 -15 -3
    -1 -15 3
    1 15 -3
    1 15 -3
    1 15 -2
    -1 15 2
    1 -15 -2
    1 15 -2
    1 15 -1
    -1 15 1
    1 -15 -1
    1 15 -1
    1 -15 0
    1 -15 0
    1 15 0
    -1 15 0
    1 15 0
    -1 -15 -1
    1 15 1
    1 -15 1
    1 15 1
    -1 15 -1
    1 -15 1
    -1 15 -2
    1 -15 2
    -1 -15 -2
    1 15 2
    1 -15 3
    -1 15 -3
    -1 -15 -3
    1 15 3
    -1 15 -4
    -1 -15 -4
    1 -15 4
    1 -15 5
    -1 -15 -5
    -1 15 -5
    -1 -15 -6
    1 -15 6
    -1 15 -7
    -1 -15 -7
    1 -15 7
    1 -15 8
    -1 -15 -8
    -1 15 -8
    1 -15 9
    -1 15 -9
    1 -15 9
    1 -15 10
    1 -15 10
    -1 15 -11
    1 -15 11
    -1 15 -12
    1 -15 12
    1 -15 13
    1 -15 13
    1 -15 14
    -1 15 -14
    1 -15 14
    -1 15 -15
    1 -15 15
    1 16 -15
    -1 -16 15
    1 16 -14
    -1 -16 14
    -1 -16 14
    -1 -16 13
    -1 -16 13
    -1 -16 12
    -1 -16 12
    -1 -16 11
    1 16 -11
    1 16 -10
    -1 -16 10
    -1 -16 9
    1 -16 -9
    1 -16 -9
    1 16 -8
    -1 -16 8
    -1 -16 7
    1 16 -7
    1 -16 -7
    -1 -16 6
    1 -16 -6
    -1 -16 5
    1 16 -5
    1 -16 -5
    1 -16 -4
    1 -16 -4
    1 16 -4
    -1 -16 4
    1 -16 -3
    1 -16 -3
    1 16 -3
    1 16 -3
    -1 -16 3
    1 -16 -2
    -1 16 2
    1 16 -2
    1 16 -2
    -1 -16 2
    1 16 -1
    -1 -16 1
    -1 16 1
    1 16 -1
    1 -16 -1
    -1 -16 0
    1 -16 0
    1 16 0
    -1 16 0
    1 -16 0
    1 16 0
    1 -16 1
    1 16 1
    -1 16 -1
    1 16 1
    -1 -16 -1
    1 -16 1
    -1 16 -2
    1 16 2
    1 -16 2
    1 -16 2
    -1 -16 -2
    1 -16 2
    -1 -16 -3
    1 -16 3
    1 -16 3
    -1 16 -3
    1 16 3
    -1 -16 -4
    -1 16 -4
    1 -16 4
    1 -16 5
    -1 16 -5
    -1 -16 -5
    1 -16 6
    -1 16 -6
    -1 -16 -6
    -1 16 -7
    1 -16 7
    1 -16 7
    -1 -16 -7
    -1 16 -8
    1 -16 8
    1 -16 8
    1 -16 9
    1 -16 9
    1 -16 10
    -1 16 -10
    -1 16 -11
    1 -16 11
    1 -16 12
    -1 16 -12
    1 -16 12
    1 -16 13
    1 -16 13
    1 -16 14
    1 -16 14
    -1 16 -14
    1 -16 15
    -1 -17 15
    -1 -17 14
    1 17 -14
    -1 -17 13
    -1 -17 13
    1 17 -13
    -1 -17 12
    -1 -17 12
    -1 -17 11
    1 17 -11
    -1 -17 10
    1 17 -10
    -1 -17 9
    1 17 -9
    1 -17 -9
    1 -17 -8
    -1 -17 8
    -1 -17 7
    1 17 -7
    -1 -17 6
    1 -17 -6
    1 17 -6
    -1 -17 5
    1 17 -5
    1 -17 -5
    1 17 -4
    -1 -17 4
    1 -17 -4
    1 17 -3
    -1 -17 3
    1 -17 -3
    1 -17 -3
    1 17 -2
    -1 -17 2
    1 -17 -2
    -1 -17 1
    1 -17 -1
    1 17 -1
    1 17 -1
    -1 17 1
    1 -17 0
    -1 -17 0
    1 -17 0
    1 17 0
    1 17 0
    -1 17 0
    -1 -17 -1
    1 -17 1
    1 -17 1
    1 17 1
    -1 17 -1
    -1 -17 -2
    1 -17 2
    1 -17 2
    -1 17 -2
    1 17 2
    -1 -17 -3
    -1 17 -3
    1 -17 3
    1 -17 3
    1 -17 3
    1 -17 4
    -1 17 -4
    1 -17 4
    -1 -17 -4
    1 -17 5
    -1 -17 -5
    -1 17 -5
    1 -17 5
    1 -17 6
    1 -17 6
    -1 17 -6
    -1 -17 -6
    -1 17 -7
    1 -17 7
    1 -17 7
    -1 -17 -8
    1 -17 8
    1 -17 8
    1 -17 9
    -1 17 -9
    1 -17 9
    -1 17 -10
    1 -17 10
    1 -17 11
    -1 17 -11
    1 -17 11
    1 -17 12
    1 -17 12
    1 -17 13
    1 -17 13
    -1 17 -14
    1 -17 14
    -1 -18 14
    -1 -18 13
    1 18 -13
    -1 -18 13
    -1 -18 12
    -1 -18 12
    1 18 -11
    -1 -18 11
    -1 -18 11
    1 18 -10
    -1 -18 10
    -1 -18 9
    1 18 -9
    1 18 -8
    1 -18 -8
    1 -18 -7
    -1 -18 7
    -1 -18 6
    1 18 -6
    1 -18 -6
    -1 -18 5
    1 18 -5
    -1 -18 4
    1 18 -4
    1 -18 -4
    -1 -18 3
    1 18 -3
    1 -18 -3
    1 -18 -3
    -1 -18 2
    1 18 -2
    1 -18 -2
    1 -18 -2
    1 -18 -1
    -1 -18 1
    1 18 -1
    -1 18 1
    -1 -18 0
    1 18 0
    -1 18 0
    1 -18 0
    1 -18 1
    1 18 1
    -1 18 -1
    1 -18 1
    -1 -18 -1
    -1 -18 -2
    1 -18 2
    1 -18 2
    1 18 2
    -1 18 -2
    -1 -18 -3
    1 -18 3
    -1 18 -3
    -1 -18 -4
    1 -18 4
    1 -18 4
    -1 18 -4
    1 -18 5
    1 -18 5
    -1 18 -5
    -1 -18 -6
    -1 18 -6
    1 -18 6
    1 -18 6
    1 -18 7
    -1 -18 -7
    1 -18 7
    -1 18 -8
    1 -18 8
    -1 18 -9
    1 -18 9
    1 -18 10
    -1 18 -10
    1 -18 10
    1 -18 11
    1 -18 11
    -1 18 -11
    1 -18 12
    1 -18 12
    1 -18 13
    1 -18 13
    -1 18 -13
    1 -18 14
    -1 -19 13
    -1 -19 12
    -1 -19 12
    -1 -19 11
    -1 -19 11
    -1 -19 10
    1 19 -10
    -1 -19 10
    1 19 -9
    -1 -19 9
    1 19 -8
    1 -19 -8
    -1 -19 8
    1 19 -7
    1 -19 -7
    1 -19 -6
    -1 -19 6
    1 -19 -5
    -1 -19 5
    -1 -19 4
    1 -19 -4
    1 19 -4
    1 19 -3
    -1 -19 3
    1 19 -2
    -1 -19 2
    1 19 -1
    -1 19 1
    -1 -19 1
    1 19 0
    -1 19 0
    1 19 1
    -1 19 -1
    1 -19 1
    1 19 2
    -1 19 -2
    1 -19 2
    -1 19 -3
    1 -19 3
    1 -19 4
    -1 19 -4
    -1 -19 -4
    1 -19 5
    -1 -19 -5
    1 -19 5
    1 -19 6
    -1 19 -6
    -1 -19 -6
    1 -19 6
    -1 19 -7
    1 -19 7
    -1 -19 -7
    1 -19 8
    -1 19 -8
    1 -19 9
    -1 19 -9
    1 -19 9
    1 -19 10
    -1 19 -10
    1 -19 10
    -1 19 -11
    1 -19 11
    1 -19 11
    1 -19 12
    1 -19 12
    1 -19 13
    -1 -20 12
    -1 -20 12
    -1 -20 11
    -1 -20 11
    1 20 -10
    -1 -20 10
    -1 -20 10
    1 20 -9
    -1 -20 9
    -1 -20 9
    1 -20 -8
    -1 -20 8
    -1 -20 8
    1 20 -8
    -1 -20 7
    1 20 -7
    1 -20 -7
    -1 -20 6
    1 20 -6
    1 -20 -6
    1 20 -5
    1 -20 -5
    1 20 -4
    1 -20 -4
    1 -20 -3
    -1 -20 3
    1 -20 -2
    -1 -20 2
    1 -20 -1
    -1 -20 1
    -1 -20 0
    1 -20 0
    -1 -20 -1
    -1 -20 -2
    1 -20 2
    -1 -20 -3
    1 -20 3
    -1 -20 -4
    -1 20 -4
    -1 -20 -5
    -1 20 -5
    -1 -20 -6
    -1 20 -6
    1 -20 6
    -1 -20 -7
    1 -20 7
    -1 20 -7
    1 -20 7
    1 -20 8
    1 -20 8
    -1 20 -8
    1 -20 9
    -1 20 -9
    1 -20 9
    -1 20 -10
    1 -20 10
    1 -20 10
    -1 20 -11
    1 -20 11
    1 -20 11
    1 -20 12
    1 -20 12
    -1 -21 11
    -1 -21 11
    1 21 -10
    -1 -21 10
    -1 -21 10
    1 21 -9
    -1 -21 9
    -1 -21 9
    -1 -21 8
    -1 -21 8
    1 21 -8
    1 -21 -7
    -1 -21 7
    -1 -21 7
    1 21 -7
    -1 -21 6
    1 -21 -6
    1 21 -6
    1 21 -5
    1 -21 -5
    -1 -21 5
    1 21 -4
    1 -21 -4
    -1 -21 4
    1 -21 -3
    -1 -21 3
    -1 -21 3
    1 21 -3
    1 21 -2
    1 -21 -2
    -1 -21 2
    -1 -21 2
    -1 -21 1
    1 -21 -1
    1 21 -1
    1 -21 0
    -1 -21 0
    1 21 0
    -1 21 0
    -1 -21 -1
    1 21 1
    -1 21 -1
    -1 -21 -2
    -1 21 -2
    -1 21 -3
    -1 -21 -3
    1 -21 3
    -1 21 -4
    -1 -21 -4
    1 -21 4
    -1 21 -5
    -1 -21 -5
    1 -21 6
    -1 -21 -6
    -1 21 -6
    1 -21 7
    -1 21 -7
    1 -21 8
    -1 21 -8
    -1 21 -9
    1 -21 9
    1 -21 9
    -1 21 -10
    1 -21 10
    1 -21 10
    1 -21 11
    1 -21 11
    -1 -22 10
    -1 -22 9
    1 22 -9
    1 22 -8
    -1 -22 8
    1 22 -7
    -1 -22 7
    1 -22 -7
    -1 -22 6
    1 22 -6
    1 -22 -6
    1 22 -5
    -1 -22 5
    1 -22 -5
    -1 -22 5
    -1 -22 4
    1 22 -4
    1 -22 -4
    -1 -22 4
    -1 -22 3
    1 -22 -3
    -1 -22 3
    1 22 -3
    1 22 -2
    1 -22 -2
    -1 -22 2
    -1 -22 1
    1 -22 -1
    1 22 -1
    -1 22 0
    1 22 0
    -1 -22 0
    1 -22 0
    1 -22 1
    -1 -22 -1
    -1 22 -1
    -1 22 -2
    -1 -22 -2
    -1 -22 -3
    -1 22 -3
    1 -22 4
    -1 -22 -4
    -1 22 -4
    1 -22 5
    -1 -22 -5
    -1 22 -5
    -1 22 -6
    1 -22 6
    -1 22 -7
    1 -22 7
    1 -22 8
    -1 22 -8
    1 -22 9
    -1 22 -9
    1 -22 10
    -1 -23 9
    -1 -23 8
    1 23 -8
    -1 -23 7
    1 23 -7
    -1 -23 6
    1 -23 -6
    1 23 -6
    -1 -23 5
    1 -23 -5
    1 23 -5
    1 23 -4
    1 -23 -4
    -1 -23 4
    1 -23 -3
    -1 -23 3
    1 23 -3
    1 -23 -2
    -1 -23 2
    1 23 -2
    -1 -23 1
    1 -23 -1
    1 23 -1
    -1 -23 0
    1 -23 0
    1 23 0
    -1 -23 -1
    1 -23 1
    -1 23 -1
    -1 -23 -2
    1 -23 2
    -1 23 -2
    -1 -23 -3
    1 -23 3
    -1 23 -3
    -1 23 -4
    1 -23 4
    -1 -23 -4
    -1 -23 -5
    -1 23 -5
    1 -23 6
    -1 23 -6
    1 -23 7
    -1 23 -7
    1 -23 8
    -1 23 -8
    -1 23 -9
    1 24 -6
    1 -24 -5
    1 24 -5
    1 -24 -4
    1 24 -4
    1 -24 -3
    1 24 -3
    1 -24 -2
    -1 -24 2
    1 24 -2
    1 24 -1
    -1 -24 1
    -1 -24 0
    1 -24 0
    -1 -24 -1
    1 -24 1
    -1 24 -2
    1 -24 2
    -1 -24 -2
    1 -24 3
    -1 -24 -3
    -1 24 -3
    1 -24 4
    -1 24 -4
    -1 24 -5
    -1 24 -6
    -1 24 -7
    -1 25 -2
    -1 25 -3
    -1 25 -4
    -1 25 -5
    2 0 -18
    2 0 -17
    2 0 -16
    2 0 -16
    2 0 -16
    2 0 -15
    2 0 -15
    2 0 -14
    2 0 -14
    2 0 -14
    2 0 -14
    2 0 -13
    2 0 -13
    2 0 -13
    2 0 -13
    2 0 -12
    2 0 -12
    2 0 -12
    2 0 -12
    2 0 -11
    2 0 -11
    2 0 -11
    2 0 -11
    2 0 -11
    2 0 -10
    2 0 -10
    2 0 -10
    2 0 -10
    2 0 -10
    2 0 -9
    2 0 -9
    2 0 -9
    2 0 -9
    2 0 -9
    2 0 -8
    2 0 -8
    2 0 -8
    2 0 -8
    2 0 -8
    2 0 -8
    2 0 -7
    2 0 -7
    2 0 -7
    2 0 -6
    2 0 -6
    2 0 -6
    2 0 -6
    2 0 -6
    2 0 -5
    2 0 -5
    -2 0 5
    2 0 -5
    2 0 -5
    2 0 -4
    2 0 -4
    -2 0 4
    2 0 -4
    2 0 -4
    -2 0 3
    2 0 -3
    2 0 -3
    2 0 -3
    -2 0 2
    2 0 -2
    2 0 -1
    -2 0 1
    2 0 -1
    2 0 0
    2 0 0
    -2 0 0
    2 0 1
    2 0 1
    -2 0 -1
    2 0 1
    2 0 2
    2 0 2
    2 0 2
    -2 0 -2
    2 0 3
    2 0 3
    2 0 3
    -2 0 -3
    2 0 4
    -2 0 -4
    2 0 4
    -2 0 -4
    2 0 4
    -2 0 -5
    2 0 5
    2 0 5
    -2 0 -5
    2 0 5
    -2 0 -6
    2 0 6
    2 0 6
    -2 0 -6
    2 0 6
    2 0 7
    -2 0 -7
    -2 0 -7
    2 0 7
    2 0 8
    -2 0 -8
    2 0 8
    -2 0 -9
    -2 0 -9
    2 0 9
    -2 0 -10
    -2 0 -10
    -2 0 -11
    -2 0 -11
    -2 0 -12
    -2 0 -12
    -2 0 -13
    -2 0 -13
    -2 0 -13
    -2 0 -14
    -2 0 -14
    -2 0 -15
    -2 0 -15
    -2 0 -16
    -2 0 -16
    -2 0 -16
    -2 0 -17
    -2 0 -17
    -2 0 -18
    2 1 -19
    2 -1 -18
    2 1 -18
    2 1 -17
    2 -1 -17
    2 -1 -16
    2 -1 -16
    2 1 -16
    2 1 -16
    2 1 -16
    2 1 -15
    2 1 -15
    2 -1 -15
    2 -1 -15
    2 1 -14
    2 -1 -14
    2 -1 -14
    2 1 -14
    2 -1 -14
    2 -1 -14
    2 1 -14
    2 -1 -13
    2 1 -13
    2 1 -13
    2 -1 -13
    2 1 -13
    2 -1 -13
    2 -1 -13
    2 1 -13
    2 1 -12
    2 -1 -12
    2 -1 -12
    2 1 -12
    2 -1 -12
    2 1 -12
    2 1 -12
    2 -1 -12
    2 1 -11
    2 -1 -11
    2 -1 -11
    2 -1 -11
    2 1 -11
    2 -1 -11
    2 1 -11
    2 1 -11
    2 -1 -11
    2 1 -10
    2 -1 -10
    2 -1 -10
    2 1 -10
    2 -1 -10
    2 -1 -10
    2 1 -10
    2 1 -10
    2 -1 -10
    2 -1 -9
    2 1 -9
    2 -1 -9
    2 1 -9
    2 1 -9
    2 -1 -9
    2 1 -9
    2 -1 -8
    2 1 -8
    2 1 -8
    2 -1 -8
    2 -1 -8
    2 1 -8
    2 -1 -8
    2 -1 -8
    2 -1 -8
    2 -1 -7
    2 1 -7
    2 -1 -7
    2 1 -7
    2 1 -7
    2 -1 -7
    2 -1 -7
    2 1 -6
    2 -1 -6
    2 1 -6
    2 1 -6
    2 -1 -6
    2 1 -6
    2 -1 -6
    2 1 -6
    2 1 -6
    2 -1 -6
    2 -1 -5
    2 -1 -5
    2 -1 -5
    2 -1 -5
    -2 1 5
    2 1 -5
    2 -1 -5
    2 -1 -5
    2 1 -5
    2 -1 -4
    2 1 -4
    2 -1 -4
    2 -1 -4
    -2 1 4
    -2 -1 4
    2 -1 -4
    2 -1 -4
    2 -1 -4
    2 1 -3
    2 -1 -3
    2 1 -3
    -2 1 3
    -2 -1 3
    2 -1 -3
    2 -1 -3
    2 -1 -3
    2 1 -3
    -2 -1 3
    2 -1 -3
    2 -1 -2
    2 -1 -2
    -2 1 2
    -2 -1 2
    2 1 -2
    2 1 -2
    2 -1 -2
    -2 1 1
    2 -1 -1
    -2 -1 1
    2 1 -1
    2 -1 -1
    2 -1 -1
    2 1 0
    -2 -1 0
    2 1 0
    2 -1 0
    -2 1 0
    2 -1 0
    2 -1 0
    2 -1 0
    2 1 1
    -2 1 -1
    2 -1 1
    2 -1 1
    2 1 1
    -2 -1 -1
    2 -1 1
    2 -1 2
    2 1 2
    2 -1 2
    -2 -1 -2
    -2 -1 -2
    2 1 2
    2 -1 2
    -2 1 -2
    -2 1 -3
    -2 -1 -3
    2 1 3
    2 -1 3
    -2 -1 -3
    2 1 3
    2 -1 3
    2 1 3
    2 -1 3
    -2 1 -3
    2 1 4
    -2 1 -4
    -2 -1 -4
    -2 1 -4
    2 1 4
    2 -1 4
    -2 -1 -4
    2 1 4
    2 -1 4
    2 -1 4
    -2 -1 -4
    2 1 5
    2 -1 5
    -2 -1 -5
    -2 1 -5
    2 -1 5
    2 1 5
    -2 -1 -5
    2 -1 5
    2 1 5
    2 -1 6
    2 1 6
    -2 -1 -6
    -2 -1 -6
    -2 1 -6
    2 1 6
    2 1 6
    2 -1 6
    -2 -1 -6
    -2 -1 -7
    -2 -1 -7
    2 1 7
    2 -1 7
    2 -1 7
    2 1 7
    -2 1 -7
    2 1 8
    2 -1 8
    2 -1 8
    -2 -1 -8
    -2 1 -8
    -2 -1 -9
    -2 1 -9
    -2 1 -9
    -2 -1 -9
    2 -1 9
    -2 1 -10
    -2 -1 -10
    -2 -1 -10
    -2 1 -10
    -2 1 -11
    -2 -1 -11
    -2 1 -11
    -2 -1 -11
    -2 -1 -12
    -2 1 -12
    -2 1 -12
    -2 -1 -12
    -2 -1 -12
    -2 1 -13
    -2 -1 -13
    -2 1 -13
    -2 -1 -13
    -2 -1 -13
    -2 1 -14
    -2 -1 -14
    -2 1 -14
    -2 -1 -14
    -2 1 -15
    -2 1 -15
    -2 -1 -15
    -2 -1 -15
    -2 -1 -16
    -2 1 -16
    -2 1 -16
    -2 -1 -16
    -2 1 -16
    -2 1 -17
    -2 -1 -17
    -2 1 -17
    -2 -1 -17
    -2 -1 -18
    -2 1 -18
    2 2 -19
    2 2 -18
    2 -2 -18
    2 2 -17
    2 -2 -17
    2 -2 -16
    2 2 -16
    2 2 -16
    2 -2 -16
    2 2 -16
    2 -2 -15
    2 2 -15
    2 2 -15
    2 -2 -15
    2 -2 -14
    2 2 -14
    2 -2 -14
    2 -2 -14
    2 2 -14
    2 2 -14
    2 -2 -14
    2 2 -13
    2 -2 -13
    2 2 -13
    2 -2 -13
    2 2 -13
    2 -2 -13
    2 -2 -13
    2 -2 -12
    2 -2 -12
    2 2 -12
    2 2 -12
    2 -2 -12
    2 -2 -12
    2 2 -12
    2 -2 -11
    2 -2 -11
    2 2 -11
    2 -2 -11
    2 2 -11
    2 -2 -11
    2 2 -11
    2 -2 -11
    2 2 -11
    2 -2 -10
    2 -2 -10
    2 2 -10
    2 2 -10
    2 -2 -10
    2 -2 -10
    2 2 -10
    2 -2 -10
    2 -2 -9
    2 2 -9
    2 2 -9
    2 -2 -9
    2 2 -9
    2 -2 -9
    2 2 -9
    2 -2 -9
    2 -2 -8
    2 2 -8
    2 2 -8
    2 -2 -8
    2 -2 -8
    2 2 -8
    2 -2 -8
    2 -2 -8
    2 2 -7
    2 -2 -7
    2 -2 -7
    2 2 -7
    2 -2 -7
    2 2 -7
    2 -2 -7
    2 2 -7
    2 -2 -6
    2 2 -6
    2 -2 -6
    2 2 -6
    2 2 -6
    2 -2 -6
    2 2 -6
    2 -2 -5
    2 2 -5
    2 -2 -5
    2 -2 -5
    2 -2 -5
    -2 2 5
    2 -2 -5
    2 -2 -5
    2 2 -5
    2 -2 -4
    -2 -2 4
    -2 2 4
    2 -2 -4
    2 -2 -4
    2 -2 -4
    2 -2 -4
    2 2 -4
    2 -2 -4
    2 -2 -4
    2 -2 -3
    2 -2 -3
    2 -2 -3
    -2 -2 3
    -2 2 3
    2 2 -3
    2 2 -2
    2 2 -2
    2 -2 -2
    2 -2 -2
    2 -2 -2
    -2 -2 2
    -2 2 2
    2 -2 -2
    -2 2 1
    -2 -2 1
    -2 -2 1
    2 -2 -1
    2 -2 -1
    2 -2 -1
    2 -2 -1
    2 -2 0
    2 -2 0
    -2 2 0
    -2 -2 0
    -2 -2 0
    2 -2 0
    2 -2 0
    2 2 1
    2 -2 1
    2 -2 1
    -2 2 -1
    -2 -2 -1
    2 -2 1
    2 -2 2
    2 -2 2
    2 -2 2
    2 2 2
    -2 2 -2
    -2 -2 -2
    -2 -2 -2
    -2 -2 -3
    -2 -2 -3
    2 -2 3
    2 -2 3
    2 -2 3
    2 2 3
    -2 2 -3
    2 -2 4
    2 2 4
    -2 -2 -4
    -2 -2 -4
    2 -2 4
    -2 2 -4
    2 -2 4
    2 2 4
    2 -2 5
    -2 -2 -5
    2 2 5
    2 2 5
    2 -2 5
    -2 2 -5
    -2 -2 -5
    2 -2 5
    -2 -2 -5
    2 2 6
    -2 -2 -6
    -2 -2 -6
    2 -2 6
    -2 -2 -6
    -2 2 -6
    2 -2 6
    2 2 6
    -2 -2 -6
    2 -2 7
    -2 -2 -7
    2 2 7
    -2 -2 -7
    -2 2 -7
    2 2 7
    2 -2 7
    2 -2 8
    -2 -2 -8
    2 -2 8
    -2 2 -9
    -2 -2 -9
    -2 -2 -9
    2 -2 9
    2 -2 9
    -2 2 -10
    -2 -2 -10
    2 -2 10
    -2 -2 -10
    -2 2 -10
    -2 2 -11
    -2 -2 -11
    2 -2 11
    -2 2 -11
    -2 -2 -11
    -2 -2 -11
    -2 -2 -12
    -2 2 -12
    -2 -2 -12
    -2 2 -12
    -2 -2 -12
    -2 -2 -13
    -2 2 -13
    -2 2 -13
    -2 -2 -13
    -2 -2 -13
    -2 2 -14
    -2 -2 -14
    -2 2 -14
    -2 -2 -14
    -2 -2 -15
    -2 2 -15
    -2 -2 -15
    -2 2 -15
    -2 -2 -15
    -2 2 -15
    -2 -2 -16
    -2 2 -16
    -2 2 -16
    -2 -2 -16
    -2 2 -16
    -2 2 -17
    -2 -2 -17
    -2 2 -18
    2 3 -19
    2 3 -18
    2 3 -17
    2 -3 -17
    2 3 -16
    2 -3 -16
    2 3 -16
    2 3 -16
    2 -3 -16
    2 3 -15
    2 3 -15
    2 -3 -15
    2 -3 -14
    2 -3 -14
    2 3 -14
    2 -3 -14
    2 3 -14
    2 3 -14
    2 -3 -14
    2 -3 -13
    2 -3 -13
    2 -3 -13
    2 3 -13
    2 -3 -13
    2 3 -13
    2 3 -13
    2 -3 -12
    2 -3 -12
    2 3 -12
    2 -3 -12
    2 -3 -12
    2 3 -12
    2 3 -12
    2 -3 -11
    2 -3 -11
    2 3 -11
    2 3 -11
    2 -3 -11
    2 -3 -11
    2 -3 -11
    2 -3 -10
    2 -3 -10
    2 3 -10
    2 -3 -10
    2 -3 -10
    2 3 -10
    2 -3 -10
    2 -3 -9
    2 -3 -9
    2 -3 -9
    2 -3 -9
    2 3 -9
    2 3 -9
    2 -3 -8
    2 -3 -8
    2 -3 -8
    2 3 -8
    2 3 -8
    2 -3 -8
    2 3 -8
    2 3 -7
    2 -3 -7
    2 -3 -7
    2 -3 -7
    2 3 -7
    2 3 -7
    2 3 -7
    2 -3 -7
    2 -3 -6
    2 -3 -6
    2 -3 -6
    2 3 -6
    2 -3 -6
    2 3 -6
    2 -3 -6
    2 3 -6
    2 -3 -6
    2 -3 -5
    2 -3 -5
    2 3 -5
    2 -3 -5
    2 -3 -5
    2 -3 -5
    2 3 -5
    -2 3 5
    2 -3 -4
    2 3 -4
    2 -3 -4
    2 -3 -4
    2 -3 -4
    -2 3 4
    2 -3 -4
    2 -3 -4
    2 -3 -3
    2 -3 -3
    2 3 -3
    2 -3 -3
    -2 -3 3
    -2 3 3
    2 -3 -3
    -2 3 2
    -2 -3 2
    2 -3 -2
    2 3 -2
    -2 -3 2
    2 -3 -2
    2 -3 -2
    2 -3 -2
    2 -3 -2
    2 -3 -1
    2 -3 -1
    2 -3 -1
    -2 3 1
    2 -3 -1
    2 3 -1
    -2 -3 1
    2 -3 0
    -2 -3 0
    -2 3 0
    2 -3 0
    2 -3 0
    -2 -3 0
    2 -3 0
    -2 -3 -1
    2 -3 1
    2 -3 1
    -2 -3 -1
    -2 3 -1
    2 -3 1
    -2 -3 -1
    -2 -3 -2
    2 -3 2
    2 -3 2
    2 3 2
    -2 3 -2
    -2 -3 -2
    -2 -3 -2
    2 -3 2
    2 -3 3
    -2 3 -3
    2 -3 3
    -2 -3 -3
    -2 -3 -3
    2 -3 3
    2 3 3
    2 3 4
    2 -3 4
    -2 -3 -4
    -2 -3 -4
    -2 -3 -4
    2 -3 4
    -2 3 -4
    2 3 4
    2 -3 4
    -2 3 -5
    2 3 5
    -2 -3 -5
    2 -3 5
    2 3 5
    -2 -3 -5
    2 -3 5
    -2 -3 -6
    2 3 6
    -2 3 -6
    -2 -3 -6
    2 -3 6
    -2 -3 -6
    -2 -3 -6
    2 -3 6
    2 3 6
    2 -3 7
    -2 -3 -7
    -2 -3 -7
    -2 3 -7
    2 3 7
    2 -3 7
    -2 3 -8
    -2 -3 -8
    2 -3 8
    2 -3 8
    -2 -3 -9
    -2 -3 -9
    -2 3 -9
    -2 -3 -9
    2 -3 10
    -2 3 -10
    -2 -3 -10
    -2 -3 -10
    -2 -3 -10
    -2 -3 -11
    -2 3 -11
    2 -3 11
    -2 -3 -11
    -2 -3 -11
    -2 3 -11
    -2 -3 -12
    -2 3 -12
    -2 -3 -12
    -2 3 -12
    -2 -3 -12
    -2 -3 -13
    -2 3 -13
    -2 -3 -13
    -2 3 -13
    -2 -3 -13
    -2 -3 -14
    -2 3 -14
    -2 -3 -14
    -2 -3 -15
    -2 3 -15
    -2 -3 -15
    -2 3 -15
    -2 3 -15
    -2 -3 -15
    -2 3 -16
    -2 3 -16
    -2 -3 -16
    -2 -3 -16
    -2 3 -16
    -2 -3 -17
    -2 3 -17
    -2 3 -18
    2 4 -19
    2 4 -18
    2 4 -17
    2 -4 -16
    2 4 -16
    2 -4 -16
    2 4 -16
    2 4 -15
    2 -4 -15
    2 4 -15
    2 -4 -14
    2 4 -14
    2 -4 -14
    2 4 -14
    2 -4 -14
    2 -4 -13
    2 -4 -13
    2 4 -13
    2 -4 -13
    2 4 -13
    2 -4 -13
    2 4 -13
    2 -4 -12
    2 -4 -12
    2 4 -12
    2 -4 -12
    2 4 -12
    2 -4 -12
    2 -4 -11
    2 4 -11
    2 -4 -11
    2 -4 -11
    2 -4 -11
    2 -4 -11
    2 -4 -10
    2 -4 -10
    2 -4 -10
    2 -4 -10
    2 -4 -10
    2 -4 -9
    2 -4 -9
    2 -4 -9
    2 -4 -9
    2 -4 -9
    2 4 -8
    2 -4 -8
    2 4 -8
    2 -4 -8
    2 -4 -8
    2 -4 -8
    2 4 -7
    2 4 -7
    2 -4 -7
    2 4 -7
    2 -4 -7
    2 -4 -7
    2 -4 -7
    2 4 -7
    2 -4 -7
    2 4 -6
    2 -4 -6
    2 -4 -6
    2 4 -6
    2 -4 -6
    2 -4 -6
    2 -4 -6
    2 -4 -6
    2 4 -6
    2 4 -5
    2 -4 -5
    2 -4 -5
    2 -4 -5
    -2 4 5
    2 4 -5
    2 -4 -5
    -2 4 4
    2 -4 -4
    2 4 -4
    2 -4 -4
    2 -4 -4
    2 -4 -4
    2 4 -4
    2 -4 -4
    2 -4 -4
    2 -4 -3
    2 -4 -3
    2 -4 -3
    2 -4 -3
    2 4 -3
    2 -4 -3
    -2 4 3
    2 -4 -3
    -2 4 2
    2 4 -2
    2 -4 -2
    2 -4 -2
    -2 -4 2
    2 -4 -2
    2 -4 -2
    2 4 -1
    -2 4 1
    2 -4 -1
    -2 -4 1
    -2 -4 1
    2 -4 -1
    2 -4 -1
    2 -4 -1
    -2 -4 0
    2 4 0
    -2 -4 0
    2 -4 0
    2 -4 0
    -2 -4 0
    -2 4 0
    2 -4 0
    -2 -4 -1
    -2 -4 -1
    -2 4 -1
    -2 -4 -1
    2 -4 1
    2 -4 1
    2 -4 1
    -2 -4 -2
    -2 4 -2
    -2 -4 -2
    2 -4 2
    2 -4 2
    -2 -4 -2
    -2 -4 -2
    2 -4 2
    2 -4 3
    -2 -4 -3
    -2 -4 -3
    -2 -4 -3
    -2 -4 -3
    -2 -4 -3
    -2 4 -3
    2 -4 3
    2 -4 3
    2 4 3
    2 4 4
    -2 -4 -4
    -2 -4 -4
    -2 -4 -4
    2 -4 4
    -2 4 -4
    -2 -4 -4
    2 -4 4
    -2 -4 -4
    2 -4 5
    -2 -4 -5
    2 4 5
    -2 -4 -5
    -2 4 -5
    2 -4 5
    -2 -4 -5
    2 4 5
    2 4 6
    2 -4 6
    -2 -4 -6
    2 -4 6
    -2 4 -6
    -2 -4 -6
    2 4 6
    -2 -4 -6
    -2 -4 -7
    -2 -4 -7
    -2 -4 -7
    2 -4 7
    2 -4 7
    -2 4 -8
    2 -4 8
    -2 -4 -8
    -2 -4 -8
    2 -4 9
    -2 -4 -9
    -2 -4 -9
    -2 4 -9
    -2 -4 -9
    -2 4 -10
    -2 -4 -10
    -2 -4 -10
    2 -4 10
    2 -4 10
    -2 -4 -10
    2 -4 11
    -2 -4 -11
    -2 -4 -11
    -2 -4 -11
    -2 4 -11
    -2 -4 -12
    2 -4 12
    -2 4 -12
    -2 -4 -12
    -2 4 -12
    -2 -4 -12
    -2 4 -13
    -2 4 -13
    -2 -4 -13
    -2 -4 -13
    -2 -4 -13
    -2 -4 -14
    -2 4 -14
    -2 4 -14
    -2 -4 -14
    -2 -4 -15
    -2 4 -15
    -2 -4 -15
    -2 4 -15
    -2 4 -15
    -2 -4 -15
    -2 -4 -16
    -2 4 -16
    -2 -4 -16
    -2 4 -16
    -2 4 -17
    -2 4 -18
    -2 4 -19
    2 5 -18
    2 5 -17
    2 5 -16
    2 5 -16
    2 -5 -15
    2 -5 -15
    2 5 -15
    2 -5 -14
    2 5 -14
    2 -5 -14
    2 5 -14
    2 -5 -14
    2 5 -13
    2 -5 -13
    2 5 -13
    2 -5 -13
    2 5 -13
    2 -5 -13
    2 -5 -12
    2 -5 -12
    2 5 -12
    2 5 -12
    2 -5 -12
    2 -5 -11
    2 -5 -11
    2 -5 -11
    2 5 -11
    2 -5 -11
    2 -5 -11
    2 -5 -10
    2 -5 -10
    2 -5 -10
    2 -5 -10
    2 -5 -10
    2 -5 -9
    2 -5 -9
    2 -5 -9
    2 -5 -9
    2 -5 -9
    2 5 -8
    2 5 -8
    2 -5 -8
    2 -5 -8
    2 -5 -8
    2 -5 -8
    2 -5 -7
    2 5 -7
    2 -5 -7
    2 -5 -7
    2 5 -7
    2 -5 -7
    2 -5 -7
    2 -5 -7
    2 5 -6
    2 -5 -6
    2 5 -6
    2 -5 -6
    2 5 -6
    2 -5 -5
    2 -5 -5
    2 5 -5
    2 5 -5
    2 -5 -5
    2 -5 -5
    2 5 -5
    2 -5 -5
    2 -5 -4
    2 5 -4
    2 5 -4
    2 -5 -4
    2 -5 -4
    -2 5 4
    -2 5 3
    2 -5 -3
    2 5 -3
    2 -5 -3
    2 -5 -3
    2 -5 -3
    2 -5 -3
    -2 5 2
    2 5 -2
    2 -5 -2
    2 -5 -2
    2 -5 -2
    2 -5 -2
    -2 5 1
    2 5 -1
    2 -5 -1
    2 -5 -1
    2 -5 -1
    2 -5 0
    2 -5 0
    -2 -5 0
    -2 -5 0
    -2 5 0
    2 5 0
    2 -5 0
    2 -5 1
    2 -5 1
    -2 -5 -1
    -2 -5 -1
    -2 5 -1
    -2 -5 -1
    2 5 1
    2 -5 1
    -2 -5 -2
    -2 5 -2
    -2 -5 -2
    2 -5 2
    -2 -5 -2
    2 -5 2
    -2 -5 -3
    2 -5 3
    -2 5 -3
    -2 -5 -3
    -2 -5 -3
    2 -5 3
    -2 -5 -3
    -2 -5 -4
    -2 -5 -4
    -2 -5 -4
    2 -5 4
    2 -5 4
    -2 -5 -4
    -2 -5 -4
    -2 5 -4
    2 5 5
    -2 -5 -5
    -2 -5 -5
    -2 -5 -5
    -2 -5 -5
    2 -5 5
    -2 5 -5
    -2 -5 -5
    2 -5 5
    -2 -5 -6
    -2 -5 -6
    2 -5 6
    2 5 6
    -2 -5 -6
    2 -5 6
    2 -5 7
    -2 -5 -7
    -2 -5 -7
    -2 5 -7
    2 -5 7
    -2 -5 -8
    -2 -5 -8
    -2 5 -8
    -2 -5 -8
    -2 -5 -9
    -2 5 -9
    2 -5 9
    -2 -5 -9
    -2 -5 -9
    2 -5 9
    -2 5 -10
    -2 -5 -10
    2 -5 10
    -2 -5 -10
    -2 -5 -10
    2 -5 10
    -2 -5 -11
    -2 -5 -11
    -2 5 -11
    -2 -5 -11
    2 -5 11
    2 -5 12
    -2 -5 -12
    -2 -5 -12
    -2 5 -12
    -2 -5 -12
    -2 5 -12
    2 -5 13
    -2 -5 -13
    -2 -5 -13
    -2 5 -13
    -2 5 -13
    -2 -5 -13
    -2 5 -14
    -2 -5 -14
    -2 -5 -14
    -2 5 -14
    -2 5 -15
    -2 -5 -15
    -2 5 -16
    -2 5 -16
    -2 5 -17
    -2 5 -18
    2 6 -18
    2 6 -17
    2 6 -16
    2 -6 -16
    2 6 -16
    2 -6 -15
    2 6 -15
    2 -6 -15
    2 6 -15
    2 -6 -14
    2 6 -14
    2 -6 -14
    2 -6 -14
    2 -6 -13
    2 -6 -13
    2 6 -13
    2 -6 -13
    2 6 -13
    2 6 -12
    2 -6 -12
    2 -6 -12
    2 -6 -12
    2 -6 -11
    2 -6 -11
    2 -6 -11
    2 -6 -11
    2 -6 -10
    2 -6 -10
    -2 -6 10
    2 -6 -10
    2 -6 -10
    2 -6 -9
    2 -6 -9
    2 -6 -9
    2 -6 -9
    2 -6 -8
    2 -6 -8
    2 -6 -8
    2 6 -7
    2 -6 -7
    2 -6 -7
    2 -6 -7
    2 -6 -7
    2 -6 -7
    2 -6 -6
    2 -6 -6
    2 -6 -6
    2 -6 -6
    2 -6 -6
    2 6 -6
    2 -6 -6
    2 6 -6
    2 -6 -5
    2 6 -5
    2 -6 -5
    2 6 -4
    2 -6 -4
    -2 6 4
    2 6 -4
    -2 6 4
    2 -6 -4
    2 -6 -3
    -2 6 3
    2 -6 -3
    2 6 -3
    2 -6 -3
    2 -6 -3
    2 6 -2
    2 -6 -2
    2 -6 -2
    2 -6 -2
    2 -6 -2
    -2 6 2
    2 6 -1
    -2 6 1
    2 -6 -1
    2 -6 -1
    2 -6 0
    2 -6 0
    2 6 0
    -2 -6 0
    -2 6 0
    2 6 1
    2 -6 1
    -2 -6 -1
    -2 -6 -1
    2 -6 1
    -2 6 -1
    -2 -6 -2
    -2 6 -2
    2 -6 2
    2 6 2
    -2 -6 -2
    2 -6 2
    -2 -6 -3
    -2 6 -3
    -2 -6 -3
    2 -6 3
    2 6 3
    2 -6 4
    -2 -6 -4
    -2 6 -4
    -2 -6 -5
    -2 -6 -5
    -2 -6 -5
    2 -6 5
    2 6 5
    2 -6 6
    -2 -6 -6
    -2 -6 -6
    2 -6 7
    -2 6 -7
    -2 -6 -7
    -2 -6 -8
    2 -6 8
    -2 6 -8
    2 -6 8
    -2 -6 -8
    -2 -6 -8
    -2 -6 -9
    -2 6 -9
    2 -6 9
    2 -6 9
    -2 -6 -9
    -2 -6 -9
    2 -6 10
    -2 -6 -10
    -2 -6 -10
    -2 6 -10
    2 -6 10
    -2 -6 -10
    -2 6 -10
    -2 6 -11
    -2 -6 -11
    -2 -6 -11
    2 -6 11
    -2 -6 -11
    2 -6 11
    -2 -6 -12
    2 -6 12
    -2 6 -12
    -2 -6 -12
    -2 -6 -12
    -2 -6 -13
    2 -6 13
    -2 6 -13
    -2 -6 -13
    -2 6 -13
    -2 -6 -14
    -2 -6 -14
    -2 6 -15
    -2 -6 -15
    -2 6 -16
    -2 6 -16
    -2 6 -17
    -2 6 -18
    2 7 -18
    2 7 -17
    2 7 -16
    2 -7 -16
    2 7 -16
    2 7 -15
    2 -7 -15
    2 7 -15
    2 -7 -14
    2 7 -14
    2 -7 -13
    2 7 -13
    2 -7 -13
    2 -7 -12
    2 -7 -12
    2 -7 -12
    2 7 -12
    2 -7 -11
    2 -7 -11
    2 -7 -11
    2 -7 -11
    2 -7 -10
    -2 -7 10
    2 -7 -10
    2 -7 -10
    2 -7 -10
    2 -7 -9
    2 -7 -9
    2 -7 -9
    2 -7 -9
    2 -7 -8
    2 -7 -8
    2 7 -8
    2 -7 -8
    2 -7 -8
    2 7 -8
    2 -7 -8
    2 7 -7
    2 -7 -7
    2 -7 -7
    2 -7 -7
    2 -7 -7
    2 -7 -7
    2 7 -6
    2 -7 -6
    2 -7 -6
    2 -7 -6
    2 -7 -6
    2 -7 -6
    2 -7 -6
    2 -7 -5
    2 7 -5
    2 -7 -5
    2 -7 -5
    2 -7 -5
    2 -7 -4
    -2 7 4
    2 -7 -4
    2 7 -4
    2 -7 -3
    2 7 -3
    -2 7 3
    2 -7 -3
    2 -7 -3
    2 -7 -2
    2 -7 -2
    2 -7 -2
    -2 7 2
    2 7 -2
    2 7 -1
    -2 7 1
    2 -7 -1
    2 -7 -1
    2 7 0
    2 -7 0
    2 -7 0
    -2 7 0
    -2 -7 -1
    -2 7 -1
    2 -7 1
    2 -7 1
    -2 -7 -1
    2 7 1
    -2 -7 -2
    -2 7 -2
    -2 -7 -2
    2 -7 2
    2 -7 2
    2 7 2
    -2 -7 -3
    2 -7 3
    -2 7 -3
    2 7 3
    2 -7 4
    2 7 4
    -2 -7 -5
    2 -7 5
    -2 -7 -5
    -2 -7 -5
    2 7 5
    -2 -7 -6
    2 7 6
    -2 -7 -6
    -2 7 -6
    -2 -7 -6
    2 -7 7
    -2 -7 -7
    -2 7 -7
    -2 -7 -8
    -2 -7 -8
    -2 7 -8
    2 -7 8
    -2 -7 -8
    2 -7 8
    2 -7 9
    -2 -7 -9
    2 -7 9
    -2 -7 -9
    -2 -7 -9
    -2 7 -9
    2 -7 10
    -2 -7 -10
    -2 -7 -10
    -2 -7 -10
    -2 7 -10
    -2 7 -10
    2 -7 10
    -2 -7 -11
    2 -7 11
    2 -7 11
    -2 7 -11
    -2 -7 -11
    -2 -7 -11
    -2 -7 -12
    -2 -7 -12
    2 -7 12
    -2 7 -12
    2 -7 13
    -2 -7 -13
    -2 7 -13
    -2 -7 -14
    2 -7 14
    -2 7 -15
    -2 7 -16
    -2 7 -16
    -2 7 -17
    -2 7 -18
    2 8 -18
    2 8 -17
    2 8 -16
    2 8 -16
    2 8 -15
    2 8 -15
    2 -8 -14
    2 8 -14
    2 8 -13
    2 -8 -13
    2 -8 -12
    2 -8 -12
    -2 -8 11
    2 -8 -11
    2 -8 -11
    -2 -8 10
    2 -8 -10
    2 -8 -10
    2 -8 -10
    2 -8 -9
    2 8 -9
    2 -8 -9
    2 -8 -9
    2 -8 -8
    2 -8 -8
    2 -8 -8
    2 8 -8
    2 8 -8
    2 -8 -8
    2 8 -7
    2 -8 -7
    2 -8 -7
    2 8 -7
    2 -8 -7
    2 -8 -7
    2 8 -6
    2 -8 -6
    2 -8 -6
    2 -8 -6
    2 -8 -6
    2 -8 -6
    2 -8 -5
    2 -8 -5
    2 -8 -5
    2 -8 -5
    2 -8 -4
    2 8 -4
    2 -8 -4
    2 -8 -4
    2 8 -3
    2 -8 -3
    -2 8 3
    2 -8 -2
    -2 8 2
    2 8 -2
    2 -8 -2
    2 -8 -2
    2 -8 -1
    2 -8 -1
    2 -8 -1
    2 8 -1
    -2 8 1
    2 -8 0
    2 -8 0
    -2 8 0
    2 -8 0
    2 8 0
    2 -8 1
    -2 8 -1
    2 -8 1
    2 8 1
    -2 -8 -2
    -2 8 -2
    2 8 2
    2 -8 2
    -2 -8 -3
    -2 -8 -3
    2 -8 3
    2 8 3
    2 8 4
    -2 -8 -4
    -2 8 -4
    -2 -8 -4
    2 -8 4
    -2 -8 -5
    -2 8 -5
    2 8 5
    -2 -8 -5
    2 -8 6
    -2 -8 -6
    -2 -8 -6
    -2 8 -6
    -2 8 -7
    -2 -8 -7
    -2 -8 -7
    2 -8 7
    -2 -8 -8
    -2 -8 -8
    -2 8 -8
    2 -8 8
    2 -8 8
    -2 -8 -9
    -2 8 -9
    2 -8 9
    -2 -8 -9
    2 -8 9
    -2 -8 -10
    -2 -8 -10
    -2 8 -10
    2 -8 10
    -2 8 -10
    2 -8 10
    -2 -8 -11
    2 -8 11
    -2 8 -11
    -2 -8 -11
    -2 8 -11
    2 -8 11
    2 -8 12
    -2 -8 -12
    2 -8 12
    -2 8 -13
    -2 -8 -13
    2 -8 13
    -2 8 -14
    2 -8 14
    -2 -8 -14
    -2 8 -15
    2 -8 15
    -2 8 -16
    -2 8 -16
    -2 8 -17
    -2 8 -18
    2 9 -17
    2 9 -16
    2 9 -16
    2 9 -15
    2 9 -15
    2 9 -14
    2 9 -14
    2 -9 -13
    2 9 -13
    2 -9 -12
    -2 -9 11
    2 -9 -11
    2 -9 -11
    2 -9 -10
    2 -9 -10
    -2 -9 10
    2 -9 -10
    2 -9 -9
    2 -9 -9
    2 9 -9
    2 -9 -9
    2 -9 -9
    2 -9 -8
    2 -9 -8
    2 9 -8
    2 -9 -8
    2 9 -8
    2 -9 -8
    2 9 -7
    2 -9 -7
    2 9 -7
    2 -9 -7
    2 -9 -7
    2 -9 -7
    2 -9 -7
    2 -9 -6
    2 9 -6
    2 9 -6
    2 -9 -6
    2 -9 -6
    2 -9 -6
    2 -9 -5
    2 -9 -5
    2 9 -5
    2 -9 -5
    2 -9 -5
    2 -9 -4
    2 -9 -4
    2 -9 -4
    2 9 -3
    2 -9 -3
    2 -9 -3
    -2 9 3
    2 -9 -3
    -2 9 2
    2 -9 -2
    2 -9 -2
    2 9 -2
    2 9 -1
    -2 9 1
    2 -9 -1
    2 -9 -1
    2 -9 -1
    2 9 0
    -2 9 0
    2 -9 0
    2 -9 0
    2 -9 0
    2 9 1
    2 -9 1
    2 -9 1
    2 -9 1
    2 9 2
    -2 -9 -2
    2 9 3
    2 -9 3
    -2 -9 -3
    -2 9 -3
    2 9 4
    -2 -9 -4
    -2 9 -4
    -2 -9 -4
    -2 -9 -5
    2 -9 5
    -2 9 -5
    -2 -9 -5
    2 9 5
    -2 9 -6
    2 -9 6
    -2 -9 -6
    -2 -9 -6
    -2 9 -7
    -2 -9 -7
    2 -9 7
    -2 -9 -7
    2 -9 8
    -2 9 -8
    -2 -9 -8
    2 -9 8
    -2 9 -9
    -2 -9 -9
    2 -9 9
    2 -9 9
    2 -9 10
    -2 -9 -10
    -2 9 -10
    -2 9 -10
    2 -9 10
    -2 9 -11
    2 -9 11
    -2 -9 -11
    2 -9 11
    2 -9 12
    2 -9 12
    -2 -9 -13
    2 -9 13
    2 -9 14
    -2 9 -14
    2 -9 15
    -2 9 -15
    -2 9 -16
    -2 9 -16
    -2 9 -17
    -2 9 -18
    2 10 -17
    2 10 -16
    2 10 -16
    2 10 -15
    2 -10 -15
    -2 -10 15
    2 10 -15
    2 -10 -14
    2 10 -14
    2 -10 -13
    -2 -10 12
    2 -10 -12
    2 -10 -11
    -2 -10 11
    2 10 -10
    2 -10 -10
    -2 -10 10
    2 -10 -10
    2 -10 -9
    2 -10 -9
    2 -10 -9
    2 10 -9
    2 10 -8
    2 -10 -8
    2 -10 -8
    2 10 -8
    2 10 -7
    2 10 -7
    2 -10 -7
    2 -10 -7
    2 -10 -7
    2 -10 -7
    2 -10 -6
    2 -10 -6
    2 10 -6
    2 10 -6
    2 -10 -6
    2 -10 -5
    2 -10 -5
    2 10 -5
    2 -10 -5
    2 -10 -5
    2 10 -5
    2 10 -4
    2 -10 -4
    2 -10 -4
    2 -10 -4
    2 -10 -3
    -2 10 3
    2 -10 -2
    -2 10 2
    2 -10 -2
    2 -10 -1
    2 -10 -1
    2 -10 -1
    2 10 -1
    2 -10 -1
    2 -10 0
    2 -10 0
    2 -10 0
    2 10 0
    2 -10 1
    -2 10 -1
    2 -10 1
    2 10 1
    -2 10 -2
    2 -10 2
    2 10 2
    -2 -10 -2
    -2 -10 -3
    -2 10 -3
    2 10 3
    -2 -10 -4
    -2 -10 -4
    -2 10 -4
    2 -10 4
    2 10 4
    -2 -10 -5
    2 -10 5
    -2 -10 -5
    -2 10 -5
    -2 -10 -6
    -2 10 -6
    2 -10 6
    -2 -10 -6
    -2 10 -7
    2 -10 7
    -2 -10 -7
    -2 -10 -7
    2 -10 7
    -2 -10 -8
    -2 10 -8
    2 -10 8
    2 -10 8
    -2 -10 -9
    -2 10 -9
    2 -10 9
    -2 10 -10
    2 -10 10
    2 -10 10
    -2 -10 -10
    -2 10 -11
    2 -10 11
    -2 -10 -11
    2 -10 11
    2 -10 12
    2 -10 12
    2 -10 13
    -2 10 -14
    2 -10 15
    -2 10 -15
    -2 10 -16
    2 -10 16
    -2 10 -16
    -2 10 -17
    2 11 -17
    2 11 -16
    2 -11 -15
    2 11 -15
    -2 -11 15
    2 11 -15
    2 11 -14
    2 11 -13
    2 -11 -13
    -2 -11 12
    2 -11 -12
    -2 -11 11
    2 -11 -11
    2 11 -10
    -2 -11 10
    2 -11 -10
    2 11 -9
    2 -11 -9
    2 -11 -9
    -2 -11 9
    2 -11 -9
    2 -11 -8
    2 11 -8
    2 -11 -8
    2 11 -8
    2 -11 -8
    2 11 -7
    2 11 -7
    2 -11 -7
    2 -11 -7
    2 -11 -7
    2 -11 -7
    2 11 -6
    2 -11 -6
    2 -11 -6
    2 -11 -6
    2 -11 -6
    2 11 -6
    2 -11 -5
    2 -11 -5
    2 11 -5
    2 11 -5
    2 -11 -5
    2 -11 -4
    2 -11 -4
    2 11 -4
    2 11 -4
    2 -11 -4
    2 -11 -3
    2 11 -3
    2 -11 -3
    2 -11 -3
    2 -11 -2
    2 -11 -2
    2 -11 -2
    2 11 -2
    -2 11 1
    2 -11 -1
    -2 11 0
    2 -11 0
    2 -11 0
    2 -11 1
    -2 11 -1
    -2 -11 -2
    2 -11 2
    -2 11 -2
    2 11 3
    -2 11 -3
    2 -11 3
    -2 -11 -3
    2 11 4
    -2 -11 -4
    -2 11 -4
    2 -11 4
    -2 -11 -5
    -2 11 -5
    2 -11 5
    -2 -11 -6
    2 -11 6
    -2 11 -6
    2 -11 7
    2 -11 7
    -2 -11 -7
    -2 -11 -7
    -2 11 -7
    -2 11 -8
    2 -11 8
    -2 -11 -8
    2 -11 8
    -2 11 -9
    2 -11 9
    2 -11 9
    2 -11 10
    -2 11 -10
    2 -11 10
    2 -11 11
    2 -11 11
    -2 11 -11
    2 -11 12
    2 -11 12
    2 -11 13
    -2 11 -14
    2 -11 14
    -2 11 -15
    2 -11 15
    2 -11 16
    -2 11 -16
    -2 11 -17
    -2 -12 16
    2 12 -16
    2 12 -15
    -2 -12 15
    2 12 -15
    2 -12 -14
    2 12 -14
    2 -12 -13
    2 12 -13
    -2 -12 12
    2 -12 -12
    -2 -12 11
    2 -12 -11
    -2 -12 10
    2 -12 -10
    2 12 -10
    2 -12 -9
    2 12 -9
    -2 -12 9
    2 -12 -8
    2 12 -8
    2 -12 -8
    2 12 -7
    2 -12 -7
    2 -12 -7
    2 12 -7
    2 -12 -7
    2 -12 -7
    2 12 -6
    2 -12 -6
    2 -12 -6
    2 -12 -6
    2 -12 -6
    2 12 -6
    2 -12 -5
    2 -12 -5
    2 -12 -5
    2 -12 -5
    2 12 -5
    2 12 -5
    2 -12 -4
    2 -12 -4
    2 12 -4
    2 12 -4
    2 12 -3
    2 12 -3
    2 -12 -3
    2 -12 -3
    2 -12 -3
    2 12 -2
    -2 12 2
    2 12 -1
    -2 12 1
    2 -12 0
    2 12 0
    -2 12 0
    2 -12 1
    -2 12 -1
    2 -12 1
    2 12 1
    2 -12 2
    -2 12 -2
    -2 -12 -2
    -2 12 -3
    2 -12 3
    -2 -12 -3
    -2 12 -4
    -2 -12 -4
    2 -12 4
    2 -12 4
    2 -12 5
    -2 -12 -5
    -2 12 -5
    2 -12 5
    -2 12 -6
    -2 -12 -6
    2 -12 6
    2 -12 6
    2 -12 7
    -2 -12 -7
    2 -12 7
    -2 12 -7
    -2 12 -8
    2 -12 8
    2 -12 8
    2 -12 9
    2 -12 9
    2 -12 10
    -2 12 -10
    2 -12 10
    -2 12 -11
    2 -12 11
    2 -12 11
    -2 12 -12
    2 -12 12
    2 -12 12
    2 -12 13
    -2 12 -14
    2 -12 14
    2 -12 15
    -2 12 -15
    2 -12 16
    -2 12 -16
    -2 -13 16
    2 13 -16
    2 13 -15
    2 13 -15
    -2 -13 15
    2 -13 -14
    2 13 -14
    -2 -13 13
    2 13 -13
    2 -13 -12
    2 -13 -11
    -2 -13 11
    2 13 -10
    -2 -13 10
    2 -13 -10
    2 13 -9
    2 -13 -9
    -2 -13 9
    2 -13 -9
    2 13 -8
    2 -13 -8
    2 -13 -8
    -2 -13 8
    2 -13 -7
    2 -13 -7
    2 13 -7
    2 13 -7
    2 -13 -7
    2 13 -6
    2 -13 -6
    2 13 -6
    2 -13 -6
    2 -13 -6
    2 -13 -6
    2 -13 -5
    2 13 -5
    2 13 -5
    2 -13 -5
    2 -13 -5
    2 -13 -5
    2 13 -4
    2 -13 -4
    2 -13 -4
    2 13 -4
    2 13 -3
    2 -13 -3
    2 13 -3
    2 13 -2
    2 13 -2
    2 -13 -2
    -2 13 2
    -2 13 1
    2 13 -1
    2 -13 -1
    -2 13 0
    2 -13 0
    2 13 0
    -2 13 -1
    -2 -13 -1
    2 -13 1
    2 13 1
    2 -13 2
    -2 13 -2
    2 -13 2
    2 13 2
    -2 -13 -2
    2 -13 3
    -2 -13 -3
    2 -13 3
    -2 13 -3
    2 13 3
    -2 13 -4
    2 -13 4
    -2 -13 -4
    2 -13 4
    -2 13 -5
    2 -13 5
    -2 -13 -5
    2 -13 5
    -2 13 -6
    2 -13 6
    2 -13 6
    -2 -13 -6
    2 -13 7
    -2 -13 -7
    -2 13 -7
    2 -13 7
    2 -13 8
    -2 13 -8
    2 -13 8
    2 -13 9
    -2 13 -9
    2 -13 9
    2 -13 10
    -2 13 -10
    2 -13 10
    2 -13 11
    2 -13 11
    -2 13 -12
    2 -13 12
    2 -13 13
    2 -13 14
    2 -13 14
    -2 13 -14
    -2 13 -15
    2 -13 15
    2 -13 16
    -2 13 -16
    -2 -14 16
    2 14 -15
    -2 -14 15
    2 14 -15
    -2 -14 14
    2 14 -14
    -2 -14 13
    2 -14 -13
    2 14 -13
    -2 -14 12
    -2 -14 11
    2 -14 -11
    2 14 -10
    2 -14 -10
    -2 -14 10
    2 14 -9
    2 -14 -9
    2 -14 -9
    -2 -14 9
    2 -14 -8
    2 -14 -8
    -2 -14 8
    2 14 -8
    2 -14 -7
    2 -14 -7
    2 14 -7
    2 14 -7
    2 -14 -6
    2 -14 -6
    2 14 -6
    2 -14 -6
    2 14 -6
    2 14 -5
    2 -14 -5
    2 -14 -5
    2 14 -5
    2 14 -4
    2 14 -4
    2 -14 -4
    2 -14 -4
    2 14 -3
    2 14 -3
    2 -14 -3
    -2 14 2
    2 14 -2
    2 14 -2
    2 -14 -2
    2 14 -1
    2 -14 -1
    2 14 -1
    -2 14 1
    2 -14 0
    2 14 0
    2 14 0
    -2 14 0
    2 14 1
    -2 14 -1
    -2 -14 -1
    2 14 1
    2 -14 1
    2 14 2
    -2 14 -2
    2 -14 2
    -2 -14 -2
    2 14 2
    2 -14 2
    2 -14 3
    2 14 3
    2 14 3
    -2 14 -3
    -2 -14 -3
    2 -14 3
    2 -14 4
    -2 14 -4
    2 -14 4
    -2 -14 -4
    2 14 4
    -2 14 -5
    2 -14 5
    2 -14 5
    -2 -14 -5
    -2 14 -6
    2 -14 6
    -2 -14 -6
    2 -14 6
    2 -14 7
    2 -14 7
    -2 14 -7
    -2 14 -8
    2 -14 8
    2 -14 8
    -2 14 -9
    2 -14 9
    2 -14 9
    -2 14 -10
    2 -14 10
    2 -14 10
    2 -14 11
    2 -14 11
    -2 14 -11
    2 -14 12
    2 -14 13
    2 -14 13
    2 -14 14
    2 -14 14
    -2 14 -14
    2 -14 15
    -2 14 -15
    -2 -15 15
    2 15 -15
    -2 -15 14
    2 15 -14
    -2 -15 13
    2 15 -13
    2 -15 -12
    -2 -15 12
    2 15 -11
    2 -15 -11
    2 -15 -10
    -2 -15 10
    2 15 -9
    2 -15 -9
    -2 -15 9
    2 -15 -8
    2 -15 -8
    2 15 -8
    -2 -15 8
    2 -15 -7
    -2 -15 7
    2 15 -7
    2 -15 -7
    2 15 -6
    2 15 -6
    2 -15 -6
    2 -15 -6
    2 -15 -5
    2 -15 -5
    2 15 -5
    2 15 -5
    2 -15 -4
    2 -15 -4
    2 15 -4
    2 15 -4
    2 15 -3
    2 -15 -3
    2 15 -3
    2 15 -2
    2 -15 -2
    -2 15 2
    2 15 -2
    2 15 -1
    2 15 -1
    2 -15 -1
    -2 15 1
    2 15 0
    -2 15 0
    2 15 0
    2 -15 0
    2 -15 1
    2 15 1
    2 15 1
    -2 15 -1
    -2 -15 -1
    -2 -15 -2
    2 -15 2
    2 15 2
    -2 15 -2
    2 -15 2
    2 15 2
    2 15 3
    2 -15 3
    -2 15 -3
    -2 -15 -3
    2 -15 3
    2 15 4
    2 -15 4
    -2 -15 -4
    -2 15 -4
    2 -15 4
    2 -15 5
    2 -15 5
    -2 -15 -5
    -2 15 -5
    -2 15 -6
    2 -15 6
    -2 -15 -6
    2 -15 6
    -2 15 -7
    2 -15 7
    -2 -15 -7
    2 -15 7
    2 -15 8
    -2 15 -8
    2 -15 8
    2 -15 9
    2 -15 9
    -2 15 -9
    2 -15 10
    2 -15 10
    -2 15 -11
    2 -15 11
    2 -15 12
    2 -15 12
    2 -15 13
    2 -15 13
    -2 15 -14
    2 -15 14
    2 -15 14
    2 -15 15
    -2 -16 15
    2 16 -14
    -2 -16 14
    2 16 -14
    -2 -16 13
    2 16 -13
    -2 -16 13
    -2 -16 12
    2 -16 -11
    -2 -16 11
    2 16 -11
    2 -16 -10
    2 16 -10
    2 -16 -9
    2 -16 -9
    -2 -16 9
    2 16 -8
    -2 -16 8
    -2 -16 7
    2 -16 -7
    2 16 -7
    -2 -16 6
    2 16 -6
    2 -16 -6
    2 16 -5
    2 16 -5
    2 -16 -5
    2 -16 -5
    2 16 -4
    2 16 -4
    2 -16 -4
    2 -16 -4
    2 16 -3
    2 -16 -3
    2 16 -3
    2 16 -2
    2 -16 -2
    2 16 -2
    2 16 -1
    2 16 -1
    -2 16 1
    2 -16 -1
    -2 16 0
    2 16 0
    -2 -16 0
    2 16 0
    2 -16 0
    2 -16 0
    2 -16 1
    -2 -16 -1
    2 16 1
    2 16 1
    -2 16 -1
    2 -16 1
    -2 16 -2
    2 16 2
    2 16 2
    2 -16 2
    -2 -16 -2
    2 -16 3
    -2 -16 -3
    2 -16 3
    -2 16 -3
    2 16 3
    2 -16 4
    -2 -16 -4
    2 -16 4
    -2 16 -4
    2 -16 5
    2 -16 5
    -2 16 -5
    -2 -16 -5
    2 -16 6
    -2 -16 -6
    2 -16 6
    -2 16 -6
    2 -16 7
    2 -16 7
    -2 16 -7
    2 -16 8
    -2 16 -8
    2 -16 8
    2 -16 9
    2 -16 9
    -2 16 -10
    2 -16 10
    -2 16 -11
    2 -16 11
    2 -16 12
    2 -16 12
    2 -16 13
    2 -16 13
    2 -16 14
    -2 16 -14
    2 -16 14
    2 -16 15
    -2 -17 14
    -2 -17 13
    2 17 -13
    -2 -17 13
    -2 -17 12
    -2 -17 11
    -2 -17 10
    2 17 -10
    2 -17 -9
    2 17 -9
    2 -17 -8
    -2 -17 8
    2 17 -7
    -2 -17 7
    2 -17 -7
    2 17 -6
    -2 -17 6
    -2 -17 5
    2 -17 -5
    2 17 -5
    2 -17 -5
    2 17 -4
    2 -17 -4
    -2 -17 4
    2 -17 -4
    2 17 -4
    2 -17 -3
    2 -17 -3
    -2 -17 3
    2 17 -3
    2 17 -3
    2 17 -2
    2 17 -2
    2 -17 -2
    2 17 -1
    2 17 -1
    -2 17 1
    -2 -17 1
    2 -17 -1
    2 17 0
    -2 -17 0
    2 17 0
    2 -17 0
    -2 17 0
    2 17 1
    2 17 1
    2 -17 1
    2 -17 1
    -2 17 -1
    -2 -17 -1
    -2 17 -2
    -2 -17 -2
    2 17 2
    2 -17 2
    2 -17 2
    2 -17 3
    2 17 3
    -2 17 -3
    -2 -17 -3
    2 -17 3
    2 -17 3
    -2 17 -4
    2 -17 4
    2 -17 4
    -2 -17 -4
    -2 17 -5
    2 -17 5
    -2 -17 -5
    2 -17 5
    2 -17 6
    2 -17 6
    -2 17 -6
    -2 -17 -7
    -2 17 -7
    2 -17 7
    2 -17 7
    2 -17 8
    2 -17 8
    2 -17 9
    -2 17 -9
    2 -17 10
    -2 17 -10
    -2 17 -11
    2 -17 11
    2 -17 11
    2 -17 12
    2 -17 12
    2 -17 13
    -2 17 -13
    2 -17 13
    2 -17 14
    -2 -18 14
    -2 -18 13
    -2 -18 13
    2 18 -12
    -2 -18 12
    -2 -18 12
    -2 -18 11
    -2 -18 10
    2 18 -10
    -2 -18 9
    2 18 -9
    2 18 -8
    2 -18 -8
    -2 -18 7
    2 -18 -7
    -2 -18 6
    2 -18 -6
    -2 -18 5
    2 18 -5
    2 18 -4
    -2 -18 4
    2 -18 -3
    2 -18 -3
    2 18 -3
    -2 -18 3
    2 18 -3
    2 18 -2
    2 18 -2
    2 -18 -2
    -2 -18 2
    -2 -18 1
    2 18 -1
    -2 18 1
    2 18 -1
    2 -18 -1
    -2 -18 1
    -2 -18 0
    2 18 0
    2 18 0
    -2 18 0
    -2 -18 0
    2 -18 0
    -2 -18 -1
    2 18 1
    2 18 1
    -2 18 -1
    2 -18 1
    2 -18 1
    2 -18 2
    2 18 2
    -2 18 -2
    2 -18 2
    -2 -18 -2
    2 -18 3
    -2 18 -3
    -2 18 -4
    2 -18 4
    2 -18 4
    2 -18 5
    -2 -18 -5
    -2 18 -5
    2 -18 5
    2 -18 6
    -2 -18 -6
    2 -18 6
    2 -18 7
    -2 18 -7
    2 -18 7
    -2 18 -8
    2 -18 9
    2 -18 9
    -2 18 -9
    2 -18 10
    -2 18 -10
    2 -18 10
    2 -18 11
    2 -18 11
    2 -18 12
    2 -18 12
    2 -18 13
    2 -18 13
    -2 -19 13
    -2 -19 12
    -2 -19 12
    -2 -19 11
    -2 -19 11
    -2 -19 10
    2 19 -10
    -2 -19 9
    2 19 -9
    -2 -19 8
    2 -19 -8
    2 19 -8
    2 -19 -7
    2 19 -7
    2 -19 -6
    2 19 -6
    -2 -19 5
    2 -19 -5
    -2 -19 4
    2 -19 -4
    -2 -19 3
    2 19 -3
    2 -19 -3
    -2 -19 3
    2 -19 -3
    -2 -19 2
    -2 -19 2
    2 19 -2
    -2 -19 1
    2 19 -1
    2 19 0
    -2 19 0
    -2 19 -1
    2 19 1
    2 19 2
    -2 19 -2
    -2 -19 -2
    2 -19 2
    2 -19 2
    -2 -19 -3
    2 -19 3
    2 -19 3
    -2 -19 -4
    2 -19 4
    -2 -19 -5
    -2 19 -5
    2 -19 5
    2 -19 5
    -2 19 -6
    2 -19 6
    -2 19 -7
    2 -19 7
    2 -19 8
    -2 19 -8
    2 -19 8
    2 -19 9
    -2 19 -9
    2 -19 9
    2 -19 10
    2 -19 10
    -2 19 -10
    2 -19 11
    2 -19 11
    2 -19 12
    2 -19 12
    2 -19 13
    -2 -20 12
    -2 -20 12
    -2 -20 11
    -2 -20 11
    -2 -20 10
    -2 -20 10
    2 20 -10
    2 20 -9
    -2 -20 9
    2 20 -8
    2 -20 -8
    -2 -20 8
    2 20 -7
    2 -20 -7
    -2 -20 7
    2 20 -6
    2 -20 -6
    -2 -20 6
    2 20 -5
    2 -20 -5
    2 20 -4
    2 -20 -4
    2 20 -3
    2 -20 -3
    -2 -20 3
    2 20 -2
    2 -20 -2
    -2 -20 2
    2 -20 -2
    -2 -20 1
    2 -20 -1
    2 -20 -1
    2 20 0
    -2 20 0
    -2 -20 0
    2 -20 0
    2 20 1
    -2 20 -1
    2 -20 1
    -2 -20 -1
    -2 20 -2
    2 20 2
    -2 -20 -2
    2 -20 2
    -2 20 -3
    -2 -20 -3
    -2 20 -4
    -2 -20 -4
    -2 -20 -5
    -2 20 -5
    2 -20 5
    -2 20 -6
    2 -20 6
    2 -20 6
    2 -20 7
    2 -20 7
    -2 20 -7
    -2 20 -8
    2 -20 8
    2 -20 8
    2 -20 9
    -2 20 -9
    2 -20 9
    2 -20 10
    -2 20 -10
    2 -20 10
    2 -20 11
    2 -20 11
    2 -20 12
    -2 -21 11
    -2 -21 11
    -2 -21 10
    2 21 -10
    -2 -21 10
    2 21 -9
    -2 -21 9
    -2 -21 9
    2 21 -8
    -2 -21 8
    -2 -21 7
    2 21 -7
    2 -21 -7
    2 -21 -6
    -2 -21 6
    2 21 -6
    2 21 -5
    2 -21 -5
    -2 -21 5
    -2 -21 4
    2 21 -4
    2 -21 -4
    -2 -21 3
    2 21 -3
    2 -21 -3
    -2 -21 2
    2 -21 -2
    2 21 -2
    -2 -21 2
    -2 -21 1
    2 -21 -1
    2 21 -1
    2 -21 0
    2 -21 0
    -2 -21 0
    2 21 0
    2 -21 1
    -2 -21 -1
    -2 21 -1
    2 21 1
    -2 -21 -2
    -2 21 -2
    -2 21 -3
    -2 -21 -3
    2 -21 3
    -2 21 -4
    -2 -21 -4
    2 -21 4
    -2 21 -5
    -2 -21 -5
    2 -21 5
    2 -21 6
    -2 21 -6
    2 -21 7
    -2 21 -7
    2 -21 8
    -2 21 -8
    -2 21 -9
    2 -21 9
    -2 21 -9
    -2 21 -10
    2 -21 10
    -2 -22 10
    2 22 -9
    -2 -22 9
    2 22 -8
    -2 -22 8
    2 22 -7
    -2 -22 7
    2 -22 -6
    2 22 -6
    -2 -22 6
    2 -22 -5
    2 22 -5
    -2 -22 5
    2 -22 -4
    -2 -22 4
    2 22 -4
    2 22 -3
    -2 -22 3
    2 22 -2
    2 -22 -2
    2 22 -1
    -2 -22 1
    2 -22 -1
    2 22 0
    -2 -22 0
    2 -22 0
    -2 22 -1
    2 22 1
    2 -22 1
    -2 -22 -1
    -2 22 -2
    -2 -22 -2
    -2 22 -3
    -2 -22 -3
    -2 22 -4
    -2 -22 -4
    2 -22 5
    -2 22 -5
    2 -22 6
    -2 22 -6
    -2 22 -7
    2 -22 7
    -2 22 -8
    -2 22 -8
    2 -22 9
    -2 22 -9
    -2 -23 8
    2 23 -7
    -2 -23 7
    2 -23 -6
    -2 -23 6
    2 23 -6
    2 23 -5
    -2 -23 5
    2 -23 -5
    2 23 -4
    2 -23 -4
    2 23 -3
    2 -23 -3
    2 23 -2
    2 -23 -2
    2 -23 -1
    2 23 -1
    -2 23 0
    -2 -23 0
    2 -23 0
    2 23 0
    -2 -23 -1
    2 -23 1
    -2 -23 -2
    2 -23 2
    -2 23 -2
    2 -23 3
    -2 -23 -3
    -2 23 -3
    -2 23 -4
    -2 23 -5
    -2 23 -6
    2 -23 7
    -2 23 -7
    2 -23 8
    -2 23 -8
    2 24 -5
    2 24 -4
    2 -24 -4
    2 -24 -3
    2 24 -3
    2 24 -2
    2 -24 -2
    2 -24 -1
    2 24 -1
    2 24 0
    2 -24 0
    2 -24 1
    -2 24 -1
    2 -24 2
    -2 24 -2
    -2 24 -3
    -2 24 -3
    2 -24 3
    -2 24 -4
    -2 24 -4
    -2 24 -5
    -2 24 -6
    -2 24 -7
    3 0 -18
    3 0 -17
    3 0 -17
    3 0 -16
    3 0 -16
    3 0 -14
    3 0 -14
    3 0 -14
    3 0 -13
    3 0 -13
    3 0 -13
    3 0 -13
    3 0 -12
    3 0 -12
    3 0 -12
    3 0 -12
    3 0 -12
    3 0 -11
    3 0 -11
    3 0 -11
    3 0 -11
    3 0 -11
    3 0 -10
    3 0 -10
    3 0 -10
    3 0 -10
    3 0 -10
    3 0 -9
    3 0 -9
    3 0 -9
    3 0 -8
    3 0 -8
    3 0 -8
    3 0 -8
    3 0 -8
    3 0 -7
    3 0 -7
    3 0 -7
    -3 0 6
    3 0 -6
    3 0 -6
    3 0 -6
    3 0 -6
    3 0 -6
    3 0 -5
    -3 0 5
    3 0 -5
    3 0 -5
    3 0 -5
    3 0 -4
    -3 0 4
    3 0 -4
    3 0 -4
    -3 0 3
    3 0 -3
    3 0 -2
    -3 0 2
    3 0 -2
    3 0 -1
    -3 0 1
    3 0 -1
    3 0 0
    -3 0 0
    3 0 0
    -3 0 -1
    3 0 1
    3 0 1
    -3 0 -2
    3 0 2
    3 0 2
    -3 0 -3
    3 0 3
    3 0 3
    3 0 3
    -3 0 -4
    3 0 4
    3 0 4
    3 0 4
    3 0 5
    3 0 5
    3 0 5
    -3 0 -5
    -3 0 -5
    3 0 6
    -3 0 -6
    -3 0 -6
    3 0 6
    3 0 6
    3 0 7
    -3 0 -7
    3 0 7
    -3 0 -7
    -3 0 -8
    3 0 8
    3 0 8
    -3 0 -9
    -3 0 -9
    -3 0 -10
    -3 0 -10
    -3 0 -11
    -3 0 -11
    -3 0 -12
    -3 0 -12
    -3 0 -13
    -3 0 -13
    -3 0 -14
    -3 0 -14
    -3 0 -15
    -3 0 -16
    -3 0 -16
    -3 0 -17
    -3 0 -17
    -3 0 -18
    3 1 -18
    3 1 -17
    3 -1 -17
    3 1 -17
    3 -1 -17
    3 1 -16
    3 1 -16
    3 -1 -16
    3 -1 -16
    3 1 -15
    3 -1 -15
    3 -1 -14
    3 -1 -14
    3 1 -14
    3 1 -13
    3 -1 -13
    3 -1 -13
    3 1 -13
    3 -1 -13
    3 1 -13
    3 1 -13
    3 -1 -13
    3 -1 -12
    3 1 -12
    3 -1 -12
    3 1 -12
    3 -1 -12
    3 -1 -12
    3 1 -12
    3 1 -12
    3 -1 -12
    3 1 -12
    3 1 -11
    3 -1 -11
    3 1 -11
    3 -1 -11
    3 -1 -11
    3 1 -11
    3 -1 -11
    3 -1 -11
    3 1 -11
    3 1 -11
    3 -1 -10
    3 1 -10
    3 -1 -10
    3 1 -10
    3 -1 -10
    3 1 -10
    3 -1 -10
    3 1 -10
    3 1 -10
    3 -1 -10
    3 -1 -9
    3 1 -9
    3 -1 -9
    3 -1 -9
    3 1 -9
    3 -1 -9
    3 1 -9
    3 -1 -8
    3 -1 -8
    3 1 -8
    3 1 -8
    3 -1 -8
    3 1 -8
    3 -1 -8
    3 1 -8
    3 -1 -8
    3 -1 -7
    3 1 -7
    3 -1 -7
    3 1 -7
    3 -1 -7
    3 1 -6
    3 -1 -6
    3 1 -6
    -3 1 6
    3 -1 -6
    3 -1 -6
    3 1 -6
    3 1 -6
    3 -1 -6
    3 -1 -5
    3 1 -5
    3 -1 -5
    3 1 -5
    3 -1 -5
    3 1 -5
    -3 -1 5
    -3 1 5
    -3 1 4
    -3 -1 4
    3 -1 -4
    3 1 -4
    3 1 -4
    3 1 -4
    3 -1 -4
    3 -1 -4
    3 1 -4
    3 1 -3
    3 1 -3
    3 -1 -3
    3 -1 -3
    -3 1 3
    -3 -1 3
    3 -1 -2
    3 1 -2
    -3 -1 2
    -3 1 2
    3 -1 -2
    3 -1 -2
    3 -1 -2
    -3 -1 1
    -3 1 1
    3 -1 -1
    3 -1 -1
    -3 -1 0
    -3 1 0
    3 1 0
    3 -1 0
    3 -1 0
    3 -1 0
    3 1 0
    3 -1 0
    3 -1 1
    3 1 1
    -3 -1 -1
    3 -1 1
    3 1 1
    3 -1 1
    -3 1 -1
    -3 1 -2
    3 -1 2
    3 -1 2
    -3 -1 -2
    3 1 2
    3 -1 2
    -3 -1 -3
    -3 1 -3
    3 -1 3
    3 -1 3
    3 1 3
    -3 -1 -3
    3 -1 3
    3 1 3
    -3 -1 -4
    3 -1 4
    -3 1 -4
    3 1 4
    3 -1 4
    -3 -1 -4
    3 -1 4
    3 1 4
    -3 -1 -5
    3 1 5
    3 -1 5
    -3 1 -5
    3 -1 5
    3 1 5
    -3 -1 -5
    3 -1 5
    3 1 5
    3 1 6
    3 -1 6
    -3 -1 -6
    -3 -1 -6
    3 -1 6
    3 1 6
    3 -1 6
    3 1 6
    -3 1 -6
    3 -1 7
    -3 -1 -7
    3 -1 7
    3 1 7
    -3 1 -7
    -3 -1 -7
    -3 -1 -8
    3 -1 8
    3 1 8
    -3 1 -8
    -3 -1 -9
    -3 1 -9
    -3 -1 -9
    -3 1 -9
    -3 1 -10
    -3 -1 -10
    3 -1 10
    -3 -1 -10
    -3 1 -10
    -3 1 -11
    -3 -1 -11
    -3 1 -11
    -3 -1 -11
    -3 -1 -12
    -3 -1 -12
    -3 1 -12
    -3 1 -12
    -3 1 -13
    -3 -1 -13
    -3 -1 -13
    -3 1 -14
    -3 -1 -14
    -3 -1 -14
    -3 1 -14
    -3 1 -15
    -3 -1 -15
    -3 -1 -16
    -3 1 -16
    -3 -1 -16
    -3 1 -16
    -3 -1 -17
    -3 1 -17
    -3 1 -17
    -3 -1 -17
    -3 1 -18
    3 2 -18
    3 2 -17
    3 -2 -17
    3 2 -17
    3 -2 -17
    3 -2 -16
    3 2 -16
    3 -2 -16
    3 2 -16
    3 -2 -16
    3 -2 -15
    3 -2 -15
    3 2 -15
    3 -2 -14
    3 2 -14
    3 -2 -14
    3 -2 -14
    3 2 -13
    3 -2 -13
    3 -2 -13
    3 2 -13
    3 -2 -13
    3 -2 -12
    3 2 -12
    3 -2 -12
    3 -2 -12
    3 2 -12
    3 -2 -12
    3 2 -12
    3 -2 -12
    3 2 -11
    3 -2 -11
    3 -2 -11
    3 2 -11
    3 2 -11
    3 -2 -11
    3 2 -11
    3 -2 -11
    3 -2 -11
    3 2 -11
    3 2 -10
    3 -2 -10
    3 -2 -10
    3 2 -10
    3 2 -10
    3 -2 -10
    3 -2 -10
    3 2 -10
    3 2 -10
    3 -2 -10
    3 -2 -9
    3 -2 -9
    3 -2 -9
    3 -2 -9
    3 2 -9
    3 -2 -9
    3 2 -9
    3 -2 -8
    3 -2 -8
    3 -2 -8
    3 2 -8
    3 2 -8
    3 -2 -8
    3 2 -8
    3 2 -8
    3 -2 -7
    3 2 -7
    3 -2 -7
    3 2 -7
    3 -2 -7
    3 2 -7
    3 2 -6
    3 2 -6
    3 2 -6
    3 -2 -6
    3 -2 -6
    3 -2 -6
    3 -2 -6
    3 2 -5
    3 2 -5
    3 -2 -5
    3 2 -5
    -3 -2 5
    -3 2 5
    3 -2 -5
    3 -2 -5
    3 2 -4
    3 -2 -4
    -3 2 4
    -3 -2 4
    3 2 -4
    3 2 -4
    3 -2 -4
    3 -2 -4
    3 -2 -4
    3 -2 -3
    -3 2 3
    -3 -2 3
    3 2 -3
    3 -2 -3
    3 -2 -3
    3 2 -3
    3 -2 -2
    3 2 -2
    3 2 -2
    3 -2 -2
    -3 2 2
    -3 -2 2
    3 -2 -2
    3 -2 -1
    3 -2 -1
    -3 -2 1
    3 2 -1
    -3 2 1
    3 -2 -1
    3 -2 -1
    3 -2 0
    -3 -2 0
    3 -2 0
    -3 2 0
    3 -2 0
    3 -2 0
    3 -2 1
    -3 -2 -1
    3 2 1
    3 -2 1
    3 -2 1
    -3 2 -1
    3 -2 2
    3 2 2
    3 -2 2
    -3 -2 -2
    -3 2 -2
    3 -2 2
    3 -2 3
    3 2 3
    -3 -2 -3
    -3 -2 -3
    3 -2 3
    3 2 3
    3 -2 3
    -3 2 -3
    -3 -2 -4
    3 -2 4
    3 2 4
    -3 -2 -4
    3 -2 4
    3 2 4
    -3 2 -4
    3 -2 4
    -3 2 -5
    3 2 5
    3 -2 5
    -3 -2 -5
    3 -2 5
    -3 -2 -5
    3 -2 5
    3 2 5
    3 -2 6
    -3 2 -6
    3 2 6
    -3 -2 -6
    -3 -2 -6
    3 -2 6
    3 2 6
    -3 -2 -7
    3 -2 7
    -3 2 -7
    3 2 7
    -3 -2 -7
    3 -2 7
    3 2 7
    3 2 8
    -3 -2 -8
    3 -2 9
    3 -2 9
    -3 -2 -9
    -3 2 -9
    -3 -2 -9
    3 -2 10
    -3 -2 -10
    -3 2 -10
    -3 -2 -10
    -3 2 -10
    -3 -2 -11
    3 -2 11
    -3 -2 -11
    -3 2 -11
    -3 2 -11
    -3 -2 -12
    -3 -2 -12
    -3 2 -12
    -3 2 -12
    -3 -2 -13
    -3 2 -13
    -3 -2 -13
    -3 2 -13
    -3 -2 -14
    -3 2 -14
    -3 -2 -14
    -3 2 -14
    -3 2 -15
    -3 -2 -15
    -3 -2 -16
    -3 2 -16
    -3 -2 -16
    -3 2 -16
    -3 2 -17
    -3 -2 -17
    -3 2 -17
    -3 -2 -17
    -3 2 -18
    3 3 -18
    3 -3 -17
    3 3 -17
    3 3 -17
    3 -3 -16
    3 3 -16
    3 -3 -16
    3 -3 -16
    3 3 -16
    3 -3 -15
    3 3 -15
    3 -3 -15
    3 -3 -15
    3 3 -15
    3 -3 -14
    3 3 -14
    3 -3 -14
    3 -3 -14
    3 -3 -13
    3 3 -13
    3 3 -13
    3 -3 -13
    3 -3 -13
    3 -3 -12
    3 3 -12
    3 -3 -12
    3 3 -12
    3 -3 -12
    3 -3 -12
    3 3 -11
    3 -3 -11
    3 -3 -11
    3 -3 -11
    3 -3 -11
    3 3 -11
    3 3 -10
    3 -3 -10
    3 -3 -10
    3 -3 -10
    3 3 -10
    3 -3 -10
    3 -3 -10
    3 -3 -9
    3 3 -9
    3 -3 -9
    3 3 -9
    3 -3 -9
    3 3 -9
    3 -3 -9
    3 -3 -9
    3 -3 -8
    3 3 -8
    3 3 -8
    3 -3 -8
    3 3 -8
    3 -3 -8
    3 -3 -7
    3 -3 -7
    3 -3 -7
    3 3 -7
    3 3 -7
    3 -3 -7
    3 3 -7
    3 3 -7
    3 3 -6
    3 -3 -6
    3 -3 -6
    3 3 -6
    3 -3 -6
    3 3 -5
    3 -3 -5
    3 -3 -5
    3 3 -5
    3 -3 -5
    3 -3 -5
    -3 3 5
    3 -3 -5
    3 -3 -5
    3 -3 -4
    3 -3 -4
    3 -3 -4
    3 3 -4
    -3 3 4
    -3 -3 4
    3 3 -4
    3 -3 -4
    3 -3 -3
    3 3 -3
    -3 -3 3
    -3 3 3
    3 -3 -3
    3 -3 -3
    3 -3 -3
    3 -3 -2
    3 3 -2
    3 -3 -2
    3 -3 -2
    -3 -3 2
    -3 3 2
    3 -3 -1
    3 -3 -1
    -3 -3 1
    3 -3 -1
    3 -3 -1
    -3 3 1
    3 -3 0
    3 -3 0
    3 -3 0
    -3 3 0
    3 -3 0
    -3 -3 0
    -3 -3 -1
    -3 -3 -1
    3 -3 1
    3 -3 1
    -3 3 -1
    3 -3 1
    -3 -3 -2
    -3 3 -2
    3 -3 2
    -3 -3 -2
    3 -3 2
    -3 3 -2
    3 -3 2
    3 3 2
    -3 3 -3
    3 -3 3
    -3 -3 -3
    3 -3 3
    -3 3 -3
    3 3 3
    3 -3 3
    3 -3 4
    -3 -3 -4
    -3 -3 -4
    -3 3 -4
    3 -3 4
    3 3 4
    -3 3 -4
    3 -3 4
    3 3 4
    3 -3 5
    -3 -3 -5
    3 3 5
    3 3 5
    -3 3 -5
    3 -3 5
    -3 -3 -5
    -3 -3 -6
    3 -3 6
    -3 -3 -6
    3 3 6
    3 -3 6
    -3 -3 -6
    3 3 6
    -3 3 -6
    -3 3 -7
    3 3 7
    3 -3 7
    3 3 7
    -3 -3 -7
    -3 -3 -7
    3 -3 8
    -3 -3 -8
    -3 3 -8
    3 -3 9
    3 -3 9
    -3 -3 -9
    -3 -3 -9
    3 -3 10
    -3 -3 -10
    -3 3 -10
    -3 -3 -10
    -3 3 -10
    3 -3 10
    -3 -3 -11
    -3 3 -11
    -3 -3 -11
    -3 3 -11
    3 -3 11
    3 -3 12
    -3 3 -12
    -3 -3 -12
    -3 3 -12
    -3 -3 -12
    -3 3 -13
    -3 -3 -13
    -3 3 -14
    -3 -3 -14
    -3 -3 -14
    -3 3 -15
    -3 -3 -15
    -3 -3 -16
    -3 3 -16
    -3 -3 -16
    -3 3 -16
    -3 3 -17
    -3 -3 -17
    -3 3 -18
    3 4 -18
    3 4 -17
    3 4 -17
    3 4 -16
    3 -4 -16
    3 -4 -16
    3 4 -16
    3 4 -15
    3 -4 -15
    3 4 -15
    3 -4 -15
    3 -4 -15
    3 -4 -14
    3 -4 -14
    3 -4 -14
    3 4 -14
    3 -4 -13
    3 4 -13
    3 -4 -13
    3 -4 -13
    3 4 -13
    3 -4 -12
    3 4 -12
    3 -4 -12
    3 -4 -12
    3 -4 -12
    3 4 -12
    3 -4 -11
    3 -4 -11
    3 -4 -11
    3 4 -11
    3 -4 -11
    3 -4 -10
    3 -4 -10
    3 -4 -10
    3 -4 -10
    3 4 -10
    3 -4 -9
    3 -4 -9
    3 4 -9
    3 -4 -9
    3 -4 -9
    3 4 -8
    3 4 -8
    3 -4 -8
    3 -4 -8
    3 -4 -8
    3 -4 -7
    3 4 -7
    3 -4 -7
    3 4 -7
    3 -4 -7
    3 -4 -7
    3 -4 -7
    3 4 -7
    3 -4 -6
    3 -4 -6
    3 4 -6
    3 -4 -6
    3 -4 -5
    3 4 -5
    3 -4 -5
    3 -4 -5
    3 4 -5
    -3 4 5
    3 -4 -5
    3 -4 -5
    3 -4 -5
    3 -4 -4
    3 4 -4
    3 -4 -4
    3 -4 -4
    3 -4 -4
    -3 4 4
    3 4 -3
    -3 -4 3
    -3 4 3
    -3 -4 3
    3 -4 -3
    3 -4 -3
    3 -4 -3
    3 -4 -2
    3 -4 -2
    -3 -4 2
    -3 -4 2
    -3 -4 2
    -3 4 2
    3 -4 -2
    3 4 -2
    3 -4 -2
    3 -4 -1
    -3 4 1
    3 -4 -1
    -3 -4 1
    3 4 -1
    3 -4 -1
    3 -4 -1
    -3 -4 1
    3 -4 0
    3 -4 0
    -3 4 0
    3 -4 0
    -3 -4 0
    -3 -4 0
    3 -4 1
    3 -4 1
    -3 -4 -1
    3 -4 1
    -3 4 -1
    -3 -4 -1
    -3 -4 -2
    -3 -4 -2
    3 -4 2
    3 -4 2
    3 -4 2
    -3 4 -2
    -3 -4 -3
    -3 4 -3
    3 -4 3
    3 -4 3
    3 -4 3
    3 4 3
    -3 -4 -3
    3 -4 4
    3 -4 4
    -3 4 -4
    -3 -4 -4
    3 4 4
    3 -4 4
    -3 -4 -4
    3 4 5
    3 -4 5
    3 4 5
    -3 -4 -5
    -3 -4 -5
    -3 -4 -5
    3 -4 5
    -3 -4 -5
    3 -4 6
    3 4 6
    -3 4 -6
    -3 -4 -6
    3 4 6
    3 -4 6
    -3 -4 -6
    -3 -4 -6
    -3 -4 -6
    -3 -4 -7
    -3 4 -7
    3 -4 8
    -3 -4 -8
    -3 4 -8
    3 -4 8
    -3 -4 -8
    3 -4 9
    3 -4 9
    -3 -4 -9
    -3 -4 -9
    3 -4 10
    3 -4 10
    -3 4 -10
    -3 -4 -10
    -3 -4 -10
    -3 -4 -11
    -3 4 -11
    -3 4 -11
    -3 -4 -11
    3 -4 11
    -3 4 -12
    -3 -4 -12
    -3 -4 -12
    3 -4 12
    -3 4 -12
    -3 -4 -13
    -3 4 -13
    -3 4 -14
    -3 -4 -14
    -3 -4 -14
    -3 4 -15
    -3 -4 -15
    -3 -4 -15
    -3 4 -16
    -3 4 -16
    -3 -4 -16
    -3 -4 -16
    -3 4 -17
    -3 4 -18
    3 5 -18
    3 5 -17
    3 5 -17
    3 -5 -16
    3 -5 -16
    3 5 -16
    3 5 -16
    3 -5 -15
    3 -5 -15
    3 5 -15
    3 5 -15
    3 -5 -15
    3 -5 -14
    3 -5 -14
    3 -5 -14
    3 5 -14
    3 -5 -13
    3 -5 -13
    3 5 -13
    3 5 -13
    3 -5 -13
    3 -5 -12
    3 -5 -12
    3 -5 -12
    3 5 -12
    3 -5 -12
    3 5 -11
    3 -5 -11
    3 -5 -11
    3 -5 -11
    3 -5 -11
    3 -5 -10
    3 -5 -10
    3 5 -10
    3 -5 -10
    3 -5 -10
    3 -5 -9
    3 -5 -9
    3 -5 -9
    3 -5 -9
    3 -5 -8
    3 -5 -8
    3 -5 -8
    3 -5 -8
    3 -5 -7
    3 -5 -7
    3 -5 -7
    3 -5 -7
    3 5 -7
    3 -5 -6
    3 -5 -6
    3 -5 -6
    3 5 -6
    3 -5 -6
    3 5 -6
    -3 5 5
    3 -5 -5
    3 5 -5
    3 -5 -5
    3 5 -5
    3 5 -4
    3 -5 -4
    -3 5 4
    3 -5 -4
    3 -5 -4
    3 -5 -4
    -3 5 3
    3 5 -3
    3 -5 -3
    3 -5 -3
    3 -5 -3
    -3 -5 2
    3 -5 -2
    -3 -5 2
    3 5 -2
    3 -5 -2
    3 -5 -2
    -3 5 2
    3 -5 -2
    3 5 -1
    -3 -5 1
    -3 -5 1
    3 -5 -1
    3 -5 -1
    -3 -5 1
    3 -5 -1
    -3 5 1
    3 5 0
    -3 -5 0
    -3 -5 0
    -3 -5 0
    3 -5 0
    -3 5 0
    3 -5 0
    3 -5 0
    -3 -5 -1
    3 -5 1
    3 -5 1
    -3 -5 -1
    -3 -5 -1
    3 -5 1
    -3 5 -1
    3 -5 2
    -3 -5 -2
    3 -5 2
    3 -5 2
    -3 -5 -2
    -3 5 -2
    -3 -5 -2
    3 -5 3
    -3 -5 -3
    -3 -5 -3
    -3 -5 -3
    3 -5 3
    3 -5 3
    -3 5 -3
    -3 -5 -4
    -3 -5 -4
    3 -5 4
    3 -5 4
    -3 -5 -5
    3 -5 5
    3 -5 5
    -3 -5 -5
    3 5 5
    -3 5 -5
    -3 -5 -5
    3 5 6
    -3 -5 -6
    -3 -5 -6
    3 -5 6
    -3 5 -6
    -3 -5 -7
    3 -5 7
    -3 -5 -8
    -3 -5 -8
    3 -5 8
    -3 5 -8
    3 -5 8
    -3 -5 -9
    -3 -5 -9
    3 -5 9
    3 -5 9
    -3 -5 -10
    3 -5 10
    -3 -5 -10
    -3 5 -10
    3 -5 10
    3 -5 11
    3 -5 11
    -3 5 -11
    -3 -5 -11
    -3 -5 -11
    -3 -5 -12
    -3 5 -12
    -3 -5 -12
    -3 5 -12
    3 -5 12
    -3 -5 -13
    -3 5 -13
    3 -5 13
    -3 5 -14
    -3 -5 -14
    -3 -5 -14
    -3 5 -14
    -3 5 -15
    -3 -5 -15
    -3 -5 -15
    -3 5 -16
    -3 -5 -16
    -3 5 -17
    -3 5 -18
    3 6 -18
    3 6 -17
    3 6 -17
    3 6 -16
    3 6 -16
    3 -6 -15
    3 6 -15
    3 -6 -15
    3 6 -15
    3 -6 -14
    3 6 -14
    3 -6 -13
    3 6 -13
    3 -6 -13
    3 -6 -13
    3 6 -12
    3 -6 -12
    3 -6 -12
    3 -6 -12
    3 -6 -12
    3 6 -11
    3 -6 -11
    3 -6 -11
    3 -6 -11
    3 -6 -11
    3 -6 -10
    3 6 -10
    3 -6 -10
    3 -6 -10
    3 -6 -10
    3 -6 -9
    3 -6 -9
    3 6 -9
    3 -6 -9
    3 -6 -9
    3 -6 -8
    3 -6 -8
    3 -6 -8
    3 6 -8
    3 -6 -8
    3 6 -8
    3 -6 -7
    3 -6 -7
    3 -6 -7
    3 -6 -7
    3 -6 -7
    3 -6 -6
    3 -6 -6
    3 -6 -6
    3 -6 -6
    3 -6 -6
    3 6 -5
    3 -6 -5
    3 -6 -5
    3 -6 -5
    3 -6 -4
    3 -6 -4
    3 6 -4
    -3 6 4
    3 -6 -4
    3 6 -3
    3 -6 -3
    3 -6 -3
    3 -6 -3
    -3 6 3
    3 -6 -3
    3 -6 -2
    3 -6 -2
    3 -6 -2
    3 -6 -2
    3 6 -2
    -3 6 2
    -3 -6 1
    -3 6 1
    3 -6 -1
    3 6 -1
    3 -6 -1
    -3 -6 1
    3 -6 -1
    3 -6 0
    3 -6 0
    -3 -6 0
    -3 -6 0
    -3 -6 0
    3 -6 0
    -3 6 0
    3 6 0
    3 -6 1
    -3 6 -1
    -3 -6 -1
    -3 -6 -1
    -3 -6 -1
    3 -6 1
    3 6 1
    3 -6 1
    3 6 2
    -3 -6 -2
    3 -6 2
    3 -6 2
    -3 -6 -2
    -3 6 -2
    -3 -6 -2
    3 -6 2
    -3 -6 -3
    -3 -6 -3
    3 -6 3
    3 -6 3
    3 -6 4
    -3 -6 -4
    -3 -6 -4
    3 -6 4
    -3 -6 -4
    -3 -6 -5
    -3 -6 -5
    3 -6 5
    -3 -6 -5
    -3 6 -5
    3 6 5
    -3 -6 -6
    -3 -6 -6
    3 -6 6
    -3 6 -6
    3 -6 7
    3 -6 7
    -3 6 -7
    -3 -6 -7
    -3 -6 -8
    3 -6 8
    3 -6 8
    -3 -6 -8
    -3 6 -8
    3 -6 9
    -3 -6 -9
    3 -6 9
    -3 6 -9
    -3 -6 -9
    3 -6 10
    3 -6 10
    -3 -6 -10
    -3 -6 -10
    -3 -6 -11
    -3 -6 -11
    3 -6 11
    3 -6 11
    -3 6 -11
    -3 6 -12
    -3 -6 -12
    -3 -6 -12
    -3 6 -12
    3 -6 12
    -3 6 -13
    -3 -6 -13
    3 -6 13
    -3 -6 -13
    -3 6 -13
    -3 6 -14
    -3 6 -14
    -3 -6 -14
    -3 6 -15
    -3 -6 -15
    -3 6 -16
    -3 6 -17
    -3 6 -18
    3 7 -17
    3 7 -17
    3 7 -16
    3 -7 -16
    3 7 -16
    3 7 -15
    3 7 -15
    3 -7 -14
    3 7 -14
    3 7 -13
    3 -7 -13
    3 -7 -12
    3 7 -12
    3 -7 -12
    3 -7 -12
    3 -7 -11
    3 -7 -11
    3 -7 -11
    3 7 -11
    3 -7 -11
    3 -7 -10
    3 -7 -10
    3 -7 -10
    3 -7 -10
    3 7 -9
    3 -7 -9
    3 -7 -9
    3 -7 -9
    3 -7 -9
    3 -7 -8
    3 -7 -8
    3 -7 -8
    3 7 -8
    3 -7 -8
    3 7 -8
    3 7 -7
    3 -7 -7
    3 -7 -7
    3 -7 -7
    3 -7 -7
    3 -7 -7
    3 7 -7
    3 -7 -6
    3 -7 -6
    3 -7 -6
    3 -7 -6
    3 -7 -5
    3 -7 -5
    3 -7 -5
    3 -7 -5
    3 -7 -4
    -3 7 4
    3 -7 -4
    3 7 -4
    3 -7 -3
    -3 7 3
    -3 7 3
    3 -7 -3
    3 7 -3
    3 -7 -3
    3 7 -2
    3 -7 -2
    3 -7 -2
    -3 7 2
    -3 7 1
    3 7 -1
    3 -7 -1
    3 -7 -1
    -3 -7 1
    -3 7 0
    3 -7 0
    3 7 0
    3 -7 0
    -3 -7 0
    -3 -7 -1
    -3 7 -1
    3 -7 1
    3 -7 1
    3 7 1
    -3 -7 -1
    3 -7 2
    3 -7 2
    3 7 2
    -3 -7 -2
    3 7 3
    3 -7 3
    3 -7 3
    3 -7 4
    -3 -7 -4
    -3 7 -4
    3 7 4
    -3 -7 -4
    -3 -7 -5
    -3 7 -5
    3 7 5
    -3 -7 -5
    -3 -7 -6
    3 -7 6
    -3 -7 -6
    -3 7 -6
    -3 -7 -7
    3 -7 7
    -3 -7 -7
    3 -7 7
    -3 7 -7
    -3 -7 -8
    -3 -7 -8
    3 -7 8
    3 -7 8
    -3 7 -8
    -3 7 -9
    3 -7 9
    -3 -7 -9
    -3 7 -9
    3 -7 9
    -3 -7 -9
    3 -7 10
    -3 -7 -10
    3 -7 10
    -3 -7 -10
    -3 -7 -11
    3 -7 11
    3 -7 11
    -3 7 -11
    -3 -7 -11
    -3 7 -12
    3 -7 12
    3 -7 12
    -3 7 -12
    -3 -7 -12
    3 -7 13
    -3 7 -13
    -3 -7 -13
    -3 7 -14
    -3 7 -14
    -3 -7 -14
    -3 -7 -15
    -3 7 -16
    -3 7 -17
    -3 7 -18
    3 8 -17
    3 8 -17
    3 8 -16
    3 -8 -16
    3 8 -16
    3 8 -15
    3 8 -15
    3 8 -14
    3 8 -14
    3 -8 -14
    3 8 -13
    3 -8 -13
    3 -8 -13
    3 8 -12
    3 -8 -12
    3 -8 -12
    3 -8 -12
    3 -8 -11
    3 -8 -11
    -3 -8 11
    3 8 -11
    3 -8 -11
    3 -8 -10
    3 -8 -10
    3 -8 -10
    3 -8 -9
    3 -8 -9
    3 8 -9
    3 -8 -9
    3 -8 -8
    3 -8 -8
    3 -8 -8
    3 -8 -8
    3 8 -8
    3 8 -8
    3 -8 -7
    3 -8 -7
    3 8 -7
    3 -8 -7
    3 -8 -7
    3 8 -7
    3 -8 -7
    3 -8 -6
    3 -8 -6
    3 -8 -6
    3 8 -6
    3 -8 -6
    3 -8 -5
    3 -8 -5
    3 -8 -5
    3 -8 -5
    3 8 -5
    3 -8 -5
    -3 8 4
    3 -8 -4
    3 -8 -4
    3 -8 -3
    3 -8 -3
    -3 8 3
    3 -8 -2
    3 8 -2
    -3 8 2
    3 -8 -2
    3 -8 -2
    -3 -8 1
    3 -8 -1
    3 8 -1
    -3 8 1
    3 -8 -1
    3 8 0
    3 -8 0
    3 -8 0
    -3 -8 0
    3 8 1
    3 -8 1
    3 -8 1
    -3 8 -2
    -3 -8 -2
    3 -8 2
    3 8 2
    3 -8 2
    -3 -8 -3
    3 8 3
    -3 8 -3
    3 -8 3
    3 8 4
    -3 8 -4
    3 -8 4
    -3 -8 -4
    -3 -8 -4
    -3 -8 -5
    -3 8 -5
    3 -8 5
    -3 -8 -6
    3 -8 6
    -3 8 -6
    3 -8 6
    -3 -8 -7
    3 -8 7
    -3 8 -7
    3 -8 7
    -3 -8 -8
    -3 8 -8
    -3 -8 -8
    3 -8 8
    3 -8 8
    -3 8 -9
    3 -8 9
    -3 -8 -9
    3 -8 9
    -3 -8 -9
    -3 -8 -10
    3 -8 10
    -3 8 -10
    3 -8 10
    -3 8 -11
    -3 -8 -11
    3 -8 11
    3 -8 11
    3 -8 12
    3 -8 12
    -3 -8 -13
    -3 8 -13
    3 -8 13
    -3 8 -14
    -3 -8 -14
    3 -8 15
    -3 8 -16
    -3 8 -17
    3 9 -17
    3 -9 -16
    3 9 -16
    3 9 -16
    3 -9 -15
    3 9 -15
    3 9 -15
    3 -9 -14
    3 9 -14
    3 9 -14
    3 -9 -13
    3 -9 -12
    3 9 -12
    3 -9 -12
    3 -9 -11
    3 -9 -11
    -3 -9 11
    3 -9 -11
    3 -9 -10
    3 -9 -10
    3 -9 -10
    3 -9 -9
    3 -9 -9
    3 9 -9
    3 9 -9
    3 -9 -9
    3 -9 -8
    3 -9 -8
    3 -9 -8
    3 -9 -8
    3 9 -8
    3 9 -8
    3 9 -7
    3 -9 -7
    3 -9 -7
    3 -9 -7
    3 9 -7
    3 -9 -7
    3 -9 -7
    3 -9 -6
    3 9 -6
    3 -9 -6
    3 -9 -6
    3 -9 -6
    3 -9 -6
    3 9 -5
    3 -9 -5
    3 -9 -5
    -3 9 4
    3 9 -4
    3 -9 -4
    3 -9 -3
    -3 9 3
    3 -9 -2
    3 -9 -2
    -3 9 2
    3 -9 -2
    3 -9 -1
    3 -9 -1
    3 -9 -1
    3 -9 0
    3 -9 0
    3 -9 1
    -3 -9 -1
    -3 9 -1
    3 -9 1
    3 -9 2
    -3 -9 -2
    -3 9 -2
    3 -9 3
    3 -9 3
    -3 -9 -3
    -3 9 -3
    -3 -9 -4
    -3 -9 -4
    -3 9 -4
    3 -9 4
    3 -9 5
    3 -9 5
    -3 9 -5
    -3 -9 -5
    3 -9 6
    3 -9 6
    -3 9 -6
    -3 -9 -6
    3 -9 7
    3 -9 7
    -3 9 -7
    -3 -9 -7
    -3 -9 -8
    3 -9 8
    -3 9 -8
    3 -9 8
    -3 -9 -9
    3 -9 9
    -3 9 -9
    3 -9 9
    -3 9 -10
    3 -9 10
    3 -9 10
    -3 9 -10
    -3 -9 -10
    3 -9 11
    -3 -9 -11
    -3 9 -11
    3 -9 11
    -3 9 -12
    -3 -9 -12
    3 -9 12
    3 -9 12
    -3 9 -13
    -3 -9 -13
    3 -9 13
    -3 9 -14
    3 -9 14
    3 -9 15
    -3 9 -16
    -3 9 -17
    3 10 -16
    3 -10 -16
    3 10 -16
    3 10 -15
    3 -10 -15
    3 10 -15
    3 10 -14
    3 10 -14
    3 -10 -13
    3 10 -13
    3 -10 -12
    3 10 -12
    3 -10 -11
    -3 -10 11
    3 -10 -11
    3 -10 -10
    3 -10 -10
    3 -10 -9
    3 10 -9
    3 10 -9
    3 -10 -9
    3 10 -8
    3 10 -8
    3 -10 -8
    3 -10 -8
    3 -10 -8
    3 10 -7
    3 10 -7
    3 -10 -7
    3 -10 -7
    3 -10 -7
    3 -10 -7
    3 10 -6
    3 -10 -6
    3 10 -6
    3 -10 -6
    3 -10 -6
    3 -10 -6
    3 -10 -5
    3 -10 -5
    3 10 -5
    3 -10 -5
    3 -10 -5
    3 -10 -4
    3 10 -4
    3 -10 -4
    3 10 -3
    3 -10 -3
    3 -10 -2
    3 -10 -2
    3 10 -2
    -3 10 1
    3 -10 -1
    3 -10 -1
    3 -10 -1
    3 10 -1
    3 -10 0
    -3 -10 0
    3 -10 0
    -3 10 0
    -3 10 -1
    -3 -10 -1
    3 -10 1
    -3 -10 -2
    3 -10 2
    -3 10 -2
    3 -10 2
    -3 -10 -3
    -3 10 -3
    3 -10 3
    -3 10 -4
    -3 -10 -4
    3 10 4
    -3 -10 -4
    3 -10 4
    3 -10 4
    -3 10 -5
    -3 -10 -5
    3 10 5
    3 -10 5
    -3 -10 -5
    3 -10 5
    -3 10 -6
    3 -10 6
    3 -10 6
    -3 -10 -6
    3 -10 7
    -3 -10 -7
    3 -10 7
    -3 10 -7
    3 -10 8
    -3 -10 -8
    3 -10 8
    -3 10 -8
    3 -10 9
    -3 -10 -9
    -3 10 -9
    3 -10 9
    -3 -10 -10
    3 -10 10
    3 -10 10
    3 -10 11
    3 -10 11
    3 -10 12
    -3 -10 -12
    3 -10 12
    3 -10 13
    3 -10 13
    -3 10 -13
    3 -10 14
    3 -10 15
    -3 10 -16
    3 -10 16
    -3 10 -17
    3 11 -16
    3 11 -16
    3 -11 -15
    3 11 -15
    3 11 -15
    -3 -11 15
    3 11 -14
    3 11 -14
    3 -11 -14
    3 11 -13
    3 -11 -13
    -3 -11 12
    3 -11 -12
    -3 -11 11
    3 -11 -11
    3 -11 -10
    3 -11 -10
    3 11 -9
    3 11 -9
    3 -11 -9
    3 -11 -9
    3 11 -8
    3 -11 -8
    3 11 -8
    3 -11 -8
    3 -11 -8
    3 -11 -7
    3 -11 -7
    3 11 -7
    3 -11 -7
    3 -11 -7
    3 11 -7
    3 11 -6
    3 -11 -6
    3 -11 -6
    3 -11 -6
    3 11 -6
    3 -11 -6
    3 -11 -5
    3 11 -5
    3 -11 -5
    3 -11 -5
    3 -11 -4
    3 -11 -4
    3 11 -4
    3 -11 -3
    3 -11 -3
    3 -11 -2
    -3 11 2
    3 11 -2
    3 -11 -2
    3 -11 -1
    3 11 -1
    -3 11 1
    -3 11 0
    3 11 0
    -3 -11 0
    3 -11 0
    3 11 1
    -3 11 -1
    3 -11 1
    -3 -11 -1
    3 -11 1
    3 11 2
    3 -11 2
    -3 -11 -2
    -3 11 -2
    3 11 3
    -3 11 -3
    3 -11 3
    -3 -11 -3
    3 -11 3
    3 11 4
    3 -11 4
    -3 11 -4
    3 -11 4
    -3 -11 -4
    -3 -11 -5
    3 11 5
    3 -11 5
    -3 -11 -5
    -3 11 -5
    3 -11 5
    3 -11 6
    -3 -11 -6
    3 -11 6
    -3 11 -6
    -3 -11 -6
    3 -11 7
    -3 -11 -7
    -3 11 -7
    3 -11 7
    -3 11 -8
    3 -11 8
    3 -11 8
    -3 -11 -8
    -3 11 -9
    -3 -11 -9
    3 -11 9
    3 -11 9
    3 -11 10
    3 -11 10
    -3 11 -10
    -3 -11 -10
    3 -11 11
    3 -11 11
    3 -11 12
    3 -11 13
    -3 11 -13
    3 -11 14
    3 -11 15
    3 -11 16
    -3 11 -16
    3 12 -16
    3 12 -15
    3 12 -15
    3 -12 -15
    -3 -12 15
    3 -12 -14
    3 12 -14
    3 12 -14
    3 12 -13
    3 -12 -12
    3 12 -12
    3 -12 -11
    -3 -12 11
    3 12 -10
    -3 -12 10
    3 -12 -10
    3 -12 -10
    3 -12 -9
    3 -12 -9
    3 -12 -9
    3 12 -9
    3 -12 -8
    3 12 -8
    3 12 -8
    3 -12 -8
    3 -12 -8
    3 12 -7
    3 12 -7
    3 -12 -7
    3 -12 -7
    3 -12 -7
    3 -12 -7
    3 -12 -6
    3 12 -6
    3 -12 -6
    3 -12 -6
    3 12 -6
    3 -12 -5
    3 -12 -5
    3 -12 -5
    3 -12 -5
    3 12 -5
    3 12 -5
    3 -12 -4
    3 -12 -4
    3 -12 -4
    3 12 -4
    3 12 -3
    3 -12 -3
    -3 12 2
    3 12 -2
    -3 -12 1
    3 12 -1
    3 -12 -1
    -3 12 1
    -3 -12 0
    3 12 0
    -3 12 0
    3 -12 0
    -3 12 -1
    -3 -12 -1
    3 12 1
    3 -12 1
    -3 -12 -2
    3 -12 2
    -3 12 -2
    3 12 2
    3 -12 2
    -3 -12 -3
    -3 12 -3
    3 -12 3
    3 -12 3
    3 12 3
    3 -12 4
    -3 -12 -4
    -3 12 -4
    3 -12 4
    3 12 4
    -3 12 -5
    -3 -12 -5
    3 -12 5
    3 -12 5
    -3 12 -6
    -3 -12 -6
    3 -12 6
    3 -12 6
    3 -12 7
    3 -12 7
    -3 12 -7
    -3 12 -8
    3 -12 8
    3 -12 8
    -3 12 -9
    3 -12 9
    3 -12 9
    -3 12 -10
    3 -12 10
    3 -12 10
    3 -12 11
    3 -12 11
    -3 12 -11
    3 -12 12
    3 -12 13
    -3 12 -13
    3 -12 14
    3 -12 15
    -3 12 -16
    3 -12 16
    3 13 -15
    3 13 -15
    -3 -13 15
    3 13 -14
    3 -13 -14
    3 13 -14
    3 -13 -13
    -3 -13 13
    3 13 -13
    3 -13 -12
    -3 -13 12
    3 13 -12
    -3 -13 11
    3 -13 -11
    -3 -13 10
    3 13 -10
    3 -13 -10
    3 -13 -9
    3 -13 -9
    3 13 -9
    3 -13 -9
    3 -13 -8
    3 13 -8
    3 -13 -8
    3 13 -8
    3 -13 -8
    3 13 -7
    3 -13 -7
    3 -13 -7
    3 -13 -7
    3 -13 -7
    3 13 -7
    3 13 -6
    3 -13 -6
    3 13 -6
    3 -13 -6
    3 -13 -6
    3 -13 -6
    3 13 -5
    3 13 -5
    3 -13 -5
    3 -13 -5
    3 -13 -5
    3 -13 -5
    3 13 -4
    3 -13 -4
    3 -13 -4
    3 13 -4
    3 -13 -4
    3 13 -3
    3 -13 -3
    -3 13 2
    3 13 -2
    3 13 -1
    -3 13 1
    3 -13 -1
    -3 -13 1
    -3 -13 0
    -3 13 0
    3 13 0
    3 -13 0
    3 -13 1
    -3 -13 -1
    -3 13 -1
    3 13 1
    3 -13 1
    3 -13 2
    -3 -13 -2
    -3 13 -2
    3 13 2
    3 -13 2
    3 -13 3
    -3 -13 -3
    -3 13 -3
    3 13 3
    3 -13 3
    3 -13 4
    -3 -13 -4
    3 -13 4
    -3 13 -4
    3 13 4
    -3 -13 -5
    -3 13 -5
    3 -13 5
    3 -13 5
    3 -13 6
    -3 13 -6
    3 -13 6
    -3 -13 -6
    -3 13 -7
    3 -13 7
    3 -13 7
    -3 13 -8
    3 -13 8
    3 -13 8
    3 -13 9
    3 -13 9
    -3 13 -9
    3 -13 10
    -3 13 -10
    3 -13 10
    3 -13 11
    -3 13 -11
    3 -13 12
    3 -13 13
    3 -13 13
    -3 13 -13
    3 -13 14
    3 -13 14
    3 -13 15
    -3 13 -16
    -3 -14 15
    3 14 -15
    3 -14 -14
    3 14 -14
    3 14 -14
    3 -14 -13
    -3 -14 13
    3 14 -13
    -3 -14 12
    3 14 -12
    3 -14 -11
    3 -14 -10
    -3 -14 10
    -3 -14 9
    3 14 -9
    3 -14 -9
    3 -14 -8
    3 -14 -8
    3 14 -8
    3 14 -8
    3 -14 -8
    3 14 -7
    3 -14 -7
    3 14 -7
    3 -14 -7
    3 -14 -7
    3 -14 -7
    3 14 -6
    3 -14 -6
    3 -14 -6
    3 -14 -6
    3 -14 -6
    3 14 -6
    3 14 -5
    3 -14 -5
    3 -14 -5
    3 -14 -5
    3 14 -5
    3 -14 -4
    3 14 -4
    3 -14 -4
    3 14 -4
    3 14 -3
    3 -14 -3
    3 14 -3
    3 14 -2
    -3 14 1
    3 14 -1
    -3 -14 1
    -3 14 0
    3 -14 0
    3 14 0
    -3 -14 0
    3 14 1
    -3 -14 -1
    3 -14 1
    -3 14 -1
    -3 14 -2
    3 14 2
    -3 -14 -2
    3 -14 2
    -3 14 -3
    3 14 3
    -3 -14 -3
    3 -14 3
    3 -14 3
    -3 -14 -4
    -3 14 -4
    3 -14 4
    3 -14 4
    -3 14 -5
    3 -14 5
    -3 -14 -5
    3 -14 5
    3 -14 6
    -3 -14 -6
    -3 14 -6
    3 -14 6
    -3 14 -7
    3 -14 7
    3 -14 7
    -3 14 -8
    3 -14 8
    3 -14 8
    3 -14 9
    3 -14 9
    -3 14 -9
    3 -14 10
    3 -14 10
    3 -14 11
    3 -14 12
    3 -14 12
    3 -14 13
    3 -14 13
    3 -14 14
    3 -14 14
    3 -14 15
    -3 -15 15
    3 15 -14
    -3 -15 14
    3 15 -14
    3 15 -13
    3 -15 -13
    -3 -15 13
    3 15 -12
    -3 -15 12
    3 -15 -12
    -3 -15 11
    3 -15 -10
    3 15 -10
    3 -15 -9
    -3 -15 9
    3 -15 -9
    -3 -15 8
    3 15 -8
    3 -15 -8
    3 -15 -7
    3 15 -7
    3 15 -7
    3 -15 -7
    3 15 -6
    3 -15 -6
    3 -15 -6
    3 15 -6
    3 15 -5
    3 15 -5
    3 -15 -5
    3 -15 -5
    3 -15 -4
    3 15 -4
    3 15 -4
    3 -15 -4
    3 -15 -3
    3 15 -3
    3 15 -3
    3 -15 -2
    3 15 -2
    3 15 -2
    -3 -15 1
    -3 15 1
    3 15 -1
    3 15 -1
    3 -15 0
    -3 -15 0
    -3 15 0
    3 15 0
    -3 -15 -1
    -3 15 -1
    3 15 1
    -3 15 -2
    3 -15 2
    3 -15 2
    -3 -15 -2
    3 15 2
    -3 15 -3
    -3 -15 -3
    3 -15 3
    3 15 3
    3 -15 3
    3 15 4
    -3 -15 -4
    3 -15 4
    3 -15 4
    -3 15 -4
    3 -15 5
    -3 15 -5
    3 -15 5
    -3 -15 -5
    -3 15 -6
    3 -15 6
    -3 -15 -6
    3 -15 6
    3 -15 7
    3 -15 7
    -3 15 -7
    -3 15 -8
    3 -15 8
    3 -15 8
    3 -15 9
    3 -15 9
    3 -15 10
    -3 15 -10
    3 -15 11
    -3 15 -11
    3 -15 12
    3 -15 12
    3 -15 13
    3 -15 13
    3 -15 14
    3 -15 14
    3 -15 15
    -3 15 -15
    -3 -16 14
    -3 -16 13
    3 16 -13
    3 -16 -12
    3 16 -12
    -3 -16 12
    3 -16 -11
    -3 -16 11
    3 16 -10
    -3 -16 10
    -3 -16 9
    3 -16 -9
    3 16 -9
    -3 -16 8
    3 -16 -8
    3 16 -7
    -3 -16 7
    3 -16 -6
    3 16 -6
    3 -16 -6
    3 16 -6
    3 -16 -5
    3 -16 -5
    3 16 -5
    3 16 -5
    3 -16 -4
    3 -16 -4
    3 16 -4
    3 16 -4
    3 -16 -3
    3 16 -3
    3 16 -3
    3 -16 -2
    3 16 -2
    3 16 -2
    3 16 -1
    3 16 -1
    3 -16 -1
    -3 16 1
    3 16 0
    3 16 0
    -3 16 0
    -3 -16 0
    3 -16 0
    3 16 1
    -3 -16 -1
    3 16 1
    -3 16 -1
    3 -16 1
    3 16 2
    -3 -16 -2
    3 16 2
    3 -16 2
    -3 16 -2
    3 16 3
    -3 16 -3
    -3 -16 -3
    3 -16 3
    3 -16 3
    3 16 4
    -3 -16 -4
    3 -16 4
    3 -16 4
    -3 16 -4
    3 -16 5
    -3 16 -5
    3 -16 5
    -3 -16 -5
    3 -16 6
    -3 16 -6
    3 -16 6
    3 -16 7
    -3 16 -7
    3 -16 7
    3 -16 8
    3 -16 8
    3 -16 9
    -3 16 -9
    3 -16 10
    -3 16 -10
    -3 16 -10
    3 -16 11
    3 -16 11
    3 -16 12
    3 -16 12
    3 -16 13
    3 -16 13
    3 -16 14
    -3 -17 14
    -3 -17 13
    -3 -17 13
    3 17 -12
    -3 -17 12
    3 17 -11
    -3 -17 11
    -3 -17 10
    3 17 -10
    -3 -17 9
    3 17 -9
    3 -17 -8
    3 17 -8
    -3 -17 7
    3 -17 -7
    3 17 -6
    3 17 -6
    3 -17 -6
    -3 -17 6
    3 17 -5
    3 17 -5
    3 -17 -4
    3 -17 -4
    3 17 -4
    3 17 -4
    3 -17 -3
    3 -17 -3
    3 17 -3
    3 17 -3
    3 17 -2
    3 -17 -2
    3 17 -2
    3 17 -1
    3 17 -1
    3 -17 -1
    3 -17 0
    -3 -17 0
    -3 17 0
    3 17 0
    3 17 0
    3 17 1
    3 17 1
    -3 17 -1
    3 -17 1
    -3 -17 -1
    3 -17 1
    3 17 2
    3 17 2
    3 -17 2
    -3 17 -2
    -3 -17 -2
    -3 -17 -3
    -3 17 -3
    3 -17 3
    3 -17 3
    3 17 3
    -3 17 -4
    3 -17 4
    3 -17 4
    -3 17 -5
    3 -17 5
    3 -17 5
    3 -17 6
    3 -17 6
    3 -17 7
    3 -17 7
    -3 17 -8
    3 -17 8
    3 -17 9
    -3 17 -9
    3 -17 10
    3 -17 10
    -3 17 -10
    3 -17 11
    3 -17 11
    3 -17 12
    3 -17 12
    3 -17 13
    3 -17 13
    3 -17 14
    -3 -18 13
    -3 -18 12
    -3 -18 11
    3 18 -10
    -3 -18 10
    -3 -18 9
    3 18 -9
    3 -18 -8
    3 18 -8
    -3 -18 8
    3 18 -7
    3 -18 -7
    3 -18 -6
    -3 -18 6
    3 -18 -5
    3 -18 -5
    -3 -18 5
    3 18 -5
    3 18 -4
    3 18 -4
    3 -18 -4
    -3 -18 4
    3 -18 -4
    3 18 -3
    3 18 -3
    3 18 -2
    3 18 -2
    3 18 -1
    3 18 -1
    3 18 0
    3 18 0
    -3 18 0
    3 18 1
    -3 18 -1
    3 18 1
    3 -18 1
    3 18 2
    3 -18 2
    -3 18 -2
    -3 -18 -3
    3 18 3
    3 -18 3
    -3 18 -3
    3 -18 3
    -3 -18 -4
    3 -18 4
    3 -18 4
    -3 -18 -5
    3 -18 5
    3 -18 5
    -3 18 -6
    3 -18 6
    -3 18 -7
    3 -18 8
    -3 18 -8
    3 -18 8
    -3 18 -9
    -3 18 -9
    3 -18 9
    3 -18 9
    -3 18 -10
    3 -18 10
    3 -18 10
    3 -18 11
    3 -18 11
    3 -18 12
    3 -18 12
    3 -18 13
    -3 -19 13
    -3 -19 12
    -3 -19 12
    -3 -19 11
    -3 -19 10
    3 19 -9
    -3 -19 9
    -3 -19 8
    3 19 -8
    3 -19 -8
    3 19 -7
    3 -19 -7
    -3 -19 7
    3 19 -6
    3 -19 -6
    3 -19 -5
    3 19 -5
    -3 -19 4
    3 19 -4
    3 -19 -4
    3 -19 -4
    -3 -19 3
    3 19 -3
    3 -19 -3
    3 -19 -3
    3 19 -2
    -3 -19 2
    3 -19 -2
    3 -19 -2
    3 19 -1
    -3 -19 1
    3 -19 -1
    3 19 0
    3 -19 0
    3 19 1
    3 -19 1
    -3 -19 -2
    3 -19 2
    3 -19 2
    -3 19 -3
    3 -19 3
    -3 -19 -3
    3 -19 3
    3 -19 4
    -3 19 -4
    -3 -19 -4
    -3 19 -5
    -3 19 -6
    3 -19 6
    3 -19 6
    -3 19 -7
    3 -19 7
    3 -19 7
    3 -19 8
    3 -19 8
    -3 19 -8
    3 -19 9
    3 -19 9
    -3 19 -9
    3 -19 10
    -3 19 -10
    3 -19 10
    3 -19 11
    3 -19 11
    3 -19 12
    3 -19 12
    -3 -20 12
    -3 -20 11
    -3 -20 11
    -3 -20 10
    3 20 -9
    -3 -20 9
    3 20 -8
    -3 -20 8
    3 -20 -7
    3 20 -7
    -3 -20 7
    3 -20 -6
    3 20 -6
    -3 -20 6
    3 -20 -5
    3 20 -5
    -3 -20 5
    3 -20 -4
    3 20 -4
    -3 -20 4
    3 -20 -3
    3 20 -3
    3 -20 -3
    -3 -20 3
    3 -20 -2
    3 -20 -2
    3 20 -2
    3 -20 -1
    -3 -20 1
    3 20 -1
    3 -20 -1
    3 20 0
    3 -20 0
    3 -20 1
    -3 20 -1
    3 20 1
    3 -20 2
    3 20 2
    -3 20 -2
    -3 -20 -2
    3 -20 3
    -3 -20 -3
    -3 20 -3
    3 -20 3
    -3 -20 -4
    3 -20 4
    -3 20 -4
    3 -20 4
    -3 20 -5
    3 -20 5
    -3 20 -6
    3 -20 6
    -3 20 -7
    3 -20 7
    -3 20 -8
    -3 20 -8
    3 -20 8
    3 -20 8
    -3 20 -9
    3 -20 9
    3 -20 9
    -3 20 -10
    3 -20 10
    3 -20 10
    3 -20 11
    3 -20 11
    -3 -21 10
    -3 -21 10
    -3 -21 9
    3 21 -9
    -3 -21 9
    -3 -21 8
    3 21 -8
    -3 -21 7
    3 21 -7
    -3 -21 6
    3 21 -6
    3 -21 -6
    -3 -21 5
    3 21 -5
    3 -21 -5
    -3 -21 4
    3 21 -4
    3 -21 -4
    -3 -21 3
    3 21 -3
    3 -21 -3
    3 -21 -2
    3 -21 -2
    -3 -21 2
    3 21 -2
    3 -21 -1
    3 21 -1
    3 -21 -1
    3 -21 0
    3 21 0
    -3 21 0
    3 -21 0
    3 -21 1
    -3 21 -1
    3 21 1
    3 -21 2
    3 21 2
    -3 21 -2
    -3 -21 -3
    3 -21 3
    -3 21 -3
    3 -21 4
    -3 21 -4
    3 -21 5
    -3 21 -5
    3 -21 6
    -3 21 -6
    3 -21 7
    -3 21 -7
    3 -21 8
    -3 21 -8
    -3 21 -9
    3 -21 9
    3 -21 10
    -3 -22 9
    -3 -22 8
    3 22 -8
    -3 -22 7
    3 22 -7
    3 22 -6
    -3 -22 6
    3 -22 -5
    -3 -22 5
    3 22 -5
    -3 -22 4
    3 22 -4
    3 -22 -4
    3 22 -3
    3 -22 -3
    3 22 -2
    3 -22 -2
    3 22 -1
    3 -22 -1
    3 -22 0
    3 22 0
    -3 22 0
    3 -22 1
    3 -22 1
    3 22 1
    -3 22 -1
    3 -22 2
    -3 22 -2
    -3 22 -2
    -3 22 -3
    -3 22 -3
    -3 22 -4
    -3 22 -4
    -3 22 -5
    -3 22 -5
    3 -22 6
    -3 22 -6
    3 -22 7
    -3 22 -7
    3 -22 8
    -3 22 -8
    -3 22 -9
    -3 -23 7
    3 23 -6
    -3 -23 6
    3 23 -5
    3 -23 -4
    3 23 -4
    3 -23 -3
    3 23 -3
    3 -23 -2
    3 23 -2
    3 -23 -1
    3 23 -1
    3 -23 0
    3 23 0
    3 -23 1
    -3 23 -1
    3 23 1
    -3 23 -2
    3 -23 2
    -3 23 -3
    3 -23 3
    -3 23 -4
    3 -23 4
    -3 23 -5
    -3 23 -6
    -3 23 -7
    3 24 -4
    3 24 -3
    3 24 -2
    3 24 -1
    -3 24 -1
    -3 24 -2
    -3 24 -3
    -3 24 -4
    -3 24 -5
    4 0 -18
    4 0 -17
    4 0 -17
    4 0 -16
    4 0 -16
    4 0 -15
    4 0 -15
    4 0 -14
    4 0 -14
    4 0 -13
    4 0 -13
    4 0 -13
    4 0 -12
    4 0 -12
    4 0 -12
    4 0 -12
    4 0 -11
    4 0 -11
    4 0 -11
    4 0 -11
    4 0 -10
    4 0 -10
    4 0 -10
    4 0 -10
    4 0 -9
    4 0 -9
    4 0 -9
    4 0 -9
    4 0 -8
    4 0 -8
    4 0 -8
    4 0 -8
    4 0 -7
    4 0 -7
    4 0 -7
    -4 0 6
    4 0 -6
    4 0 -6
    4 0 -6
    -4 0 5
    4 0 -5
    4 0 -5
    4 0 -5
    4 0 -4
    -4 0 4
    4 0 -4
    -4 0 3
    4 0 -3
    4 0 -3
    -4 0 2
    4 0 -2
    -4 0 1
    4 0 -1
    4 0 -1
    4 0 0
    4 0 0
    -4 0 0
    4 0 1
    -4 0 -1
    4 0 1
    4 0 2
    4 0 2
    -4 0 -2
    -4 0 -3
    4 0 3
    4 0 4
    -4 0 -4
    4 0 5
    -4 0 -5
    4 0 5
    4 0 6
    -4 0 -6
    4 0 6
    -4 0 -7
    4 0 7
    4 0 8
    4 0 8
    -4 0 -9
    4 0 9
    -4 0 -10
    4 0 10
    -4 0 -11
    -4 0 -12
    -4 0 -12
    -4 0 -13
    -4 0 -13
    -4 0 -14
    -4 0 -15
    -4 0 -15
    -4 0 -16
    -4 0 -16
    -4 0 -17
    -4 0 -17
    4 -1 -18
    4 1 -18
    4 1 -17
    4 -1 -17
    4 1 -17
    4 1 -16
    4 1 -16
    4 -1 -16
    4 -1 -16
    4 -1 -15
    4 -1 -15
    4 1 -15
    4 1 -15
    4 -1 -14
    4 1 -14
    4 -1 -13
    4 1 -13
    4 1 -13
    4 -1 -13
    4 -1 -13
    4 1 -13
    4 -1 -12
    4 1 -12
    4 -1 -12
    4 1 -12
    4 -1 -12
    4 1 -12
    4 1 -12
    4 -1 -12
    4 -1 -11
    4 1 -11
    4 -1 -11
    4 1 -11
    4 -1 -11
    4 1 -11
    4 1 -11
    4 -1 -11
    4 -1 -10
    4 1 -10
    4 -1 -10
    4 1 -10
    4 1 -10
    4 -1 -10
    4 1 -10
    4 -1 -10
    4 -1 -9
    4 1 -9
    4 -1 -9
    4 1 -9
    4 -1 -9
    4 1 -9
    4 -1 -9
    4 1 -9
    4 -1 -8
    4 1 -8
    4 -1 -8
    4 1 -8
    4 -1 -8
    4 -1 -8
    4 1 -8
    4 1 -7
    4 -1 -7
    4 -1 -7
    4 1 -7
    4 -1 -7
    4 1 -7
    4 -1 -6
    4 1 -6
    -4 1 6
    -4 -1 6
    4 1 -6
    4 1 -6
    4 -1 -6
    4 1 -6
    -4 -1 5
    -4 1 5
    4 1 -5
    4 1 -5
    4 -1 -5
    4 -1 -5
    4 -1 -5
    4 1 -5
    -4 -1 4
    -4 1 4
    4 1 -4
    4 -1 -4
    4 -1 -4
    4 1 -4
    -4 1 3
    -4 -1 3
    4 -1 -3
    4 1 -3
    4 1 -3
    4 1 -3
    -4 -1 2
    -4 1 2
    4 -1 -2
    4 1 -2
    4 -1 -1
    -4 -1 1
    -4 1 1
    4 1 -1
    4 -1 -1
    4 -1 -1
    4 -1 0
    -4 1 0
    -4 -1 0
    4 1 0
    4 -1 0
    4 -1 0
    4 1 0
    -4 -1 -1
    -4 1 -1
    4 -1 1
    4 1 1
    4 -1 1
    4 -1 2
    -4 -1 -2
    -4 1 -2
    4 1 2
    4 -1 2
    4 -1 2
    4 1 2
    4 -1 3
    -4 1 -3
    -4 -1 -3
    4 1 3
    4 -1 3
    4 -1 4
    -4 -1 -4
    -4 1 -4
    4 -1 4
    4 1 4
    4 -1 5
    4 -1 5
    4 1 5
    -4 1 -5
    -4 -1 -5
    4 1 5
    4 -1 6
    4 1 6
    -4 1 -6
    -4 -1 -6
    4 -1 6
    4 1 6
    -4 1 -7
    -4 -1 -7
    4 1 7
    4 -1 7
    4 -1 7
    4 1 8
    4 -1 8
    4 -1 8
    -4 -1 -8
    4 1 8
    -4 1 -9
    -4 -1 -9
    4 -1 9
    4 1 9
    4 -1 10
    -4 -1 -10
    -4 1 -10
    -4 -1 -11
    4 -1 11
    -4 1 -11
    -4 -1 -11
    -4 -1 -12
    -4 1 -12
    -4 -1 -12
    -4 1 -13
    -4 -1 -13
    -4 1 -13
    -4 -1 -13
    -4 1 -14
    -4 -1 -14
    -4 1 -15
    -4 -1 -15
    -4 -1 -15
    -4 1 -15
    -4 -1 -16
    -4 1 -16
    -4 -1 -16
    -4 1 -16
    -4 1 -17
    -4 1 -17
    -4 -1 -17
    4 2 -18
    4 2 -17
    4 2 -17
    4 -2 -17
    4 2 -16
    4 -2 -16
    4 -2 -16
    4 -2 -16
    4 2 -16
    4 2 -15
    4 -2 -15
    4 -2 -15
    4 2 -15
    4 2 -14
    4 -2 -14
    4 -2 -13
    4 -2 -13
    4 -2 -13
    4 2 -13
    4 -2 -12
    4 2 -12
    4 -2 -12
    4 -2 -12
    4 -2 -12
    4 2 -12
    4 -2 -11
    4 2 -11
    4 2 -11
    4 -2 -11
    4 -2 -11
    4 2 -11
    4 -2 -11
    4 2 -11
    4 -2 -10
    4 -2 -10
    4 2 -10
    4 -2 -10
    4 2 -10
    4 -2 -10
    4 2 -10
    4 2 -10
    4 -2 -9
    4 2 -9
    4 2 -9
    4 -2 -9
    4 -2 -9
    4 2 -9
    4 2 -9
    4 -2 -9
    4 -2 -8
    4 2 -8
    4 2 -8
    4 -2 -8
    4 2 -8
    4 -2 -8
    4 -2 -8
    4 2 -7
    4 -2 -7
    4 -2 -7
    4 2 -7
    4 -2 -7
    4 2 -6
    4 -2 -6
    4 2 -6
    -4 2 6
    -4 -2 6
    4 -2 -6
    4 2 -6
    4 2 -5
    4 2 -5
    4 -2 -5
    -4 -2 5
    -4 2 5
    4 -2 -5
    4 -2 -5
    4 -2 -5
    4 -2 -4
    4 2 -4
    -4 -2 4
    -4 2 4
    4 -2 -4
    4 -2 -4
    4 -2 -4
    4 2 -4
    -4 2 3
    -4 -2 3
    4 2 -3
    4 -2 -3
    -4 -2 2
    -4 2 2
    4 -2 -2
    4 -2 -2
    4 -2 -2
    -4 2 1
    -4 -2 1
    4 -2 -1
    4 -2 -1
    4 -2 -1
    4 2 0
    4 -2 0
    -4 -2 0
    -4 2 0
    4 -2 0
    4 -2 0
    4 2 1
    4 -2 1
    4 -2 1
    -4 2 -1
    -4 -2 -1
    4 -2 1
    4 2 2
    4 -2 2
    4 -2 2
    -4 2 -2
    -4 -2 -2
    -4 2 -3
    4 -2 3
    -4 -2 -3
    4 2 3
    4 -2 3
    -4 -2 -4
    -4 2 -4
    4 2 4
    4 -2 4
    4 -2 4
    4 -2 4
    4 2 5
    4 -2 5
    -4 2 -5
    4 2 5
    -4 -2 -5
    4 -2 5
    4 2 6
    4 2 6
    4 -2 6
    4 -2 6
    -4 2 -6
    -4 -2 -6
    4 -2 7
    4 2 7
    4 -2 7
    -4 -2 -7
    4 -2 7
    4 -2 8
    4 2 8
    -4 -2 -8
    4 -2 8
    4 -2 9
    4 -2 9
    -4 -2 -9
    4 -2 10
    -4 -2 -10
    -4 -2 -10
    -4 2 -10
    -4 -2 -11
    -4 2 -11
    -4 -2 -11
    4 -2 11
    -4 2 -12
    -4 -2 -12
    -4 -2 -12
    -4 -2 -13
    -4 2 -13
    -4 -2 -13
    -4 2 -14
    -4 -2 -14
    -4 2 -15
    -4 -2 -15
    -4 -2 -15
    -4 2 -15
    -4 -2 -16
    -4 2 -16
    -4 -2 -16
    -4 2 -16
    -4 2 -17
    -4 -2 -17
    -4 2 -17
    4 3 -18
    4 3 -17
    4 -3 -17
    4 3 -17
    4 -3 -16
    4 -3 -16
    4 3 -16
    4 3 -16
    4 -3 -15
    4 3 -15
    4 3 -15
    4 -3 -15
    4 3 -14
    4 -3 -14
    4 3 -13
    4 -3 -13
    4 -3 -13
    4 -3 -13
    4 3 -12
    4 -3 -12
    4 -3 -12
    4 -3 -12
    4 3 -12
    4 -3 -12
    4 3 -11
    4 -3 -11
    4 -3 -11
    4 3 -11
    4 -3 -11
    4 -3 -11
    4 -3 -10
    4 3 -10
    4 -3 -10
    4 3 -10
    4 3 -10
    4 -3 -10
    4 -3 -10
    4 3 -9
    4 -3 -9
    4 -3 -9
    4 -3 -9
    4 3 -9
    4 -3 -9
    4 3 -9
    4 3 -8
    4 -3 -8
    4 -3 -8
    4 3 -8
    4 -3 -8
    4 -3 -8
    4 3 -7
    4 -3 -7
    4 3 -7
    4 -3 -7
    4 -3 -7
    4 3 -7
    4 -3 -6
    4 3 -6
    4 3 -6
    4 3 -6
    4 -3 -6
    4 -3 -5
    4 -3 -5
    -4 -3 5
    -4 3 5
    4 -3 -5
    4 3 -5
    4 3 -5
    4 3 -4
    4 -3 -4
    4 -3 -4
    4 3 -4
    -4 3 4
    4 -3 -3
    4 3 -3
    -4 -3 3
    -4 3 3
    4 -3 -3
    4 -3 -2
    4 3 -2
    -4 3 2
    -4 -3 2
    4 -3 -2
    4 -3 -2
    -4 3 1
    -4 -3 1
    4 -3 -1
    4 -3 -1
    4 -3 -1
    4 -3 0
    4 -3 0
    4 -3 0
    -4 -3 0
    -4 3 0
    4 -3 1
    4 -3 1
    -4 -3 -1
    4 -3 1
    -4 3 -1
    4 -3 2
    4 3 2
    4 -3 2
    -4 -3 -2
    -4 3 -2
    4 3 3
    4 -3 3
    -4 3 -3
    4 -3 3
    -4 -3 -3
    4 -3 4
    4 3 4
    4 -3 4
    -4 3 -4
    -4 -3 -4
    4 -3 5
    4 3 5
    -4 -3 -5
    4 -3 5
    4 3 5
    -4 3 -5
    -4 -3 -6
    -4 3 -6
    4 -3 6
    4 3 6
    -4 -3 -6
    4 -3 6
    4 3 6
    4 3 7
    4 3 7
    -4 -3 -7
    4 -3 7
    4 -3 7
    4 -3 8
    4 -3 8
    -4 3 -8
    -4 -3 -8
    -4 -3 -8
    4 -3 9
    4 -3 9
    -4 -3 -9
    -4 -3 -9
    4 -3 10
    -4 3 -10
    -4 -3 -10
    -4 -3 -10
    4 -3 10
    -4 3 -11
    -4 -3 -11
    -4 -3 -11
    4 -3 11
    -4 3 -12
    -4 -3 -12
    -4 -3 -12
    4 -3 12
    -4 3 -13
    -4 -3 -13
    -4 -3 -13
    -4 3 -14
    -4 -3 -14
    -4 -3 -15
    -4 3 -15
    -4 -3 -15
    -4 3 -15
    -4 -3 -16
    -4 3 -16
    -4 3 -16
    -4 3 -17
    -4 -3 -17
    4 4 -18
    4 4 -17
    4 -4 -17
    4 4 -17
    4 4 -16
    4 -4 -16
    4 -4 -16
    4 4 -16
    4 4 -15
    4 -4 -15
    4 4 -15
    4 -4 -14
    4 4 -14
    4 -4 -13
    4 4 -13
    4 -4 -13
    4 -4 -13
    4 -4 -12
    4 4 -12
    4 -4 -12
    4 -4 -12
    4 -4 -12
    4 4 -12
    4 -4 -11
    4 4 -11
    4 -4 -11
    4 -4 -11
    4 -4 -11
    4 4 -11
    4 4 -10
    4 -4 -10
    4 -4 -10
    4 -4 -10
    4 -4 -10
    4 -4 -9
    4 -4 -9
    4 -4 -9
    4 -4 -9
    4 4 -9
    4 -4 -8
    4 -4 -8
    4 4 -8
    4 -4 -8
    4 -4 -8
    4 4 -8
    4 4 -7
    4 -4 -7
    4 -4 -7
    4 4 -7
    4 -4 -7
    4 4 -6
    4 -4 -6
    4 -4 -6
    4 -4 -6
    4 4 -6
    4 -4 -6
    4 -4 -5
    4 4 -5
    -4 4 5
    4 4 -5
    4 -4 -4
    4 4 -4
    -4 4 4
    -4 -4 4
    -4 -4 3
    -4 4 3
    4 -4 -3
    4 -4 -3
    4 -4 -3
    4 4 -3
    4 -4 -2
    4 -4 -2
    4 4 -2
    4 -4 -2
    -4 4 2
    -4 -4 2
    -4 -4 1
    4 -4 -1
    4 -4 -1
    4 -4 -1
    4 -4 -1
    4 4 -1
    -4 4 1
    4 -4 0
    -4 4 0
    4 -4 0
    -4 -4 0
    4 -4 0
    -4 -4 -1
    4 -4 1
    -4 4 -1
    4 -4 1
    -4 4 -2
    4 -4 2
    4 -4 2
    -4 -4 -2
    -4 4 -3
    4 -4 3
    4 -4 3
    4 -4 3
    -4 -4 -3
    4 -4 4
    4 4 4
    4 -4 4
    -4 4 -4
    -4 -4 -4
    -4 4 -5
    -4 -4 -5
    4 -4 5
    4 4 5
    4 -4 5
    4 4 5
    -4 -4 -5
    4 4 6
    4 -4 6
    -4 -4 -6
    -4 -4 -6
    4 4 6
    4 4 7
    4 -4 7
    4 -4 7
    -4 -4 -7
    -4 -4 -8
    -4 4 -8
    -4 -4 -8
    4 -4 8
    4 -4 8
    -4 -4 -9
    -4 -4 -9
    4 -4 9
    4 -4 9
    -4 -4 -10
    -4 4 -10
    4 -4 10
    -4 -4 -10
    4 -4 10
    -4 -4 -11
    -4 4 -11
    -4 -4 -11
    4 -4 11
    4 -4 11
    4 -4 12
    -4 -4 -12
    -4 -4 -13
    -4 -4 -13
    -4 4 -13
    -4 -4 -14
    -4 4 -14
    -4 -4 -14
    -4 -4 -15
    -4 4 -15
    -4 4 -15
    -4 -4 -15
    -4 4 -16
    -4 -4 -16
    -4 4 -16
    -4 4 -17
    4 -5 -17
    4 5 -17
    4 5 -17
    4 -5 -16
    4 -5 -16
    4 5 -16
    4 5 -16
    4 5 -15
    4 -5 -15
    4 5 -15
    4 -5 -14
    4 5 -14
    4 -5 -14
    4 5 -14
    4 5 -13
    4 -5 -13
    4 -5 -13
    4 -5 -13
    4 -5 -12
    4 -5 -12
    4 5 -12
    4 -5 -12
    4 -5 -12
    4 5 -12
    4 -5 -11
    4 -5 -11
    4 5 -11
    4 5 -11
    4 -5 -11
    4 -5 -11
    4 -5 -10
    4 5 -10
    4 -5 -10
    4 -5 -10
    4 -5 -10
    4 -5 -9
    4 -5 -9
    4 -5 -9
    4 -5 -9
    4 5 -9
    4 5 -8
    4 -5 -8
    4 -5 -8
    4 -5 -8
    4 5 -8
    4 -5 -8
    4 -5 -7
    4 5 -7
    4 -5 -7
    4 5 -7
    4 -5 -7
    4 -5 -7
    4 5 -6
    4 -5 -6
    4 -5 -6
    4 -5 -6
    4 -5 -5
    -4 5 5
    4 5 -4
    4 -5 -4
    -4 5 4
    4 -5 -4
    -4 5 3
    -4 -5 3
    4 5 -3
    4 -5 -3
    4 -5 -3
    4 -5 -2
    4 -5 -2
    4 -5 -2
    -4 -5 2
    4 5 -2
    -4 5 2
    4 -5 -1
    4 -5 -1
    4 -5 -1
    -4 -5 1
    4 5 -1
    -4 5 1
    4 -5 0
    4 -5 0
    -4 -5 0
    4 5 0
    -4 5 0
    4 -5 1
    -4 -5 -1
    -4 -5 -1
    4 -5 1
    -4 5 -1
    -4 -5 -2
    -4 5 -2
    4 -5 2
    -4 -5 -2
    4 -5 2
    4 -5 2
    -4 5 -3
    4 -5 3
    -4 -5 -3
    -4 -5 -3
    4 -5 3
    4 -5 4
    -4 5 -4
    -4 -5 -4
    4 5 4
    -4 -5 -4
    4 -5 4
    -4 -5 -5
    -4 -5 -5
    4 5 5
    4 -5 5
    4 -5 6
    -4 -5 -6
    4 5 6
    4 -5 6
    -4 -5 -6
    -4 5 -7
    4 -5 7
    4 -5 7
    -4 -5 -8
    4 -5 8
    -4 5 -8
    -4 -5 -8
    4 -5 8
    4 -5 9
    -4 -5 -9
    -4 5 -9
    -4 -5 -9
    4 -5 9
    4 -5 10
    -4 -5 -10
    -4 -5 -10
    4 -5 10
    -4 5 -11
    -4 -5 -11
    -4 -5 -11
    4 -5 11
    4 -5 11
    4 -5 12
    -4 -5 -12
    4 -5 13
    -4 5 -13
    -4 -5 -13
    -4 -5 -13
    -4 5 -14
    -4 -5 -14
    -4 -5 -14
    -4 -5 -15
    -4 5 -15
    -4 5 -15
    -4 5 -16
    -4 -5 -16
    -4 5 -17
    4 -6 -17
    4 6 -17
    4 6 -17
    4 -6 -16
    4 6 -16
    4 6 -16
    4 -6 -15
    4 -6 -15
    4 6 -15
    4 6 -15
    4 -6 -14
    4 6 -14
    4 -6 -14
    4 6 -14
    4 -6 -13
    4 -6 -13
    4 -6 -13
    4 6 -13
    4 -6 -12
    4 -6 -12
    4 6 -12
    4 -6 -12
    4 6 -12
    4 -6 -11
    4 -6 -11
    4 -6 -11
    4 6 -11
    4 -6 -10
    4 -6 -10
    4 -6 -10
    4 6 -10
    4 -6 -9
    4 -6 -9
    4 6 -9
    4 6 -9
    4 -6 -9
    4 6 -8
    4 6 -8
    4 -6 -8
    4 -6 -8
    4 -6 -8
    4 -6 -7
    4 -6 -7
    4 -6 -7
    4 6 -7
    4 -6 -7
    4 -6 -6
    4 -6 -6
    4 6 -6
    4 -6 -6
    4 -6 -5
    4 -6 -5
    -4 6 4
    4 -6 -4
    4 -6 -4
    4 -6 -4
    4 -6 -3
    4 -6 -3
    -4 6 3
    -4 6 2
    4 -6 -2
    -4 -6 2
    4 -6 -2
    4 -6 -2
    4 -6 -1
    -4 -6 1
    -4 6 1
    4 -6 -1
    4 6 -1
    4 -6 0
    -4 6 0
    -4 -6 0
    4 -6 0
    4 6 0
    4 6 1
    4 -6 1
    -4 6 -1
    4 -6 1
    -4 -6 -1
    -4 6 -1
    4 -6 1
    -4 -6 -2
    -4 6 -2
    4 -6 2
    -4 6 -2
    4 -6 2
    -4 -6 -2
    -4 6 -3
    -4 6 -3
    4 -6 3
    -4 -6 -3
    -4 -6 -3
    4 -6 3
    4 -6 4
    -4 -6 -4
    -4 6 -4
    -4 -6 -4
    4 -6 5
    -4 -6 -5
    -4 -6 -5
    4 6 5
    4 -6 5
    -4 6 -5
    4 -6 6
    4 -6 6
    -4 -6 -6
    4 6 6
    -4 6 -6
    4 -6 7
    -4 6 -7
    4 -6 7
    -4 -6 -7
    -4 -6 -8
    -4 6 -8
    4 -6 8
    4 -6 8
    4 -6 9
    -4 -6 -9
    -4 -6 -9
    -4 6 -9
    4 -6 9
    4 -6 10
    -4 -6 -10
    -4 -6 -10
    4 -6 10
    4 -6 11
    -4 6 -11
    -4 -6 -11
    -4 -6 -11
    4 -6 11
    -4 -6 -12
    4 -6 12
    -4 6 -13
    -4 -6 -13
    4 -6 13
    -4 6 -14
    -4 -6 -14
    4 -6 14
    -4 -6 -15
    -4 6 -15
    -4 6 -15
    -4 6 -16
    -4 6 -17
    4 7 -17
    4 7 -16
    4 7 -16
    4 7 -15
    4 7 -15
    4 -7 -15
    4 -7 -14
    4 7 -14
    4 -7 -14
    4 7 -14
    4 -7 -13
    4 7 -13
    4 -7 -13
    4 7 -12
    4 -7 -12
    4 -7 -12
    4 -7 -11
    4 -7 -11
    4 -7 -11
    4 7 -11
    4 -7 -10
    4 -7 -10
    4 -7 -10
    4 7 -10
    4 7 -9
    4 -7 -9
    4 -7 -9
    4 -7 -9
    4 7 -9
    4 -7 -8
    4 -7 -8
    4 -7 -8
    4 7 -8
    4 7 -8
    4 -7 -8
    4 -7 -7
    4 -7 -7
    4 7 -7
    4 -7 -7
    4 -7 -7
    4 7 -6
    4 -7 -6
    4 -7 -6
    4 -7 -6
    4 7 -5
    4 -7 -5
    4 -7 -5
    4 -7 -5
    4 7 -4
    4 -7 -4
    -4 7 4
    4 -7 -4
    4 -7 -3
    4 -7 -3
    -4 7 3
    4 -7 -2
    4 -7 -2
    -4 7 2
    4 -7 -1
    -4 7 1
    4 -7 -1
    -4 7 0
    -4 7 0
    4 -7 0
    4 -7 0
    -4 -7 0
    4 -7 0
    4 -7 1
    -4 -7 -1
    -4 7 -1
    4 -7 1
    -4 -7 -2
    -4 7 -2
    4 -7 2
    -4 -7 -3
    -4 -7 -3
    -4 7 -3
    4 -7 3
    -4 -7 -4
    4 -7 4
    -4 -7 -4
    4 7 4
    -4 7 -4
    -4 -7 -5
    -4 7 -5
    4 -7 5
    4 -7 5
    -4 -7 -5
    4 7 5
    -4 7 -6
    -4 -7 -6
    4 -7 6
    -4 7 -6
    4 -7 6
    4 -7 7
    4 -7 7
    -4 -7 -7
    -4 7 -7
    4 7 8
    4 -7 8
    4 -7 8
    -4 7 -8
    -4 -7 -8
    -4 -7 -9
    4 -7 9
    -4 7 -9
    4 -7 9
    -4 -7 -10
    4 -7 10
    4 -7 10
    -4 -7 -10
    -4 -7 -11
    -4 -7 -11
    -4 7 -11
    4 -7 11
    4 -7 11
    -4 7 -12
    -4 -7 -12
    4 -7 12
    4 -7 12
    4 -7 13
    -4 7 -13
    -4 -7 -13
    4 -7 14
    -4 -7 -14
    -4 7 -14
    -4 -7 -15
    -4 7 -16
    -4 7 -17
    4 8 -16
    4 8 -16
    4 -8 -15
    4 8 -15
    4 8 -15
    4 8 -14
    4 8 -14
    4 8 -13
    4 8 -13
    4 -8 -13
    4 -8 -12
    4 8 -12
    4 -8 -12
    4 -8 -11
    4 -8 -11
    4 8 -11
    4 -8 -11
    4 -8 -10
    4 -8 -10
    4 -8 -10
    4 8 -10
    4 8 -10
    4 -8 -9
    4 -8 -9
    4 8 -9
    4 8 -9
    4 -8 -9
    4 8 -8
    4 -8 -8
    4 -8 -8
    4 -8 -8
    4 -8 -8
    4 8 -8
    4 -8 -7
    4 -8 -7
    4 -8 -7
    4 -8 -7
    4 8 -7
    4 -8 -6
    4 -8 -6
    4 -8 -6
    4 -8 -6
    4 8 -6
    4 -8 -5
    4 -8 -5
    4 8 -5
    4 -8 -5
    4 -8 -4
    4 8 -4
    -4 8 4
    4 -8 -3
    4 8 -3
    -4 8 3
    4 -8 -3
    4 -8 -2
    4 -8 -2
    4 8 -2
    -4 8 2
    4 -8 -1
    4 -8 -1
    4 8 -1
    -4 8 1
    -4 8 1
    4 8 0
    -4 8 0
    4 -8 0
    4 8 1
    -4 8 -1
    4 -8 1
    -4 -8 -2
    4 8 2
    -4 8 -2
    4 -8 2
    4 8 3
    4 -8 3
    -4 8 -3
    -4 8 -4
    4 -8 4
    4 -8 4
    4 8 4
    -4 -8 -4
    4 8 5
    -4 8 -5
    4 -8 5
    4 -8 5
    4 8 5
    -4 -8 -5
    -4 8 -6
    4 -8 6
    -4 -8 -6
    4 8 6
    4 -8 6
    -4 8 -7
    -4 -8 -7
    4 -8 7
    -4 8 -7
    4 8 7
    4 -8 7
    -4 -8 -8
    -4 8 -8
    4 -8 8
    4 -8 8
    4 -8 9
    4 -8 9
    -4 -8 -9
    -4 8 -9
    4 -8 10
    -4 -8 -10
    -4 8 -10
    4 -8 10
    4 -8 11
    4 -8 11
    -4 8 -12
    4 -8 12
    -4 -8 -12
    4 -8 12
    -4 8 -13
    -4 -8 -13
    -4 8 -14
    -4 -8 -14
    4 -8 14
    4 -8 15
    -4 8 -16
    -4 8 -17
    4 9 -16
    4 9 -16
    4 -9 -16
    4 9 -15
    4 9 -15
    4 -9 -15
    4 9 -14
    4 9 -14
    4 9 -13
    4 9 -13
    4 -9 -13
    4 -9 -12
    4 -9 -12
    4 9 -11
    4 -9 -11
    4 -9 -11
    4 -9 -10
    4 -9 -10
    4 9 -10
    4 9 -10
    4 -9 -10
    4 -9 -9
    4 9 -9
    4 -9 -9
    4 -9 -8
    4 -9 -8
    4 -9 -8
    4 -9 -8
    4 9 -8
    4 9 -8
    4 -9 -7
    4 -9 -7
    4 -9 -7
    4 -9 -7
    4 9 -7
    4 9 -6
    4 -9 -6
    4 -9 -6
    4 -9 -6
    4 -9 -5
    4 9 -5
    4 -9 -5
    4 -9 -5
    4 9 -4
    4 -9 -4
    -4 9 4
    4 -9 -4
    -4 9 3
    4 -9 -3
    4 9 -3
    4 -9 -2
    4 9 -2
    -4 9 1
    4 -9 -1
    4 9 -1
    -4 9 0
    4 9 0
    4 -9 0
    4 -9 1
    -4 9 -1
    4 9 1
    -4 9 -2
    4 9 2
    4 -9 2
    -4 9 -3
    4 9 3
    4 -9 3
    4 -9 3
    -4 9 -4
    4 -9 4
    4 9 4
    4 -9 4
    4 9 5
    -4 9 -5
    4 -9 5
    -4 -9 -5
    4 -9 5
    4 9 6
    -4 9 -6
    4 -9 6
    -4 -9 -6
    4 -9 6
    4 9 7
    -4 -9 -7
    -4 9 -7
    4 -9 7
    4 -9 7
    4 -9 8
    -4 9 -8
    4 -9 8
    -4 -9 -8
    4 -9 9
    4 -9 9
    -4 -9 -9
    -4 9 -9
    -4 -9 -10
    4 -9 10
    -4 9 -10
    4 -9 10
    4 -9 11
    -4 -9 -11
    -4 9 -11
    4 -9 11
    -4 -9 -12
    -4 9 -12
    4 -9 12
    -4 -9 -13
    -4 9 -13
    4 -9 14
    4 -9 15
    -4 9 -16
    4 -10 -16
    4 10 -16
    4 10 -15
    4 -10 -15
    4 10 -15
    4 10 -14
    4 -10 -14
    4 10 -14
    4 10 -13
    4 -10 -13
    4 10 -13
    4 10 -12
    4 -10 -12
    4 -10 -12
    -4 -10 11
    4 10 -11
    4 -10 -10
    4 -10 -10
    4 10 -10
    4 10 -9
    4 10 -9
    4 -10 -9
    4 -10 -9
    4 10 -8
    4 10 -8
    4 -10 -8
    4 -10 -8
    4 -10 -8
    4 -10 -7
    4 -10 -7
    4 10 -7
    4 -10 -7
    4 10 -7
    4 10 -6
    4 -10 -6
    4 -10 -6
    4 10 -5
    4 -10 -5
    4 -10 -5
    4 -10 -5
    4 -10 -5
    4 10 -4
    4 -10 -4
    4 10 -3
    4 -10 -3
    4 10 -2
    4 -10 -2
    -4 10 2
    4 -10 -1
    4 -10 -1
    -4 10 1
    4 -10 -1
    4 10 -1
    -4 10 0
    4 -10 0
    4 10 0
    -4 10 -1
    4 10 1
    4 10 2
    4 -10 2
    -4 10 -2
    -4 -10 -2
    4 -10 2
    4 10 3
    -4 10 -3
    -4 -10 -3
    4 -10 3
    4 -10 3
    4 10 4
    -4 10 -4
    4 -10 4
    4 -10 4
    4 10 5
    4 -10 5
    4 -10 5
    -4 10 -5
    -4 10 -6
    4 -10 6
    -4 -10 -6
    4 10 6
    4 -10 6
    4 -10 7
    -4 10 -7
    -4 -10 -7
    4 -10 7
    4 -10 8
    4 -10 8
    -4 10 -8
    -4 -10 -8
    -4 10 -8
    4 -10 9
    -4 10 -9
    -4 -10 -9
    4 -10 9
    4 -10 10
    -4 10 -10
    4 -10 10
    4 -10 11
    -4 10 -11
    4 -10 11
    -4 10 -12
    -4 -10 -12
    4 -10 12
    4 -10 13
    4 -10 13
    4 -10 14
    4 -10 15
    -4 10 -16
    4 -11 -16
    4 11 -15
    4 -11 -15
    4 11 -14
    4 11 -14
    4 -11 -14
    4 11 -13
    4 11 -13
    4 -11 -12
    -4 -11 11
    4 -11 -11
    4 -11 -11
    4 -11 -10
    4 11 -9
    4 11 -9
    4 11 -8
    4 11 -8
    4 -11 -8
    4 -11 -8
    4 -11 -8
    4 -11 -7
    4 -11 -7
    4 11 -7
    4 -11 -7
    4 11 -7
    4 11 -6
    4 -11 -6
    4 -11 -6
    4 -11 -6
    4 -11 -5
    4 -11 -5
    4 -11 -5
    4 11 -5
    4 -11 -5
    4 -11 -4
    4 -11 -4
    4 11 -4
    4 -11 -4
    4 11 -3
    -4 11 3
    4 -11 -3
    4 11 -2
    -4 11 2
    4 -11 -2
    -4 11 2
    4 -11 -1
    4 11 -1
    -4 11 1
    4 -11 -1
    4 11 0
    -4 11 0
    4 -11 0
    -4 11 -1
    4 -11 1
    4 -11 1
    4 11 1
    -4 -11 -2
    4 -11 2
    -4 11 -2
    4 -11 2
    4 11 2
    -4 -11 -3
    4 -11 3
    4 -11 3
    4 11 3
    -4 11 -3
    4 -11 4
    4 -11 4
    4 11 4
    -4 11 -4
    4 11 5
    4 -11 5
    -4 11 -5
    4 -11 5
    4 -11 6
    -4 11 -6
    4 -11 6
    4 11 6
    4 -11 7
    4 -11 7
    -4 11 -7
    -4 11 -8
    4 -11 8
    4 -11 8
    -4 -11 -8
    -4 11 -8
    4 -11 9
    4 -11 9
    -4 -11 -9
    -4 11 -9
    4 -11 10
    4 -11 10
    -4 11 -10
    -4 -11 -10
    4 -11 11
    4 -11 11
    -4 11 -11
    4 -11 12
    4 -11 13
    4 -11 13
    4 -11 14
    4 -11 15
    -4 11 -16
    4 -12 -15
    4 12 -15
    -4 -12 15
    4 -12 -14
    4 12 -14
    4 -12 -13
    4 12 -13
    4 -12 -12
    -4 -12 12
    4 -12 -11
    -4 -12 11
    4 -12 -10
    4 -12 -10
    4 -12 -9
    4 12 -9
    4 12 -9
    4 12 -8
    4 -12 -8
    4 -12 -8
    4 12 -8
    4 12 -7
    4 -12 -7
    4 12 -7
    4 -12 -7
    4 -12 -7
    4 -12 -6
    4 -12 -6
    4 12 -6
    4 -12 -6
    4 -12 -6
    4 12 -6
    4 -12 -5
    4 12 -5
    4 -12 -5
    4 -12 -5
    4 -12 -5
    4 -12 -4
    4 -12 -4
    4 -12 -4
    4 12 -4
    4 -12 -4
    4 -12 -3
    4 12 -3
    4 -12 -3
    -4 12 3
    -4 12 2
    -4 12 2
    4 12 -2
    -4 12 1
    4 12 -1
    4 -12 -1
    -4 12 0
    4 -12 0
    4 12 0
    -4 12 -1
    4 12 1
    4 -12 1
    4 -12 1
    -4 12 -2
    4 -12 2
    4 12 2
    4 -12 2
    -4 -12 -3
    4 -12 3
    -4 12 -3
    4 -12 3
    4 12 3
    4 -12 4
    -4 12 -4
    4 -12 4
    4 12 4
    4 -12 5
    -4 12 -5
    4 -12 5
    4 12 5
    -4 12 -6
    4 -12 6
    4 -12 6
    4 -12 7
    -4 12 -7
    4 -12 7
    -4 12 -8
    -4 12 -8
    4 -12 8
    4 -12 8
    4 -12 9
    -4 12 -9
    4 -12 9
    4 -12 10
    -4 12 -10
    4 -12 10
    4 -12 11
    4 -12 12
    4 -12 13
    4 -12 13
    4 -12 14
    4 -12 15
    4 13 -15
    -4 -13 15
    4 -13 -15
    4 13 -14
    4 -13 -14
    4 13 -13
    4 -13 -13
    -4 -13 12
    4 -13 -11
    4 -13 -10
    4 -13 -10
    -4 -13 10
    4 13 -9
    4 13 -9
    4 13 -8
    4 -13 -8
    4 13 -8
    4 -13 -8
    4 -13 -7
    4 -13 -7
    4 13 -7
    4 -13 -7
    4 13 -7
    4 13 -6
    4 -13 -6
    4 -13 -6
    4 -13 -6
    4 -13 -6
    4 13 -6
    4 -13 -5
    4 -13 -5
    4 -13 -5
    4 -13 -5
    4 13 -5
    4 13 -5
    4 -13 -4
    4 13 -4
    4 -13 -4
    4 -13 -4
    4 -13 -4
    -4 13 3
    4 13 -3
    -4 13 2
    4 13 -2
    4 -13 -1
    -4 13 1
    4 13 -1
    -4 13 0
    4 -13 0
    4 13 0
    4 -13 1
    4 -13 1
    -4 13 -1
    4 13 1
    4 -13 2
    4 -13 2
    -4 13 -2
    4 13 2
    4 13 3
    -4 13 -3
    -4 -13 -3
    4 -13 3
    4 -13 4
    -4 13 -4
    4 -13 4
    4 13 4
    4 -13 5
    4 13 5
    4 -13 5
    4 -13 6
    4 -13 6
    -4 13 -6
    4 -13 7
    -4 13 -7
    4 -13 7
    -4 13 -8
    -4 13 -8
    4 -13 8
    4 -13 8
    -4 13 -9
    4 -13 9
    4 -13 9
    4 -13 10
    -4 13 -10
    -4 13 -11
    4 -13 11
    4 -13 12
    4 -13 12
    4 -13 13
    4 -13 13
    4 -13 14
    4 -13 15
    -4 -14 15
    4 -14 -14
    4 14 -14
    -4 -14 13
    4 14 -13
    4 -14 -12
    -4 -14 12
    -4 -14 11
    4 -14 -10
    4 14 -10
    4 -14 -9
    4 -14 -9
    4 14 -8
    4 -14 -8
    4 14 -8
    4 -14 -7
    4 -14 -7
    4 14 -7
    4 14 -7
    4 -14 -7
    4 14 -6
    4 -14 -6
    4 -14 -6
    4 -14 -6
    4 14 -6
    4 -14 -6
    4 14 -5
    4 -14 -5
    4 -14 -5
    4 -14 -5
    4 14 -5
    4 -14 -5
    4 -14 -4
    4 14 -4
    4 14 -4
    4 -14 -3
    4 14 -3
    4 14 -2
    -4 14 2
    4 14 -1
    -4 14 1
    4 14 0
    4 -14 0
    -4 14 0
    -4 14 -1
    4 14 1
    -4 14 -2
    4 -14 2
    4 14 2
    4 -14 2
    -4 -14 -3
    -4 14 -3
    4 14 3
    4 -14 3
    4 -14 3
    -4 14 -4
    4 -14 4
    4 14 4
    4 -14 4
    -4 14 -5
    4 -14 5
    4 -14 5
    4 -14 6
    4 -14 6
    -4 14 -6
    4 -14 7
    -4 14 -7
    4 -14 7
    4 -14 8
    -4 14 -8
    4 -14 8
    -4 14 -8
    4 -14 9
    -4 14 -9
    4 -14 9
    4 -14 10
    4 -14 11
    4 -14 11
    4 -14 12
    4 -14 12
    4 -14 13
    4 -14 13
    4 -14 14
    4 15 -13
    4 -15 -13
    -4 -15 12
    4 -15 -12
    -4 -15 11
    4 -15 -11
    4 15 -10
    -4 -15 10
    4 -15 -9
    4 15 -9
    4 -15 -8
    4 15 -8
    4 -15 -8
    4 15 -7
    4 -15 -7
    4 15 -7
    4 15 -6
    4 15 -6
    4 -15 -5
    4 -15 -5
    4 15 -5
    4 15 -5
    4 -15 -4
    4 15 -4
    4 -15 -4
    4 15 -4
    4 15 -3
    4 -15 -3
    4 15 -3
    -4 15 2
    4 15 -2
    4 -15 -2
    4 15 -1
    -4 15 1
    4 15 0
    -4 15 0
    4 -15 0
    4 15 1
    4 -15 1
    -4 15 -1
    4 15 2
    4 -15 2
    4 -15 2
    -4 15 -2
    4 15 3
    4 -15 3
    4 -15 3
    -4 15 -3
    4 -15 4
    -4 15 -4
    4 15 4
    4 -15 4
    -4 15 -5
    4 -15 5
    4 -15 5
    -4 15 -6
    4 -15 6
    4 -15 6
    4 -15 7
    4 -15 7
    -4 15 -8
    4 -15 8
    4 -15 8
    -4 15 -9
    4 -15 9
    4 -15 10
    -4 15 -10
    4 -15 11
    4 -15 11
    4 -15 12
    4 -15 12
    4 -15 13
    4 -15 13
    4 -15 14
    -4 -16 14
    -4 -16 13
    4 16 -13
    -4 -16 12
    -4 -16 11
    -4 -16 10
    4 -16 -10
    -4 -16 9
    4 -16 -9
    4 16 -9
    4 16 -8
    4 16 -7
    4 16 -6
    4 -16 -6
    4 16 -6
    4 -16 -6
    4 16 -5
    4 16 -5
    4 16 -4
    4 16 -4
    4 -16 -3
    4 16 -3
    4 -16 -3
    4 16 -3
    -4 16 2
    4 16 -2
    4 -16 -2
    4 16 -2
    -4 16 1
    4 16 -1
    4 16 -1
    4 -16 -1
    4 16 0
    4 16 0
    -4 16 0
    -4 16 -1
    4 -16 1
    4 16 1
    -4 16 -2
    4 -16 2
    4 16 2
    4 -16 3
    4 16 3
    -4 16 -3
    4 -16 3
    -4 16 -4
    4 -16 4
    4 16 4
    4 -16 4
    -4 16 -5
    4 -16 5
    4 -16 5
    4 -16 6
    4 -16 6
    4 -16 7
    4 -16 7
    -4 16 -7
    -4 16 -7
    4 -16 8
    -4 16 -8
    4 -16 9
    -4 16 -9
    4 -16 10
    -4 16 -10
    4 -16 10
    4 -16 11
    4 -16 11
    4 -16 12
    4 -16 12
    4 -16 13
    -4 -17 13
    -4 -17 12
    -4 -17 11
    -4 -17 10
    -4 -17 9
    4 17 -9
    4 17 -8
    -4 -17 8
    4 17 -7
    4 -17 -6
    4 17 -6
    4 -17 -6
    4 -17 -5
    4 17 -5
    4 -17 -5
    4 -17 -4
    4 17 -4
    4 17 -4
    4 -17 -4
    4 17 -3
    4 17 -3
    4 17 -2
    4 17 -2
    -4 17 2
    4 17 -1
    4 17 -1
    -4 17 1
    4 17 0
    -4 17 0
    4 17 0
    4 17 1
    4 -17 1
    -4 17 -1
    4 17 1
    4 17 2
    4 -17 2
    4 17 2
    -4 17 -2
    4 17 3
    -4 17 -3
    4 -17 3
    4 -17 4
    4 -17 4
    4 -17 5
    4 -17 5
    -4 17 -6
    4 -17 6
    -4 17 -7
    -4 17 -7
    4 -17 8
    -4 17 -8
    4 -17 8
    -4 17 -9
    4 -17 9
    4 -17 9
    4 -17 10
    4 -17 10
    -4 17 -10
    4 -17 11
    4 -17 11
    4 -17 12
    4 -17 12
    4 -17 13
    -4 -18 13
    -4 -18 12
    -4 -18 11
    -4 -18 10
    4 18 -9
    -4 -18 9
    4 18 -8
    -4 -18 8
    4 18 -7
    -4 -18 7
    4 18 -6
    4 18 -5
    4 -18 -5
    4 -18 -5
    4 18 -4
    4 -18 -4
    4 -18 -4
    4 18 -4
    4 18 -3
    4 -18 -3
    4 -18 -3
    4 18 -2
    4 -18 -2
    4 -18 -2
    4 18 -1
    -4 18 1
    4 -18 -1
    4 18 0
    -4 18 0
    4 -18 0
    4 18 1
    4 -18 1
    4 -18 2
    4 -18 2
    4 18 2
    -4 18 -3
    4 -18 3
    4 18 3
    -4 18 -4
    -4 18 -5
    4 -18 6
    -4 18 -6
    4 -18 7
    -4 18 -7
    4 -18 7
    -4 18 -8
    4 -18 8
    4 -18 8
    -4 18 -9
    4 -18 9
    4 -18 9
    4 -18 10
    4 -18 10
    -4 18 -10
    4 -18 11
    4 -18 11
    4 -18 12
    -4 -19 12
    -4 -19 11
    -4 -19 10
    -4 -19 9
    4 19 -9
    -4 -19 8
    4 19 -8
    -4 -19 7
    4 19 -7
    4 19 -6
    -4 -19 6
    4 -19 -5
    -4 -19 5
    4 19 -5
    4 19 -4
    4 -19 -4
    4 -19 -4
    -4 -19 4
    4 19 -4
    4 -19 -3
    4 -19 -3
    4 19 -3
    4 -19 -2
    4 19 -2
    4 -19 -2
    4 -19 -1
    4 19 -1
    4 -19 0
    -4 19 0
    4 19 0
    4 19 1
    -4 19 -1
    4 19 1
    -4 19 -1
    4 -19 1
    4 -19 2
    4 -19 2
    -4 19 -2
    4 19 2
    -4 19 -2
    4 19 3
    -4 19 -3
    4 -19 3
    4 -19 3
    -4 19 -4
    4 -19 4
    4 -19 4
    4 -19 5
    -4 19 -5
    4 -19 5
    -4 19 -6
    4 -19 6
    4 -19 6
    4 -19 7
    -4 19 -7
    4 -19 7
    4 -19 8
    -4 19 -8
    4 -19 8
    4 -19 9
    -4 19 -9
    4 -19 9
    -4 19 -10
    4 -19 10
    4 -19 10
    4 -19 11
    4 -19 11
    -4 -20 11
    -4 -20 10
    4 20 -9
    -4 -20 9
    4 20 -8
    -4 -20 8
    -4 -20 7
    4 20 -7
    -4 -20 6
    4 20 -6
    4 20 -5
    -4 -20 5
    -4 -20 4
    4 20 -4
    4 -20 -4
    -4 -20 3
    4 20 -3
    4 -20 -3
    4 -20 -3
    -4 -20 2
    4 20 -2
    4 20 -2
    4 -20 -2
    4 -20 -2
    -4 -20 1
    4 -20 -1
    4 -20 -1
    4 20 -1
    4 20 -1
    4 20 0
    -4 20 0
    4 20 0
    4 -20 0
    4 20 1
    4 -20 1
    4 20 1
    -4 20 -1
    4 20 2
    4 -20 2
    -4 20 -2
    4 -20 3
    -4 20 -3
    4 -20 4
    -4 20 -4
    4 -20 4
    4 -20 5
    -4 20 -5
    4 -20 5
    -4 20 -6
    4 -20 6
    -4 20 -7
    4 -20 7
    -4 20 -8
    4 -20 8
    -4 20 -9
    4 -20 9
    4 -20 10
    -4 -21 9
    4 21 -8
    -4 -21 8
    4 21 -7
    -4 -21 7
    4 21 -6
    -4 -21 6
    4 21 -5
    -4 -21 5
    4 21 -4
    -4 -21 4
    4 21 -3
    4 -21 -3
    -4 -21 3
    4 21 -2
    4 -21 -2
    4 -21 -2
    4 21 -1
    4 -21 -1
    4 -21 -1
    -4 21 0
    4 21 0
    4 -21 0
    4 -21 0
    -4 21 -1
    4 -21 1
    4 21 1
    4 21 2
    4 -21 2
    -4 21 -2
    4 -21 3
    -4 21 -3
    4 -21 4
    -4 21 -4
    -4 21 -5
    4 -21 6
    -4 21 -6
    4 -21 7
    -4 21 -7
    4 -21 8
    -4 21 -8
    4 -21 9
    -4 21 -9
    -4 -22 8
    4 22 -7
    -4 -22 7
    4 22 -6
    -4 -22 6
    4 22 -5
    -4 -22 5
    4 22 -4
    -4 -22 4
    4 22 -3
    4 -22 -2
    4 22 -2
    4 22 -1
    4 -22 -1
    4 22 0
    -4 22 0
    4 -22 0
    4 -22 0
    4 -22 1
    4 22 1
    -4 22 -1
    4 -22 1
    -4 22 -2
    4 -22 2
    4 -22 2
    -4 22 -3
    4 -22 3
    -4 22 -4
    -4 22 -5
    -4 22 -6
    -4 22 -7
    -4 22 -8
    4 23 -5
    4 23 -4
    4 23 -3
    4 23 -2
    4 23 -1
    4 23 0
    -4 23 -1
    -4 23 -2
    -4 23 -3
    -4 23 -4
    -4 23 -5
    -4 23 -6
    5 0 -17
    5 0 -16
    5 0 -15
    5 0 -15
    5 0 -14
    5 0 -14
    5 0 -13
    5 0 -13
    5 0 -13
    5 0 -12
    5 0 -12
    5 0 -12
    5 0 -11
    5 0 -11
    5 0 -11
    5 0 -11
    5 0 -10
    5 0 -10
    5 0 -10
    5 0 -10
    5 0 -9
    5 0 -9
    5 0 -9
    5 0 -9
    5 0 -8
    5 0 -8
    5 0 -7
    5 0 -7
    -5 0 6
    5 0 -6
    5 0 -6
    5 0 -5
    -5 0 5
    5 0 -4
    -5 0 4
    5 0 -4
    -5 0 3
    5 0 -3
    -5 0 2
    5 0 -2
    5 0 -1
    -5 0 1
    5 0 0
    -5 0 0
    5 0 0
    5 0 1
    -5 0 -1
    5 0 1
    5 0 2
    -5 0 -2
    5 0 2
    5 0 3
    -5 0 -3
    5 0 4
    5 0 5
    5 0 5
    5 0 6
    5 0 6
    -5 0 -6
    -5 0 -7
    5 0 7
    5 0 7
    5 0 8
    5 0 8
    5 0 9
    -5 0 -9
    5 0 10
    -5 0 -10
    -5 0 -11
    -5 0 -11
    -5 0 -12
    -5 0 -12
    -5 0 -13
    -5 0 -14
    -5 0 -14
    -5 0 -15
    -5 0 -15
    -5 0 -16
    -5 0 -16
    5 -1 -17
    5 1 -17
    5 -1 -16
    5 1 -16
    5 -1 -15
    5 1 -15
    5 -1 -15
    5 1 -15
    5 1 -14
    5 -1 -14
    5 -1 -14
    5 1 -14
    5 -1 -13
    5 -1 -13
    5 -1 -12
    5 1 -12
    5 -1 -12
    5 1 -12
    5 1 -12
    5 -1 -12
    5 -1 -11
    5 1 -11
    5 1 -11
    5 -1 -11
    5 -1 -11
    5 1 -11
    5 -1 -11
    5 1 -11
    5 1 -10
    5 -1 -10
    5 -1 -10
    5 1 -10
    5 -1 -10
    5 1 -10
    5 -1 -10
    5 -1 -9
    5 1 -9
    5 -1 -9
    5 1 -9
    5 -1 -9
    5 -1 -9
    5 1 -9
    5 -1 -8
    5 1 -8
    5 1 -8
    5 -1 -8
    5 1 -7
    5 -1 -7
    5 1 -7
    5 -1 -7
    -5 1 6
    5 -1 -6
    5 -1 -6
    5 1 -6
    5 -1 -6
    -5 -1 5
    -5 1 5
    5 -1 -5
    5 1 -5
    5 -1 -5
    5 1 -5
    5 -1 -4
    5 1 -4
    5 -1 -4
    5 1 -4
    5 -1 -4
    -5 -1 4
    -5 1 4
    5 -1 -3
    5 1 -3
    -5 -1 3
    -5 1 3
    5 -1 -3
    5 1 -3
    -5 1 2
    -5 -1 2
    5 -1 -2
    5 1 -2
    5 -1 -2
    -5 1 1
    -5 -1 1
    5 -1 -1
    5 -1 -1
    5 -1 0
    5 -1 0
    -5 1 0
    -5 -1 0
    5 -1 1
    5 1 1
    5 -1 1
    5 1 1
    -5 1 -1
    -5 -1 -1
    5 -1 2
    5 1 2
    -5 1 -2
    -5 -1 -2
    5 1 2
    5 -1 2
    -5 -1 -3
    5 1 3
    5 -1 3
    5 1 4
    5 -1 4
    5 -1 5
    5 1 5
    5 1 5
    5 -1 5
    5 1 6
    5 -1 6
    5 1 6
    5 -1 6
    -5 1 -6
    -5 -1 -6
    5 1 7
    5 -1 7
    5 -1 7
    5 1 7
    -5 1 -7
    -5 -1 -7
    5 1 8
    5 -1 8
    -5 -1 -8
    5 1 8
    -5 1 -8
    5 1 9
    5 -1 9
    -5 1 -9
    -5 -1 -9
    -5 1 -10
    -5 -1 -10
    -5 -1 -10
    5 -1 10
    5 -1 11
    -5 -1 -11
    -5 1 -11
    -5 -1 -11
    -5 -1 -12
    -5 1 -12
    -5 -1 -12
    -5 1 -12
    -5 1 -13
    -5 -1 -13
    -5 1 -14
    -5 -1 -14
    -5 -1 -14
    -5 1 -14
    -5 -1 -15
    -5 1 -15
    -5 -1 -15
    -5 1 -15
    -5 1 -16
    -5 1 -16
    -5 -1 -16
    5 -2 -17
    5 2 -17
    5 -2 -16
    5 2 -16
    5 -2 -16
    5 2 -16
    5 2 -15
    5 2 -15
    5 -2 -15
    5 -2 -15
    5 2 -14
    5 2 -14
    5 -2 -14
    5 -2 -13
    5 2 -13
    5 -2 -13
    5 -2 -12
    5 -2 -12
    5 -2 -12
    5 -2 -11
    5 -2 -11
    5 2 -11
    5 -2 -11
    5 -2 -11
    5 2 -11
    5 2 -10
    5 -2 -10
    5 -2 -10
    5 2 -10
    5 -2 -10
    5 -2 -10
    5 2 -10
    5 2 -9
    5 -2 -9
    5 -2 -9
    5 2 -9
    5 2 -9
    5 -2 -9
    5 -2 -9
    5 -2 -8
    5 -2 -8
    5 2 -8
    5 2 -8
    5 -2 -8
    5 -2 -7
    5 2 -7
    5 -2 -7
    5 2 -7
    5 -2 -6
    5 2 -6
    5 -2 -6
    5 -2 -5
    5 2 -5
    -5 2 5
    5 -2 -5
    5 -2 -4
    5 2 -4
    -5 -2 4
    -5 2 4
    5 -2 -4
    5 2 -3
    -5 -2 3
    -5 2 3
    5 -2 -3
    -5 2 2
    -5 -2 2
    5 -2 -2
    5 -2 -2
    -5 -2 1
    -5 2 1
    5 -2 -1
    5 -2 -1
    5 -2 0
    -5 2 0
    -5 -2 0
    5 -2 0
    5 -2 1
    -5 -2 -1
    -5 2 -1
    5 -2 1
    5 -2 2
    5 2 2
    -5 2 -2
    -5 -2 -2
    5 -2 2
    5 2 2
    5 2 3
    5 -2 3
    5 -2 4
    5 2 4
    -5 2 -5
    5 2 5
    5 -2 5
    5 -2 5
    5 2 5
    -5 2 -6
    -5 -2 -6
    5 2 6
    5 2 6
    5 -2 6
    5 -2 6
    -5 2 -7
    -5 -2 -7
    5 2 7
    5 -2 7
    -5 -2 -7
    5 2 7
    5 -2 7
    -5 2 -8
    5 2 8
    5 -2 8
    5 2 8
    -5 -2 -8
    5 2 9
    5 -2 9
    -5 -2 -9
    -5 2 -10
    -5 -2 -10
    5 -2 10
    5 -2 11
    -5 -2 -11
    -5 2 -12
    -5 -2 -12
    -5 -2 -12
    -5 -2 -13
    -5 2 -13
    -5 2 -14
    -5 -2 -14
    -5 2 -14
    -5 -2 -14
    -5 2 -15
    -5 -2 -15
    -5 -2 -15
    -5 2 -15
    -5 2 -16
    -5 -2 -16
    -5 2 -16
    5 3 -17
    5 -3 -17
    5 -3 -16
    5 -3 -16
    5 3 -16
    5 -3 -15
    5 -3 -15
    5 3 -15
    5 -3 -14
    5 3 -14
    5 3 -13
    5 -3 -13
    5 -3 -12
    5 -3 -12
    5 -3 -12
    5 -3 -11
    5 -3 -11
    5 3 -11
    5 -3 -11
    5 -3 -11
    5 -3 -10
    5 3 -10
    5 -3 -10
    5 -3 -10
    5 -3 -10
    5 -3 -9
    5 3 -9
    5 -3 -9
    5 3 -9
    5 -3 -9
    5 -3 -9
    5 3 -9
    5 -3 -8
    5 -3 -8
    5 3 -8
    5 -3 -8
    5 3 -8
    5 3 -7
    5 -3 -7
    5 3 -7
    5 -3 -7
    5 3 -6
    5 -3 -6
    5 -3 -6
    5 3 -6
    5 3 -6
    5 -3 -5
    -5 3 5
    5 -3 -5
    5 -3 -4
    5 -3 -4
    -5 3 4
    -5 3 3
    -5 -3 3
    5 3 -3
    5 -3 -3
    -5 3 2
    -5 -3 2
    5 -3 -2
    5 -3 -2
    5 -3 -2
    -5 -3 1
    -5 3 1
    5 -3 -1
    5 -3 -1
    -5 3 0
    -5 -3 0
    5 -3 0
    5 -3 0
    -5 3 -1
    -5 -3 -1
    5 -3 1
    5 -3 1
    5 -3 2
    5 3 2
    5 -3 2
    -5 -3 -2
    5 3 3
    5 -3 3
    5 -3 3
    5 -3 4
    5 -3 4
    5 3 4
    5 -3 4
    5 -3 5
    5 -3 5
    -5 3 -5
    5 3 5
    5 -3 5
    5 3 5
    -5 -3 -6
    5 -3 6
    5 -3 6
    -5 3 -6
    -5 -3 -6
    5 3 6
    5 -3 6
    5 3 6
    -5 -3 -7
    5 -3 7
    -5 3 -7
    5 3 7
    5 3 7
    5 -3 7
    -5 -3 -8
    -5 3 -8
    5 3 8
    5 -3 8
    5 -3 8
    5 3 8
    5 -3 9
    -5 -3 -9
    -5 -3 -10
    -5 3 -10
    5 -3 10
    5 -3 11
    -5 3 -12
    -5 -3 -12
    5 -3 12
    -5 -3 -13
    -5 3 -13
    -5 -3 -14
    -5 3 -14
    -5 3 -15
    -5 -3 -15
    -5 3 -15
    -5 3 -16
    -5 -3 -16
    -5 3 -16
    5 4 -17
    5 -4 -16
    5 4 -16
    5 -4 -15
    5 4 -15
    5 -4 -15
    5 -4 -14
    5 4 -14
    5 -4 -13
    5 -4 -13
    5 4 -13
    5 -4 -12
    5 -4 -12
    5 -4 -11
    5 -4 -11
    5 -4 -11
    5 4 -11
    5 -4 -10
    5 4 -10
    5 -4 -10
    5 -4 -10
    5 -4 -9
    5 4 -9
    5 -4 -9
    5 -4 -8
    5 4 -8
    5 -4 -8
    5 4 -8
    5 -4 -7
    5 4 -7
    5 -4 -7
    5 4 -7
    5 -4 -6
    5 4 -6
    5 4 -6
    5 -4 -6
    5 4 -5
    5 -4 -5
    -5 4 5
    5 4 -4
    -5 4 4
    5 -4 -4
    5 -4 -4
    -5 4 3
    5 -4 -3
    5 -4 -3
    5 -4 -2
    5 -4 -2
    -5 4 2
    5 -4 -1
    5 -4 -1
    -5 4 1
    5 -4 0
    -5 4 0
    5 -4 0
    5 -4 1
    5 -4 1
    5 -4 2
    5 -4 2
    5 4 3
    5 -4 3
    5 4 4
    5 -4 4
    -5 4 -4
    5 -4 4
    5 -4 4
    5 -4 5
    5 4 5
    -5 -4 -5
    5 -4 5
    -5 4 -5
    5 -4 5
    -5 -4 -6
    5 -4 6
    5 4 6
    5 -4 6
    5 -4 6
    -5 4 -6
    -5 -4 -6
    5 -4 7
    -5 -4 -7
    5 4 7
    -5 4 -7
    5 -4 7
    -5 4 -8
    -5 -4 -8
    5 -4 8
    5 -4 8
    -5 4 -9
    5 -4 9
    5 -4 9
    -5 -4 -9
    5 -4 10
    -5 -4 -10
    -5 4 -10
    5 -4 11
    -5 -4 -12
    -5 4 -12
    5 -4 12
    -5 -4 -13
    -5 4 -13
    -5 -4 -14
    -5 4 -14
    -5 4 -14
    -5 4 -15
    -5 4 -15
    -5 -4 -15
    -5 4 -16
    -5 4 -16
    -5 -4 -16
    5 5 -17
    5 -5 -16
    5 5 -16
    5 -5 -15
    5 -5 -15
    5 5 -15
    5 -5 -14
    5 5 -14
    5 -5 -13
    5 -5 -13
    5 5 -13
    5 -5 -12
    5 -5 -12
    5 -5 -12
    5 -5 -11
    5 -5 -11
    5 -5 -11
    5 5 -11
    5 -5 -10
    5 -5 -10
    5 5 -10
    5 -5 -10
    5 -5 -9
    5 -5 -9
    5 -5 -9
    5 5 -9
    5 -5 -8
    5 -5 -8
    5 -5 -8
    5 -5 -7
    5 5 -7
    5 -5 -7
    5 -5 -6
    5 5 -6
    5 -5 -6
    5 5 -6
    5 -5 -5
    -5 5 5
    5 5 -5
    5 -5 -5
    5 5 -4
    5 -5 -4
    5 -5 -4
    -5 -5 4
    -5 5 4
    -5 5 3
    5 5 -3
    5 -5 -3
    5 5 -2
    5 -5 -2
    5 -5 -2
    5 5 -1
    5 -5 -1
    5 -5 -1
    5 -5 0
    5 5 0
    5 -5 0
    5 -5 0
    5 -5 1
    5 -5 1
    5 -5 2
    5 -5 2
    -5 -5 -3
    -5 5 -3
    5 -5 3
    5 -5 3
    5 -5 3
    5 -5 4
    -5 5 -4
    5 -5 4
    -5 -5 -4
    5 5 4
    5 -5 4
    5 5 5
    -5 -5 -5
    5 -5 5
    -5 5 -5
    5 -5 5
    -5 -5 -5
    5 -5 5
    -5 -5 -6
    5 -5 6
    5 -5 6
    5 5 6
    -5 5 -6
    -5 -5 -6
    5 -5 7
    -5 5 -7
    5 -5 7
    5 5 7
    -5 -5 -7
    -5 5 -8
    5 -5 8
    -5 -5 -8
    5 -5 8
    -5 5 -9
    5 -5 9
    5 -5 9
    -5 -5 -9
    5 -5 10
    5 -5 10
    -5 -5 -10
    5 -5 11
    -5 5 -12
    5 -5 12
    -5 -5 -12
    -5 5 -13
    -5 -5 -13
    -5 5 -14
    -5 -5 -14
    -5 5 -14
    -5 5 -15
    -5 -5 -15
    -5 5 -15
    -5 5 -16
    -5 -5 -16
    5 6 -17
    5 6 -16
    5 -6 -16
    5 6 -15
    5 -6 -15
    5 -6 -14
    5 6 -14
    5 -6 -13
    5 -6 -13
    5 -6 -13
    5 6 -13
    5 -6 -12
    5 -6 -12
    5 -6 -12
    5 6 -12
    5 -6 -11
    5 -6 -11
    5 6 -11
    5 -6 -10
    5 -6 -10
    5 -6 -10
    5 6 -10
    5 -6 -9
    5 -6 -9
    5 -6 -9
    5 -6 -8
    5 6 -8
    5 -6 -8
    5 6 -7
    5 -6 -7
    5 -6 -7
    5 6 -6
    5 -6 -6
    5 -6 -6
    5 -6 -6
    5 6 -5
    5 -6 -5
    5 -6 -5
    5 -6 -4
    5 6 -4
    5 -6 -3
    5 6 -3
    -5 -6 3
    5 -6 -3
    -5 -6 2
    5 -6 -2
    5 -6 -2
    5 6 -2
    5 -6 -1
    5 -6 -1
    5 6 -1
    5 -6 0
    5 -6 0
    5 6 0
    5 -6 1
    5 6 1
    5 -6 1
    -5 6 -1
    5 -6 2
    5 6 2
    5 -6 2
    5 -6 2
    -5 6 -2
    5 -6 3
    5 -6 3
    5 -6 3
    -5 -6 -3
    -5 6 -3
    5 6 4
    5 -6 4
    5 -6 4
    -5 -6 -4
    5 -6 4
    -5 6 -4
    -5 -6 -4
    5 -6 5
    -5 -6 -5
    5 6 5
    5 -6 5
    -5 6 -5
    -5 -6 -5
    5 -6 6
    -5 6 -6
    -5 -6 -6
    -5 -6 -6
    5 6 6
    5 -6 6
    5 -6 7
    -5 -6 -7
    -5 6 -7
    5 -6 7
    -5 6 -8
    -5 -6 -8
    5 -6 8
    5 -6 8
    -5 -6 -9
    5 -6 9
    5 -6 9
    -5 6 -9
    -5 -6 -10
    5 -6 10
    5 -6 10
    5 -6 11
    -5 -6 -11
    -5 6 -11
    5 -6 12
    -5 6 -12
    -5 -6 -12
    5 -6 13
    -5 6 -13
    -5 -6 -13
    5 -6 14
    -5 -6 -14
    -5 6 -14
    -5 6 -15
    -5 -6 -15
    -5 6 -15
    -5 6 -16
    5 7 -16
    5 -7 -16
    5 7 -15
    5 -7 -15
    5 7 -14
    5 -7 -14
    5 -7 -13
    5 -7 -13
    5 7 -13
    5 -7 -13
    5 -7 -12
    5 7 -12
    5 -7 -12
    5 -7 -11
    5 -7 -11
    5 -7 -10
    5 -7 -10
    5 -7 -10
    5 -7 -9
    5 -7 -9
    5 7 -9
    5 -7 -9
    5 -7 -8
    5 -7 -8
    5 7 -8
    5 -7 -8
    5 -7 -7
    5 -7 -7
    5 7 -7
    5 -7 -6
    5 -7 -6
    5 -7 -6
    5 7 -6
    5 -7 -5
    5 7 -5
    5 -7 -5
    5 7 -4
    5 -7 -4
    5 -7 -3
    5 7 -3
    5 -7 -3
    5 7 -2
    5 -7 -2
    -5 7 1
    5 7 -1
    -5 -7 1
    5 -7 -1
    5 -7 -1
    5 -7 0
    -5 7 0
    5 7 0
    -5 -7 0
    5 -7 0
    -5 7 -1
    5 -7 1
    -5 -7 -1
    5 -7 1
    5 -7 1
    5 7 1
    -5 7 -2
    5 -7 2
    5 -7 2
    -5 -7 -2
    5 -7 2
    5 7 2
    5 -7 3
    -5 7 -3
    -5 -7 -3
    5 -7 3
    5 7 3
    5 7 4
    5 -7 4
    5 -7 4
    -5 -7 -4
    -5 7 -4
    5 7 4
    5 -7 5
    -5 -7 -5
    5 -7 5
    -5 7 -5
    5 7 5
    5 7 5
    -5 -7 -5
    5 -7 6
    5 -7 6
    5 7 6
    -5 7 -6
    -5 -7 -6
    5 7 6
    5 -7 7
    5 -7 7
    -5 7 -7
    5 7 7
    -5 -7 -7
    5 -7 8
    5 -7 8
    5 7 8
    -5 -7 -8
    5 -7 9
    -5 7 -9
    5 -7 9
    -5 -7 -9
    5 -7 10
    5 -7 10
    5 -7 11
    5 -7 11
    -5 7 -11
    -5 -7 -11
    5 -7 12
    -5 7 -12
    -5 -7 -12
    5 -7 13
    -5 7 -13
    -5 -7 -13
    5 -7 14
    -5 7 -14
    -5 -7 -14
    -5 7 -15
    -5 7 -16
    5 8 -16
    5 -8 -16
    5 8 -15
    5 -8 -15
    5 8 -14
    5 -8 -14
    5 8 -13
    5 -8 -13
    5 -8 -12
    5 -8 -12
    5 8 -12
    5 -8 -11
    5 -8 -11
    5 -8 -11
    5 -8 -10
    5 -8 -10
    5 -8 -10
    5 -8 -9
    5 -8 -9
    5 8 -9
    5 -8 -9
    5 8 -8
    5 8 -8
    5 -8 -8
    5 -8 -8
    5 -8 -8
    5 8 -7
    5 -8 -7
    5 -8 -7
    5 -8 -7
    5 -8 -7
    5 8 -6
    5 -8 -6
    5 -8 -6
    5 8 -5
    5 -8 -5
    5 -8 -5
    -5 8 4
    5 8 -4
    5 -8 -4
    5 -8 -3
    5 8 -3
    -5 8 3
    5 8 -2
    -5 8 2
    5 8 -1
    -5 8 1
    5 -8 -1
    5 -8 0
    5 8 0
    -5 8 0
    5 -8 0
    5 -8 1
    5 -8 1
    5 8 1
    -5 8 -1
    5 -8 2
    5 -8 2
    5 8 2
    -5 8 -2
    -5 8 -3
    5 8 3
    5 -8 3
    5 -8 3
    -5 8 -4
    5 8 4
    5 -8 4
    5 -8 4
    5 -8 5
    -5 8 -5
    5 8 5
    5 -8 5
    5 8 5
    -5 8 -6
    5 -8 6
    5 -8 6
    5 8 6
    -5 -8 -6
    -5 8 -7
    5 -8 7
    5 8 7
    -5 -8 -7
    5 -8 7
    5 8 8
    5 -8 8
    -5 8 -8
    5 -8 8
    -5 -8 -8
    -5 8 -9
    5 -8 9
    5 -8 9
    -5 -8 -9
    5 -8 10
    5 -8 10
    -5 8 -10
    5 -8 11
    5 -8 11
    -5 -8 -11
    -5 8 -11
    -5 8 -12
    -5 -8 -12
    -5 8 -13
    -5 -8 -13
    5 -8 13
    5 -8 14
    -5 -8 -14
    -5 8 -14
    5 -8 15
    -5 8 -15
    -5 8 -16
    5 -9 -16
    5 -9 -15
    5 9 -15
    5 -9 -14
    5 9 -14
    5 9 -13
    5 -9 -12
    5 -9 -12
    5 9 -12
    5 -9 -11
    5 -9 -11
    5 -9 -9
    5 9 -9
    5 -9 -9
    5 9 -8
    5 -9 -8
    5 9 -8
    5 -9 -8
    5 -9 -7
    5 9 -7
    5 -9 -7
    5 -9 -7
    5 9 -6
    5 -9 -6
    5 -9 -6
    5 -9 -6
    5 9 -5
    5 -9 -5
    5 -9 -5
    5 9 -4
    -5 9 4
    5 -9 -4
    5 9 -3
    5 -9 -3
    -5 9 3
    -5 9 2
    5 9 -2
    5 -9 -1
    5 -9 -1
    5 9 -1
    -5 9 1
    5 9 0
    -5 9 0
    5 -9 0
    5 -9 0
    5 -9 1
    5 9 1
    -5 9 -1
    5 -9 1
    5 -9 2
    5 -9 2
    5 9 2
    -5 9 -2
    5 -9 3
    5 -9 3
    5 9 3
    -5 9 -3
    5 -9 4
    5 -9 4
    -5 9 -4
    5 9 4
    5 -9 5
    5 -9 5
    -5 9 -5
    5 9 5
    5 9 5
    5 -9 6
    5 9 6
    -5 9 -6
    5 -9 6
    5 -9 7
    5 -9 7
    5 9 7
    -5 9 -7
    5 -9 8
    -5 9 -8
    5 -9 8
    -5 -9 -8
    5 -9 9
    5 -9 9
    -5 9 -9
    5 -9 10
    5 -9 10
    -5 9 -10
    -5 -9 -10
    -5 -9 -11
    5 -9 11
    -5 9 -11
    -5 -9 -12
    -5 9 -12
    -5 -9 -13
    5 -9 13
    -5 9 -13
    5 -9 14
    -5 9 -15
    5 -9 15
    5 -10 -16
    5 10 -15
    5 -10 -15
    5 10 -14
    5 -10 -14
    5 10 -13
    5 -10 -13
    5 -10 -12
    5 10 -12
    5 -10 -12
    5 -10 -11
    5 -10 -11
    5 -10 -10
    5 -10 -10
    5 10 -10
    5 10 -9
    5 -10 -9
    5 10 -8
    5 10 -8
    5 -10 -8
    5 -10 -8
    5 -10 -8
    5 10 -7
    5 -10 -7
    5 -10 -7
    5 -10 -7
    5 -10 -6
    5 -10 -6
    5 10 -6
    5 -10 -6
    5 10 -5
    5 -10 -5
    5 -10 -5
    5 -10 -4
    5 10 -4
    5 10 -3
    5 -10 -3
    -5 10 3
    5 -10 -2
    5 10 -2
    -5 10 2
    5 -10 -1
    5 -10 -1
    -5 10 1
    5 10 -1
    5 -10 -1
    -5 10 0
    5 10 0
    5 -10 0
    5 -10 0
    -5 10 -1
    5 10 1
    5 -10 1
    5 -10 1
    -5 10 -2
    5 10 2
    5 -10 2
    5 -10 2
    5 10 3
    -5 10 -3
    5 -10 3
    5 -10 3
    -5 10 -4
    5 10 4
    5 -10 4
    5 -10 4
    -5 10 -5
    5 10 5
    5 -10 5
    5 -10 5
    5 10 6
    -5 10 -6
    5 -10 6
    5 -10 6
    5 10 7
    5 -10 7
    5 -10 7
    -5 10 -7
    -5 10 -8
    5 -10 8
    5 -10 9
    5 -10 9
    -5 10 -9
    -5 10 -10
    -5 -10 -10
    5 -10 10
    5 -10 10
    -5 -10 -11
    -5 10 -11
    5 -10 11
    -5 10 -12
    -5 -10 -12
    5 -10 12
    5 -10 12
    5 -10 13
    5 -10 14
    5 -10 15
    -5 10 -15
    5 11 -15
    5 -11 -15
    5 11 -14
    5 -11 -14
    5 11 -13
    5 -11 -13
    5 11 -12
    5 -11 -12
    5 -11 -11
    5 -11 -11
    5 -11 -10
    5 11 -10
    5 -11 -10
    5 11 -9
    5 -11 -9
    5 11 -8
    5 -11 -8
    5 -11 -8
    5 11 -8
    5 -11 -8
    5 11 -7
    5 11 -7
    5 -11 -7
    5 -11 -7
    5 -11 -7
    5 -11 -6
    5 -11 -6
    5 11 -6
    5 -11 -6
    5 -11 -5
    5 -11 -5
    5 -11 -5
    5 11 -5
    5 11 -4
    5 -11 -4
    5 -11 -3
    -5 11 3
    5 11 -3
    5 11 -2
    -5 11 2
    5 -11 -2
    5 11 -1
    -5 11 1
    5 -11 -1
    5 11 0
    5 -11 0
    -5 11 0
    5 -11 0
    5 -11 0
    -5 11 -1
    5 11 1
    5 -11 1
    5 -11 1
    -5 11 -2
    5 -11 2
    5 11 2
    5 -11 2
    5 -11 3
    -5 11 -3
    5 11 3
    5 -11 3
    5 -11 4
    -5 11 -4
    5 11 4
    5 -11 4
    5 -11 5
    -5 11 -5
    5 11 5
    5 -11 5
    5 -11 6
    5 11 6
    5 -11 6
    -5 11 -6
    5 -11 7
    5 -11 7
    -5 11 -7
    5 -11 8
    -5 11 -8
    5 -11 8
    5 -11 9
    5 -11 9
    -5 11 -9
    5 -11 10
    -5 11 -10
    5 -11 11
    -5 11 -11
    5 -11 12
    -5 11 -12
    5 -11 12
    5 -11 13
    5 -11 14
    -5 11 -15
    5 -12 -15
    5 -12 -14
    5 12 -14
    5 -12 -13
    5 12 -13
    5 -12 -12
    -5 -12 12
    5 12 -12
    5 -12 -11
    -5 -12 11
    5 -12 -10
    5 -12 -10
    5 12 -9
    5 -12 -9
    5 -12 -8
    5 12 -8
    5 12 -8
    5 -12 -7
    5 -12 -7
    5 -12 -7
    5 12 -7
    5 12 -7
    5 -12 -6
    5 12 -6
    5 -12 -6
    5 -12 -6
    5 -12 -5
    5 12 -5
    5 -12 -5
    5 -12 -5
    5 12 -4
    5 -12 -4
    5 -12 -4
    5 -12 -4
    5 -12 -3
    -5 12 3
    5 12 -3
    5 -12 -3
    5 12 -2
    5 -12 -2
    -5 12 2
    -5 12 1
    5 -12 -1
    5 12 -1
    5 12 0
    5 -12 0
    5 -12 1
    5 -12 1
    5 12 1
    -5 12 -1
    -5 12 -2
    5 12 2
    5 -12 2
    5 -12 3
    5 -12 3
    5 12 3
    -5 12 -3
    -5 12 -4
    5 -12 4
    5 12 4
    5 -12 4
    5 -12 5
    5 -12 5
    5 12 5
    -5 12 -5
    5 -12 6
    -5 12 -6
    5 -12 6
    5 12 6
    -5 12 -7
    5 -12 7
    5 -12 7
    5 -12 8
    -5 12 -8
    5 -12 8
    -5 12 -9
    5 -12 9
    5 -12 9
    5 -12 10
    5 -12 11
    5 -12 11
    -5 12 -11
    5 -12 12
    5 -12 12
    5 -12 13
    5 -12 14
    5 -13 -15
    5 13 -14
    5 -13 -14
    5 13 -13
    5 -13 -13
    5 13 -12
    5 -13 -12
    -5 -13 12
    5 -13 -11
    -5 -13 11
    5 -13 -10
    5 -13 -10
    5 13 -9
    5 -13 -9
    5 13 -9
    5 -13 -9
    5 -13 -8
    5 -13 -8
    5 13 -8
    5 -13 -7
    5 13 -7
    5 13 -7
    5 -13 -6
    5 13 -6
    5 13 -6
    5 -13 -6
    5 -13 -6
    5 -13 -5
    5 -13 -5
    5 13 -5
    5 -13 -5
    5 -13 -4
    5 -13 -4
    5 13 -4
    5 -13 -4
    5 13 -3
    5 -13 -3
    -5 13 3
    5 13 -2
    -5 13 2
    -5 13 1
    5 13 -1
    5 -13 -1
    -5 13 0
    5 -13 0
    5 13 0
    -5 13 -1
    5 -13 1
    5 -13 1
    5 13 1
    -5 13 -2
    5 -13 2
    5 -13 2
    5 13 2
    5 -13 3
    5 -13 3
    -5 13 -3
    5 13 3
    -5 13 -4
    5 -13 4
    5 -13 4
    5 13 4
    -5 13 -5
    5 -13 5
    5 -13 5
    5 13 5
    5 -13 6
    5 -13 6
    -5 13 -6
    5 -13 7
    5 -13 7
    -5 13 -7
    -5 13 -8
    5 -13 8
    5 -13 8
    5 -13 9
    -5 13 -9
    -5 13 -10
    -5 13 -10
    5 -13 10
    5 -13 11
    5 -13 11
    5 -13 12
    5 -13 13
    5 -13 14
    5 -14 -14
    5 -14 -13
    5 14 -13
    5 14 -12
    -5 -14 12
    5 -14 -12
    5 -14 -11
    -5 -14 11
    5 -14 -10
    -5 -14 10
    5 -14 -9
    5 14 -9
    5 -14 -9
    5 14 -8
    5 -14 -8
    5 -14 -8
    5 14 -8
    5 -14 -7
    5 14 -7
    5 -14 -7
    5 -14 -7
    5 14 -6
    5 -14 -6
    5 14 -6
    5 14 -5
    5 14 -5
    5 -14 -5
    5 -14 -5
    5 14 -4
    5 -14 -4
    5 14 -3
    5 -14 -3
    5 14 -2
    -5 14 2
    5 14 -1
    -5 14 1
    5 14 0
    5 -14 0
    -5 14 0
    5 14 1
    5 -14 1
    -5 14 -1
    5 -14 2
    5 14 2
    5 -14 2
    -5 14 -2
    5 -14 3
    5 14 3
    5 -14 3
    -5 14 -3
    5 -14 4
    5 14 4
    5 -14 4
    5 -14 5
    -5 14 -5
    5 14 5
    5 -14 5
    5 -14 6
    5 -14 6
    -5 14 -6
    5 -14 7
    -5 14 -7
    5 -14 7
    5 -14 8
    -5 14 -8
    5 -14 9
    5 -14 10
    5 -14 10
    -5 14 -10
    5 -14 11
    5 -14 11
    5 -14 12
    5 -14 13
    5 -15 -13
    -5 -15 12
    5 15 -12
    5 -15 -12
    -5 -15 11
    5 -15 -11
    5 -15 -10
    -5 -15 10
    5 -15 -9
    5 15 -9
    5 -15 -8
    5 15 -8
    5 -15 -7
    5 15 -7
    5 15 -7
    5 -15 -7
    5 -15 -7
    5 -15 -6
    5 15 -6
    5 15 -5
    5 15 -5
    5 15 -4
    5 15 -4
    5 15 -3
    -5 15 2
    5 15 -2
    5 -15 -2
    -5 15 1
    5 15 -1
    -5 15 0
    5 15 0
    5 -15 0
    -5 15 -1
    5 15 1
    5 -15 1
    -5 15 -2
    5 -15 2
    5 15 2
    5 -15 3
    -5 15 -3
    5 15 3
    5 -15 3
    -5 15 -4
    5 15 4
    5 -15 4
    5 -15 4
    5 -15 5
    -5 15 -5
    5 -15 5
    5 -15 6
    -5 15 -6
    5 -15 6
    -5 15 -7
    5 -15 7
    5 -15 8
    -5 15 -9
    5 -15 9
    5 -15 9
    -5 15 -10
    5 -15 10
    5 -15 10
    5 -15 11
    5 -15 11
    5 -15 12
    5 -15 13
    -5 -16 12
    5 16 -12
    -5 -16 11
    -5 -16 10
    -5 -16 9
    5 16 -9
    5 16 -8
    5 16 -7
    5 -16 -6
    5 16 -6
    5 16 -5
    5 -16 -5
    5 16 -4
    5 -16 -4
    5 16 -3
    5 -16 -3
    5 16 -3
    5 16 -2
    -5 16 2
    5 16 -2
    5 16 -1
    -5 16 1
    5 16 0
    -5 16 0
    -5 16 -1
    5 16 1
    5 -16 1
    -5 16 -2
    5 16 2
    5 -16 2
    5 -16 3
    5 16 3
    5 -16 3
    -5 16 -3
    5 -16 4
    -5 16 -4
    5 -16 4
    5 -16 5
    5 -16 5
    -5 16 -5
    -5 16 -6
    5 -16 7
    -5 16 -8
    5 -16 8
    5 -16 8
    -5 16 -9
    5 -16 9
    5 -16 9
    -5 16 -10
    5 -16 10
    5 -16 10
    5 -16 11
    5 -16 11
    5 -16 12
    -5 -17 11
    5 17 -11
    -5 -17 10
    -5 -17 9
    -5 -17 8
    5 17 -8
    5 17 -7
    5 17 -7
    5 17 -6
    5 -17 -6
    5 17 -6
    5 17 -5
    5 -17 -5
    5 17 -4
    5 -17 -4
    5 -17 -3
    5 17 -3
    5 -17 -2
    5 -17 -2
    5 17 -2
    -5 17 1
    5 17 -1
    5 -17 -1
    -5 17 0
    5 17 0
    5 -17 0
    5 17 1
    -5 17 -1
    -5 17 -2
    5 17 2
    5 17 3
    -5 17 -3
    5 17 4
    -5 17 -4
    5 -17 5
    5 -17 6
    5 -17 6
    5 -17 7
    5 -17 7
    -5 17 -7
    5 -17 8
    5 -17 8
    -5 17 -8
    -5 17 -9
    5 -17 9
    5 -17 9
    5 -17 10
    5 -17 10
    5 -17 11
    5 -17 12
    -5 -18 11
    -5 -18 10
    -5 -18 9
    -5 -18 8
    5 18 -8
    5 18 -7
    -5 -18 7
    5 18 -6
    5 18 -6
    5 -18 -5
    5 18 -5
    5 18 -5
    5 -18 -4
    5 18 -4
    5 18 -4
    5 -18 -3
    5 18 -3
    5 18 -2
    5 -18 -2
    5 -18 -1
    5 18 -1
    5 -18 -1
    5 -18 0
    5 18 0
    5 -18 1
    5 18 1
    5 18 1
    5 18 2
    5 18 2
    5 -18 2
    5 -18 2
    5 -18 3
    5 18 3
    5 -18 4
    5 18 4
    -5 18 -5
    5 -18 5
    -5 18 -6
    5 -18 6
    5 -18 6
    -5 18 -7
    5 -18 7
    5 -18 7
    -5 18 -8
    5 -18 8
    5 -18 8
    5 -18 9
    5 -18 9
    -5 18 -9
    5 -18 10
    5 -18 11
    -5 -19 10
    -5 -19 9
    -5 -19 8
    5 19 -8
    5 19 -7
    -5 -19 7
    -5 -19 6
    5 19 -6
    -5 -19 5
    5 19 -5
    5 19 -5
    5 -19 -4
    5 19 -4
    5 19 -4
    5 -19 -3
    5 19 -3
    5 19 -3
    5 -19 -2
    5 19 -2
    5 19 -2
    5 19 -1
    5 -19 -1
    5 19 -1
    -5 19 1
    5 -19 0
    5 19 0
    5 -19 0
    -5 19 0
    5 19 0
    5 19 1
    5 19 1
    5 -19 1
    -5 19 -1
    5 19 2
    -5 19 -2
    5 19 2
    5 -19 2
    5 -19 3
    5 19 3
    -5 19 -3
    -5 19 -4
    5 -19 4
    5 -19 4
    5 -19 5
    -5 19 -5
    5 -19 5
    -5 19 -6
    5 -19 6
    5 -19 6
    -5 19 -7
    5 -19 7
    5 -19 8
    -5 19 -8
    5 -19 9
    -5 19 -9
    -5 -20 9
    -5 -20 8
    5 20 -8
    -5 -20 7
    5 20 -7
    -5 -20 6
    5 20 -6
    -5 -20 5
    5 20 -5
    -5 -20 4
    5 20 -4
    -5 -20 3
    5 20 -3
    5 20 -3
    5 -20 -3
    5 20 -2
    -5 -20 2
    5 -20 -2
    5 20 -2
    5 20 -1
    5 20 -1
    5 -20 -1
    -5 20 0
    5 -20 0
    5 20 0
    5 20 0
    -5 20 -1
    5 20 1
    5 20 1
    5 -20 1
    5 20 2
    -5 20 -2
    5 -20 2
    -5 20 -3
    5 20 3
    5 -20 3
    5 -20 4
    -5 20 -4
    5 -20 5
    -5 20 -5
    5 -20 5
    5 -20 6
    -5 20 -6
    5 -20 7
    -5 20 -7
    -5 20 -8
    -5 -21 8
    5 21 -7
    -5 -21 7
    -5 -21 6
    5 21 -6
    5 21 -5
    -5 -21 5
    5 21 -4
    -5 -21 4
    5 21 -3
    -5 -21 3
    5 -21 -2
    5 21 -2
    5 21 -1
    5 -21 -1
    5 21 0
    5 -21 0
    -5 21 0
    5 21 1
    5 -21 1
    -5 21 -1
    5 21 2
    -5 21 -2
    5 -21 2
    -5 21 -3
    5 -21 3
    -5 21 -4
    -5 21 -5
    -5 21 -6
    -5 21 -7
    -5 -22 6
    -5 -22 5
    5 22 -5
    5 22 -4
    5 22 -3
    5 22 -2
    5 22 -1
    5 22 0
    5 -22 0
    5 22 1
    -5 22 -1
    -5 22 -2
    -5 22 -3
    -5 22 -4
    -5 22 -5
    -5 22 -6
    6 0 -16
    6 0 -15
    6 0 -14
    6 0 -13
    6 0 -13
    6 0 -12
    6 0 -12
    6 0 -11
    6 0 -10
    6 0 -10
    6 0 -10
    6 0 -9
    6 0 -9
    6 0 -9
    6 0 -8
    6 0 -8
    6 0 -7
    6 0 -7
    -6 0 6
    6 0 -6
    6 0 -6
    6 0 -6
    6 0 -5
    6 0 -5
    -6 0 5
    6 0 -4
    6 0 -4
    6 0 -4
    -6 0 4
    -6 0 3
    6 0 -3
    6 0 -3
    -6 0 2
    6 0 -2
    -6 0 1
    6 0 -1
    6 0 0
    -6 0 0
    6 0 1
    6 0 1
    -6 0 -1
    6 0 2
    6 0 2
    -6 0 -2
    6 0 3
    6 0 3
    -6 0 -3
    6 0 4
    6 0 4
    -6 0 -4
    6 0 5
    -6 0 -5
    6 0 5
    -6 0 -6
    6 0 6
    6 0 6
    6 0 7
    6 0 7
    -6 0 -7
    6 0 8
    6 0 8
    -6 0 -8
    -6 0 -8
    6 0 9
    -6 0 -9
    6 0 10
    -6 0 -11
    -6 0 -12
    -6 0 -13
    -6 0 -14
    -6 0 -15
    6 -1 -16
    6 1 -16
    6 -1 -15
    6 1 -15
    6 -1 -14
    6 1 -14
    6 -1 -13
    6 -1 -13
    6 1 -13
    6 -1 -12
    6 -1 -12
    6 1 -12
    6 1 -12
    6 -1 -11
    6 1 -11
    6 -1 -11
    6 -1 -10
    6 1 -10
    6 -1 -10
    6 1 -10
    6 -1 -10
    6 1 -10
    6 -1 -9
    6 1 -9
    6 -1 -9
    6 1 -9
    6 -1 -9
    6 1 -9
    6 1 -8
    6 -1 -8
    6 -1 -8
    6 1 -8
    6 1 -7
    6 -1 -7
    6 -1 -7
    6 1 -7
    6 -1 -6
    6 1 -6
    -6 1 6
    -6 -1 6
    6 -1 -6
    6 -1 -6
    6 1 -5
    6 -1 -5
    6 1 -5
    -6 1 5
    -6 -1 5
    6 -1 -5
    6 -1 -4
    -6 -1 4
    -6 1 4
    6 -1 -4
    6 1 -4
    6 1 -3
    6 -1 -3
    -6 -1 3
    -6 1 3
    6 -1 -2
    6 1 -2
    -6 1 2
    -6 -1 2
    -6 -1 1
    -6 1 1
    6 1 -1
    6 -1 -1
    -6 1 0
    -6 -1 0
    6 1 0
    6 -1 0
    6 -1 1
    -6 1 -1
    -6 -1 -1
    6 1 1
    6 -1 1
    6 1 2
    6 -1 2
    -6 1 -2
    -6 -1 -2
    6 -1 2
    6 1 2
    6 -1 3
    6 1 3
    6 -1 3
    6 1 3
    -6 1 -3
    -6 -1 -3
    6 -1 4
    6 1 4
    -6 -1 -4
    -6 1 -4
    6 -1 4
    6 1 4
    6 -1 5
    6 1 5
    6 -1 5
    -6 1 -5
    -6 -1 -5
    6 1 5
    -6 1 -6
    -6 -1 -6
    6 1 6
    6 -1 6
    6 -1 6
    6 1 6
    -6 1 -7
    -6 -1 -7
    6 1 7
    6 -1 7
    6 -1 7
    6 1 7
    -6 1 -8
    6 1 8
    6 -1 8
    6 1 8
    -6 -1 -8
    6 -1 9
    6 1 9
    -6 -1 -9
    -6 1 -9
    6 -1 10
    6 1 10
    -6 1 -11
    -6 -1 -11
    6 -1 11
    -6 -1 -12
    -6 1 -12
    -6 -1 -13
    -6 1 -13
    -6 1 -14
    -6 -1 -14
    -6 1 -15
    -6 -1 -15
    6 -2 -16
    6 2 -16
    6 2 -15
    6 -2 -15
    6 -2 -15
    6 -2 -14
    6 2 -14
    6 -2 -14
    6 2 -13
    6 -2 -13
    6 -2 -13
    6 -2 -12
    6 -2 -12
    6 2 -12
    6 -2 -11
    6 -2 -11
    6 2 -10
    6 -2 -10
    6 -2 -10
    6 2 -10
    6 -2 -10
    6 2 -10
    6 2 -9
    6 -2 -9
    6 -2 -9
    6 2 -9
    6 -2 -9
    6 2 -9
    6 2 -8
    6 -2 -8
    6 -2 -8
    6 2 -8
    6 2 -7
    6 -2 -7
    6 2 -7
    6 -2 -7
    6 -2 -6
    -6 -2 6
    -6 2 6
    6 2 -6
    6 -2 -6
    6 -2 -5
    6 2 -5
    6 -2 -5
    6 2 -5
    -6 2 5
    -6 -2 5
    6 2 -4
    6 -2 -4
    -6 2 4
    -6 -2 4
    6 -2 -4
    6 2 -3
    6 -2 -3
    -6 -2 3
    -6 2 3
    6 2 -2
    -6 2 2
    6 -2 -2
    -6 2 1
    -6 -2 1
    6 -2 -1
    6 -2 0
    -6 2 0
    -6 -2 0
    6 2 0
    6 -2 0
    6 -2 1
    -6 2 -1
    -6 -2 -1
    6 2 1
    6 -2 1
    6 -2 2
    6 -2 2
    6 2 2
    -6 2 -2
    -6 -2 -2
    6 -2 3
    6 2 3
    -6 2 -3
    -6 -2 -3
    6 -2 3
    6 2 4
    6 -2 4
    6 2 4
    -6 2 -4
    -6 -2 -4
    6 -2 4
    6 -2 5
    6 2 5
    6 -2 5
    6 2 5
    -6 2 -5
    -6 -2 -5
    -6 -2 -6
    6 -2 6
    6 2 6
    6 -2 6
    6 2 6
    -6 2 -6
    -6 2 -7
    -6 -2 -7
    -6 -2 -7
    6 -2 7
    6 2 7
    6 -2 7
    6 2 7
    -6 2 -8
    6 2 8
    6 -2 8
    6 2 8
    -6 -2 -8
    6 -2 9
    -6 -2 -9
    -6 2 -9
    6 -2 10
    -6 2 -11
    -6 -2 -11
    6 -2 11
    -6 -2 -12
    -6 2 -12
    -6 -2 -13
    -6 2 -13
    -6 -2 -14
    -6 2 -14
    -6 2 -15
    -6 -2 -15
    6 3 -16
    6 -3 -16
    6 -3 -16
    6 -3 -15
    6 3 -15
    6 -3 -15
    6 3 -14
    6 -3 -14
    6 -3 -14
    6 -3 -13
    6 3 -13
    6 -3 -13
    6 -3 -12
    6 3 -12
    6 -3 -12
    6 -3 -11
    6 -3 -11
    6 -3 -11
    6 -3 -10
    6 -3 -10
    6 3 -10
    6 -3 -10
    6 3 -9
    6 -3 -9
    6 -3 -9
    6 3 -9
    6 3 -9
    6 -3 -9
    6 3 -8
    6 -3 -8
    6 3 -8
    6 -3 -8
    6 3 -7
    6 -3 -7
    6 3 -7
    6 -3 -7
    6 -3 -6
    6 3 -6
    6 3 -6
    6 -3 -6
    -6 -3 5
    -6 3 5
    6 -3 -5
    6 3 -5
    6 3 -5
    6 -3 -5
    6 -3 -4
    6 -3 -4
    6 3 -4
    -6 -3 4
    -6 3 4
    6 3 -3
    6 -3 -3
    -6 -3 3
    -6 3 3
    6 3 -2
    6 -3 -2
    -6 -3 2
    -6 3 2
    6 -3 -1
    6 3 -1
    -6 3 1
    -6 -3 1
    6 -3 -1
    6 -3 0
    6 -3 0
    -6 -3 0
    -6 3 0
    6 3 1
    6 -3 1
    -6 -3 -1
    -6 3 -1
    6 -3 1
    6 -3 2
    6 -3 2
    6 3 2
    -6 3 -2
    -6 -3 -2
    -6 3 -3
    -6 -3 -3
    6 3 3
    6 -3 3
    6 -3 3
    6 -3 4
    -6 -3 -4
    -6 3 -4
    6 3 4
    6 3 5
    6 -3 5
    -6 3 -5
    -6 -3 -5
    6 -3 5
    6 -3 6
    6 -3 6
    6 3 6
    -6 -3 -6
    -6 3 -6
    -6 -3 -6
    6 -3 7
    6 3 7
    -6 -3 -7
    -6 3 -7
    -6 -3 -7
    6 -3 8
    6 3 8
    -6 3 -8
    -6 -3 -8
    6 -3 9
    -6 -3 -9
    6 -3 10
    -6 -3 -10
    6 -3 11
    -6 3 -11
    -6 -3 -11
    -6 3 -12
    -6 -3 -12
    -6 3 -13
    -6 -3 -13
    -6 3 -14
    -6 -3 -14
    -6 3 -15
    -6 -3 -15
    6 -4 -16
    6 4 -16
    6 -4 -15
    6 4 -15
    6 -4 -15
    6 -4 -14
    6 4 -14
    6 -4 -14
    6 -4 -13
    6 -4 -13
    6 4 -13
    6 -4 -12
    6 -4 -12
    6 4 -12
    6 -4 -12
    6 -4 -11
    6 -4 -11
    6 -4 -11
    6 4 -11
    6 -4 -10
    6 4 -10
    6 -4 -10
    6 -4 -9
    6 -4 -9
    6 4 -9
    6 -4 -9
    6 4 -8
    6 -4 -8
    6 -4 -8
    6 4 -7
    6 -4 -7
    6 -4 -7
    6 -4 -6
    6 4 -6
    6 4 -6
    6 4 -6
    6 -4 -6
    -6 -4 5
    -6 4 5
    6 4 -5
    6 4 -5
    6 -4 -5
    6 -4 -4
    -6 4 4
    -6 -4 4
    6 -4 -4
    6 4 -4
    -6 4 3
    -6 -4 3
    6 -4 -3
    6 4 -3
    6 -4 -2
    -6 4 2
    -6 -4 2
    6 4 -2
    6 4 -1
    6 -4 -1
    -6 -4 1
    -6 4 1
    6 -4 -1
    6 -4 0
    6 4 0
    -6 -4 0
    -6 4 0
    6 -4 0
    -6 4 -1
    -6 -4 -1
    6 -4 1
    6 -4 1
    6 -4 2
    6 4 2
    -6 4 -2
    -6 -4 -2
    6 -4 2
    6 -4 3
    6 4 3
    -6 -4 -3
    -6 4 -3
    6 -4 4
    6 -4 4
    6 4 4
    -6 -4 -4
    -6 4 -4
    -6 -4 -4
    6 -4 5
    -6 -4 -5
    -6 4 -5
    -6 -4 -5
    6 4 5
    6 -4 5
    6 -4 6
    6 -4 6
    -6 4 -6
    -6 -4 -6
    6 4 6
    -6 -4 -6
    6 4 7
    6 -4 7
    -6 4 -7
    -6 -4 -7
    6 -4 8
    -6 4 -8
    -6 -4 -8
    6 -4 9
    -6 4 -9
    6 -4 10
    -6 -4 -10
    -6 4 -10
    6 -4 11
    -6 4 -11
    -6 -4 -11
    -6 4 -12
    -6 -4 -12
    6 -4 13
    -6 -4 -13
    -6 4 -13
    -6 4 -13
    -6 -4 -14
    -6 4 -14
    -6 4 -14
    -6 4 -15
    -6 -4 -15
    6 5 -16
    6 -5 -16
    6 5 -15
    6 -5 -15
    6 -5 -14
    6 -5 -14
    6 5 -14
    6 -5 -13
    6 -5 -13
    6 5 -13
    6 -5 -12
    6 -5 -12
    6 -5 -12
    6 5 -12
    6 -5 -11
    6 -5 -11
    6 5 -11
    6 -5 -10
    6 -5 -10
    6 -5 -9
    6 -5 -9
    6 -5 -9
    6 5 -9
    6 -5 -8
    6 -5 -8
    6 5 -8
    6 -5 -8
    6 -5 -7
    6 -5 -7
    6 5 -7
    6 5 -7
    6 5 -6
    6 -5 -6
    6 -5 -6
    6 5 -6
    6 5 -6
    6 -5 -5
    6 5 -5
    -6 5 5
    6 5 -5
    6 -5 -5
    6 5 -4
    6 -5 -4
    6 -5 -4
    -6 -5 4
    -6 5 4
    -6 5 3
    -6 -5 3
    6 5 -3
    6 -5 -3
    -6 5 2
    -6 -5 2
    6 -5 -2
    6 5 -2
    6 -5 -1
    6 5 -1
    -6 5 1
    -6 -5 1
    6 -5 -1
    6 -5 0
    6 5 0
    -6 -5 0
    -6 5 0
    6 -5 0
    6 -5 1
    6 -5 1
    6 5 1
    -6 5 -1
    -6 -5 -1
    6 -5 2
    6 5 2
    -6 5 -2
    -6 -5 -2
    6 -5 2
    6 -5 3
    6 -5 3
    -6 5 -3
    -6 -5 -3
    6 5 3
    6 5 4
    6 -5 4
    6 -5 4
    -6 5 -4
    -6 -5 -4
    6 -5 5
    6 -5 5
    6 5 5
    -6 5 -5
    -6 -5 -5
    -6 -5 -5
    6 -5 6
    -6 5 -6
    -6 -5 -6
    -6 -5 -6
    6 5 6
    6 -5 7
    -6 5 -7
    -6 -5 -7
    6 5 7
    6 -5 8
    -6 -5 -8
    -6 5 -8
    6 -5 9
    -6 5 -9
    -6 -5 -10
    -6 5 -10
    6 5 10
    6 -5 10
    6 -5 11
    -6 5 -11
    -6 -5 -11
    6 -5 12
    -6 5 -12
    -6 -5 -12
    6 -5 13
    -6 -5 -13
    -6 5 -13
    -6 5 -13
    -6 -5 -14
    -6 5 -14
    -6 5 -14
    6 -6 -16
    6 6 -16
    6 6 -15
    6 -6 -15
    6 6 -14
    6 -6 -14
    6 -6 -13
    6 6 -13
    6 -6 -13
    6 -6 -12
    6 -6 -12
    6 -6 -12
    6 6 -12
    6 -6 -11
    6 6 -11
    6 -6 -11
    6 -6 -10
    6 -6 -10
    6 -6 -9
    6 -6 -9
    6 6 -9
    6 -6 -9
    6 6 -8
    6 -6 -8
    6 -6 -8
    6 -6 -8
    6 6 -7
    6 -6 -7
    6 -6 -7
    6 6 -7
    6 6 -6
    6 -6 -6
    6 6 -6
    6 -6 -6
    6 -6 -5
    6 -6 -5
    6 6 -5
    6 6 -5
    -6 6 4
    6 6 -4
    -6 6 3
    -6 -6 3
    6 -6 -3
    6 6 -3
    6 -6 -2
    6 -6 -2
    -6 -6 2
    -6 6 2
    6 6 -2
    6 -6 -1
    6 -6 -1
    6 6 -1
    -6 6 1
    -6 -6 1
    6 -6 0
    6 -6 0
    -6 6 0
    -6 -6 0
    6 6 0
    6 -6 1
    6 -6 1
    -6 6 -1
    -6 -6 -1
    6 6 1
    6 -6 2
    6 6 2
    6 -6 2
    -6 6 -2
    -6 -6 -2
    6 6 3
    6 -6 3
    6 -6 3
    6 -6 3
    -6 -6 -3
    -6 6 -3
    6 6 3
    -6 6 -4
    -6 -6 -4
    6 -6 4
    6 6 4
    6 -6 4
    6 -6 4
    6 -6 5
    6 6 5
    6 -6 5
    -6 -6 -5
    -6 6 -5
    -6 -6 -6
    6 -6 6
    -6 6 -6
    -6 -6 -6
    6 6 6
    6 -6 6
    -6 -6 -7
    -6 6 -7
    6 -6 7
    6 -6 7
    6 -6 8
    6 6 8
    -6 -6 -8
    -6 6 -8
    6 -6 9
    6 6 9
    -6 6 -9
    6 -6 10
    -6 -6 -10
    6 -6 11
    -6 -6 -11
    -6 6 -11
    -6 -6 -12
    6 -6 12
    -6 6 -12
    -6 -6 -13
    -6 6 -13
    6 -6 13
    -6 6 -13
    -6 -6 -14
    -6 6 -14
    -6 6 -14
    6 -6 14
    6 -7 -16
    6 7 -16
    6 7 -15
    6 -7 -15
    6 7 -14
    6 -7 -14
    6 -7 -13
    6 7 -13
    6 -7 -13
    6 -7 -12
    6 7 -12
    6 -7 -12
    6 -7 -11
    6 7 -11
    6 -7 -11
    6 -7 -10
    6 7 -10
    6 -7 -10
    6 -7 -9
    6 -7 -9
    6 7 -9
    6 7 -8
    6 7 -8
    6 -7 -8
    6 -7 -8
    6 -7 -8
    6 7 -7
    6 -7 -7
    6 7 -7
    6 -7 -6
    6 7 -6
    6 -7 -5
    6 7 -5
    6 -7 -5
    -6 7 4
    6 7 -4
    6 -7 -4
    6 7 -3
    6 -7 -3
    -6 7 3
    6 -7 -2
    -6 7 2
    6 7 -2
    6 -7 -2
    6 -7 -1
    6 7 -1
    6 -7 -1
    -6 7 1
    -6 -7 1
    6 7 0
    -6 7 0
    -6 -7 0
    6 -7 0
    6 -7 0
    6 7 1
    -6 7 -1
    -6 -7 -1
    6 -7 1
    6 -7 1
    6 7 2
    6 -7 2
    6 -7 2
    6 -7 2
    -6 7 -2
    -6 -7 -2
    6 7 3
    6 7 3
    -6 -7 -3
    -6 7 -3
    6 -7 3
    6 -7 3
    6 7 4
    6 7 4
    -6 -7 -4
    -6 7 -4
    6 -7 4
    6 -7 4
    6 7 5
    6 7 5
    6 -7 5
    6 -7 5
    -6 7 -5
    -6 -7 -5
    6 -7 6
    6 7 6
    -6 7 -6
    6 7 6
    6 -7 6
    6 -7 7
    6 -7 7
    6 7 7
    -6 7 -7
    6 -7 8
    6 -7 8
    6 7 8
    -6 7 -8
    6 -7 9
    6 7 9
    -6 -7 -9
    -6 7 -9
    -6 -7 -10
    6 -7 10
    -6 7 -11
    -6 -7 -11
    -6 7 -12
    6 -7 12
    -6 -7 -12
    -6 -7 -13
    -6 7 -13
    -6 7 -14
    -6 -7 -14
    6 -7 14
    -6 7 -14
    6 -8 -16
    6 -8 -15
    6 8 -15
    6 -8 -14
    6 8 -14
    6 -8 -13
    6 -8 -13
    6 8 -13
    6 -8 -12
    6 8 -12
    6 -8 -11
    6 -8 -11
    6 8 -11
    6 -8 -10
    6 -8 -10
    6 8 -10
    6 -8 -9
    6 -8 -8
    6 8 -8
    6 8 -8
    6 -8 -8
    6 -8 -7
    6 -8 -7
    6 8 -7
    6 8 -6
    6 -8 -6
    6 -8 -5
    6 8 -5
    6 -8 -5
    6 8 -4
    -6 8 4
    6 -8 -4
    6 8 -3
    6 -8 -3
    -6 8 3
    6 8 -2
    -6 8 2
    -6 8 1
    6 -8 -1
    6 8 -1
    -6 8 0
    6 -8 0
    6 8 0
    6 8 1
    -6 8 -1
    6 -8 1
    6 -8 2
    6 -8 2
    6 8 2
    -6 8 -2
    -6 8 -3
    6 -8 3
    6 -8 3
    6 8 3
    6 8 3
    -6 8 -4
    6 -8 4
    6 8 4
    6 -8 4
    6 8 4
    6 -8 5
    6 8 5
    -6 8 -5
    6 8 5
    6 -8 5
    6 8 6
    6 -8 6
    -6 8 -6
    6 8 6
    6 -8 6
    6 -8 7
    6 8 7
    -6 8 -7
    6 -8 7
    6 -8 8
    6 -8 8
    6 8 8
    -6 8 -8
    6 -8 9
    -6 8 -9
    -6 8 -10
    -6 -8 -10
    6 -8 10
    -6 -8 -11
    -6 8 -11
    6 -8 12
    -6 -8 -12
    -6 8 -12
    6 -8 13
    -6 8 -13
    -6 -8 -13
    -6 8 -14
    6 -8 14
    6 -9 -16
    6 -9 -15
    6 -9 -14
    6 9 -14
    6 -9 -13
    6 9 -13
    6 9 -12
    6 -9 -12
    6 9 -11
    6 -9 -11
    6 -9 -11
    6 9 -10
    6 -9 -10
    6 -9 -10
    6 9 -9
    6 -9 -9
    6 9 -9
    6 -9 -8
    6 9 -8
    6 -9 -7
    6 -9 -7
    6 9 -7
    6 -9 -6
    6 9 -6
    6 -9 -6
    6 -9 -5
    6 9 -5
    6 -9 -5
    6 -9 -4
    6 9 -4
    -6 9 4
    6 -9 -3
    6 9 -3
    -6 9 3
    6 9 -2
    -6 9 2
    -6 9 1
    6 9 -1
    6 -9 -1
    -6 9 0
    6 9 0
    6 -9 0
    6 9 1
    -6 9 -1
    6 -9 1
    6 -9 1
    6 -9 2
    6 9 2
    6 -9 2
    -6 9 -2
    6 -9 3
    -6 9 -3
    6 9 3
    6 9 3
    6 -9 3
    6 -9 4
    6 9 4
    6 9 4
    -6 9 -4
    6 -9 4
    6 -9 5
    6 9 5
    -6 9 -5
    6 9 5
    6 -9 5
    6 -9 6
    -6 9 -6
    6 -9 6
    6 9 6
    6 -9 7
    6 9 7
    -6 9 -7
    6 -9 7
    6 -9 8
    6 -9 8
    6 9 8
    -6 9 -8
    6 -9 9
    -6 9 -9
    6 -9 9
    6 -9 10
    -6 -9 -11
    6 -9 11
    -6 9 -11
    -6 -9 -12
    6 -9 12
    -6 9 -12
    6 -9 13
    -6 9 -13
    6 -9 14
    -6 9 -14
    6 -10 -15
    6 -10 -14
    6 10 -14
    6 -10 -13
    6 10 -13
    6 -10 -12
    6 -10 -12
    6 10 -12
    6 -10 -11
    6 10 -11
    6 -10 -10
    6 -10 -10
    6 10 -10
    6 -10 -9
    6 10 -9
    6 10 -9
    6 -10 -9
    6 -10 -8
    6 10 -8
    6 10 -7
    6 -10 -7
    6 -10 -6
    6 -10 -6
    6 -10 -6
    6 10 -6
    6 10 -5
    6 -10 -5
    6 -10 -5
    6 -10 -4
    6 10 -4
    6 10 -3
    6 -10 -3
    -6 10 3
    6 10 -2
    -6 10 2
    6 -10 -2
    6 10 -1
    -6 10 1
    6 -10 -1
    6 -10 -1
    -6 10 0
    6 10 0
    6 -10 0
    6 -10 1
    6 10 1
    -6 10 -1
    6 -10 1
    6 -10 2
    6 10 2
    -6 10 -2
    6 -10 2
    6 -10 3
    6 10 3
    -6 10 -3
    6 -10 4
    6 -10 4
    6 10 4
    6 10 4
    -6 10 -4
    6 -10 5
    6 -10 5
    6 10 5
    6 10 5
    -6 10 -5
    6 -10 6
    6 10 6
    6 -10 6
    -6 10 -6
    6 -10 7
    6 10 7
    -6 10 -7
    6 -10 7
    -6 10 -8
    6 -10 8
    6 -10 8
    6 -10 9
    -6 10 -9
    -6 10 -10
    6 -10 11
    -6 10 -11
    6 -10 12
    -6 10 -12
    6 -10 13
    6 -10 14
    6 -11 -15
    6 -11 -14
    6 11 -13
    6 -11 -13
    6 -11 -12
    6 -11 -12
    6 11 -12
    6 -11 -11
    6 -11 -11
    6 11 -11
    -6 -11 11
    6 -11 -10
    6 -11 -10
    6 11 -10
    6 -11 -9
    6 -11 -9
    6 11 -8
    6 -11 -8
    6 -11 -8
    6 -11 -7
    6 11 -7
    6 11 -7
    6 -11 -6
    6 -11 -6
    6 11 -6
    6 -11 -5
    6 11 -5
    6 -11 -5
    6 11 -4
    6 -11 -4
    6 -11 -4
    6 11 -3
    -6 11 3
    6 11 -2
    -6 11 2
    6 -11 -2
    6 11 -1
    -6 11 1
    6 -11 -1
    6 -11 0
    -6 11 0
    6 11 0
    6 -11 0
    6 11 1
    6 -11 1
    6 -11 1
    -6 11 -1
    6 11 2
    6 -11 2
    -6 11 -2
    6 -11 2
    6 11 3
    -6 11 -3
    6 -11 3
    6 -11 3
    6 -11 4
    6 11 4
    6 -11 4
    -6 11 -4
    6 11 4
    6 -11 5
    6 11 5
    -6 11 -5
    6 -11 5
    6 11 6
    -6 11 -6
    6 -11 6
    6 -11 6
    6 -11 7
    -6 11 -7
    6 11 7
    6 -11 7
    -6 11 -8
    6 -11 8
    6 -11 8
    6 -11 9
    6 -11 10
    -6 11 -10
    6 -11 11
    -6 11 -11
    6 -11 12
    -6 11 -12
    6 -11 13
    6 -11 14
    6 -12 -14
    6 -12 -13
    6 12 -13
    6 -12 -12
    6 12 -12
    6 -12 -11
    -6 -12 11
    6 12 -11
    6 -12 -11
    6 12 -10
    6 -12 -10
    6 -12 -9
    6 12 -9
    6 -12 -9
    6 12 -8
    6 -12 -8
    6 -12 -8
    6 12 -8
    6 -12 -7
    6 -12 -7
    6 12 -7
    6 -12 -7
    6 -12 -6
    6 12 -6
    6 -12 -5
    6 12 -5
    6 -12 -4
    6 12 -4
    6 -12 -4
    6 -12 -4
    -6 12 3
    6 -12 -3
    6 12 -3
    -6 12 2
    6 -12 -2
    6 12 -2
    -6 12 1
    6 12 -1
    -6 12 0
    6 12 0
    6 -12 1
    6 12 1
    6 -12 1
    -6 12 -1
    6 -12 2
    6 12 2
    -6 12 -2
    6 -12 2
    6 -12 3
    6 12 3
    -6 12 -3
    6 -12 3
    6 -12 4
    6 12 4
    -6 12 -4
    6 -12 4
    6 12 5
    -6 12 -5
    6 -12 5
    6 -12 5
    6 12 6
    6 -12 6
    6 -12 6
    6 -12 7
    6 -12 7
    -6 12 -7
    -6 12 -8
    6 -12 8
    -6 12 -9
    6 -12 9
    -6 12 -10
    6 -12 10
    -6 12 -10
    6 -12 11
    -6 12 -11
    6 -12 12
    6 -12 13
    6 -13 -14
    6 -13 -13
    6 -13 -12
    6 13 -12
    -6 -13 11
    6 13 -11
    6 -13 -11
    6 -13 -10
    6 -13 -10
    6 13 -10
    6 -13 -9
    6 13 -9
    6 -13 -8
    6 -13 -8
    6 13 -8
    6 13 -7
    6 -13 -7
    6 13 -7
    6 -13 -7
    6 -13 -7
    6 13 -6
    6 -13 -6
    6 -13 -6
    6 -13 -6
    6 -13 -5
    6 13 -5
    6 -13 -5
    6 13 -4
    6 -13 -4
    -6 13 3
    6 -13 -3
    6 13 -3
    -6 13 2
    6 13 -2
    6 13 -1
    -6 13 1
    -6 13 0
    6 13 0
    6 13 1
    -6 13 -1
    6 -13 1
    6 -13 1
    6 13 2
    6 -13 2
    -6 13 -2
    6 -13 2
    6 13 3
    6 13 3
    6 -13 3
    6 -13 3
    -6 13 -3
    -6 13 -4
    6 -13 4
    6 13 4
    6 -13 4
    -6 13 -5
    6 13 5
    6 -13 5
    6 -13 5
    6 -13 6
    -6 13 -6
    6 -13 6
    6 -13 7
    -6 13 -7
    6 -13 8
    6 -13 9
    6 -13 9
    -6 13 -9
    -6 13 -10
    -6 13 -10
    6 -13 10
    6 -13 11
    6 -13 12
    6 -13 13
    6 -14 -13
    6 -14 -12
    -6 -14 12
    6 -14 -11
    6 14 -11
    -6 -14 11
    6 14 -10
    6 -14 -10
    -6 -14 10
    6 -14 -9
    6 -14 -9
    6 14 -8
    6 14 -8
    6 -14 -8
    6 -14 -8
    6 -14 -7
    6 14 -7
    6 14 -6
    6 -14 -6
    6 -14 -6
    6 14 -6
    6 -14 -6
    6 -14 -5
    6 -14 -5
    6 -14 -5
    6 14 -5
    6 -14 -4
    6 14 -4
    6 -14 -3
    6 14 -3
    -6 14 2
    6 14 -2
    -6 14 1
    6 14 -1
    -6 14 0
    6 14 0
    -6 14 -1
    6 14 1
    6 -14 1
    -6 14 -2
    6 -14 2
    6 -14 2
    6 14 2
    6 -14 3
    -6 14 -3
    6 14 3
    6 -14 3
    6 -14 4
    6 -14 4
    -6 14 -4
    6 14 4
    6 -14 5
    -6 14 -5
    6 -14 5
    -6 14 -6
    6 -14 6
    6 -14 7
    6 -14 8
    6 -14 8
    -6 14 -8
    -6 14 -9
    6 -14 9
    6 -14 9
    6 -14 10
    6 -14 11
    6 -14 12
    -6 -15 11
    6 15 -10
    -6 -15 10
    6 15 -9
    6 15 -8
    6 15 -8
    6 15 -7
    6 15 -7
    6 15 -6
    6 -15 -6
    6 15 -5
    6 -15 -5
    6 15 -4
    6 -15 -4
    6 15 -4
    6 -15 -3
    6 15 -3
    6 -15 -2
    -6 15 2
    6 15 -2
    6 15 -1
    -6 15 1
    6 15 0
    -6 15 0
    6 15 1
    -6 15 -1
    6 15 2
    -6 15 -2
    6 -15 2
    -6 15 -3
    6 -15 3
    6 -15 3
    -6 15 -4
    6 -15 4
    6 15 5
    -6 15 -5
    6 -15 6
    6 -15 7
    6 -15 7
    -6 15 -7
    6 -15 8
    6 -15 8
    -6 15 -8
    6 -15 9
    -6 15 -9
    6 -15 10
    6 -15 11
    6 -15 12
    -6 -16 11
    -6 -16 10
    6 16 -9
    -6 -16 9
    6 16 -8
    6 16 -7
    6 16 -7
    6 -16 -6
    6 16 -6
    6 16 -6
    6 -16 -5
    6 16 -5
    6 16 -5
    6 -16 -4
    6 16 -4
    6 -16 -3
    6 16 -3
    6 -16 -2
    6 16 -2
    -6 16 1
    6 -16 -1
    -6 16 0
    -6 16 -1
    6 -16 2
    -6 16 -2
    6 -16 3
    6 16 3
    -6 16 -3
    6 16 4
    6 -16 4
    6 -16 4
    6 16 5
    6 -16 5
    6 -16 5
    6 -16 6
    -6 16 -6
    6 -16 7
    -6 16 -7
    6 -16 7
    -6 16 -8
    6 -16 8
    -6 16 -9
    6 -16 9
    6 -16 10
    6 -16 11
    -6 -17 10
    -6 -17 9
    -6 -17 8
    6 17 -7
    6 17 -7
    6 17 -6
    6 17 -6
    6 17 -5
    6 -17 -5
    6 17 -5
    6 17 -4
    6 -17 -4
    6 17 -4
    6 17 -3
    6 -17 -3
    6 17 -3
    6 17 -2
    6 17 -2
    6 -17 -2
    6 17 -1
    -6 17 1
    6 17 -1
    6 -17 -1
    6 17 0
    6 17 0
    6 -17 0
    6 17 1
    6 17 1
    6 17 2
    6 17 2
    6 17 3
    -6 17 -3
    6 17 3
    6 -17 4
    6 17 4
    6 17 4
    -6 17 -4
    6 -17 5
    -6 17 -5
    -6 17 -6
    6 -17 6
    6 -17 6
    6 -17 7
    -6 17 -7
    6 -17 8
    -6 17 -8
    6 -17 9
    -6 17 -9
    6 -17 10
    -6 -18 10
    -6 -18 9
    -6 -18 8
    6 18 -7
    -6 -18 7
    6 18 -6
    6 18 -6
    6 18 -5
    6 -18 -5
    6 18 -5
    6 18 -4
    6 18 -4
    6 -18 -3
    6 18 -3
    6 18 -3
    6 -18 -2
    6 18 -2
    6 18 -2
    6 18 -1
    6 -18 -1
    6 18 -1
    -6 18 1
    6 18 0
    6 -18 0
    6 18 0
    -6 18 0
    6 18 1
    6 -18 1
    6 18 1
    -6 18 -1
    6 18 2
    6 -18 2
    6 18 2
    -6 18 -2
    6 18 3
    6 -18 3
    6 18 3
    -6 18 -3
    6 18 4
    -6 18 -4
    -6 18 -5
    -6 18 -6
    -6 18 -7
    -6 18 -8
    -6 18 -9
    -6 -19 9
    -6 -19 8
    -6 -19 7
    6 19 -7
    6 19 -6
    -6 -19 6
    6 19 -5
    -6 -19 5
    6 -19 -4
    6 19 -4
    6 19 -4
    6 -19 -3
    6 19 -3
    6 19 -3
    6 -19 -2
    6 19 -2
    6 19 -2
    6 -19 -1
    6 19 -1
    6 19 -1
    6 -19 0
    6 19 0
    -6 19 0
    6 19 0
    -6 19 -1
    6 19 1
    6 -19 1
    6 19 1
    -6 19 -2
    6 19 2
    6 19 2
    6 -19 2
    -6 19 -3
    6 -19 3
    6 19 3
    -6 19 -4
    6 -19 4
    6 -19 5
    -6 19 -5
    -6 19 -6
    -6 19 -7
    -6 19 -8
    -6 -20 7
    -6 -20 6
    6 20 -6
    6 20 -5
    -6 -20 5
    6 20 -4
    -6 -20 4
    6 20 -3
    6 20 -3
    6 -20 -3
    -6 -20 3
    6 20 -2
    6 -20 -2
    6 20 -2
    6 20 -1
    6 20 -1
    6 -20 -1
    -6 20 0
    6 20 0
    6 20 0
    6 -20 0
    -6 20 -1
    6 20 1
    6 -20 1
    6 20 1
    6 -20 2
    -6 20 -2
    6 20 2
    6 -20 3
    -6 20 -3
    -6 20 -4
    -6 20 -5
    -6 20 -6
    -6 20 -7
    -6 -21 5
    -6 -21 4
    6 21 -4
    6 21 -3
    6 21 -2
    6 -21 -1
    6 21 -1
    6 21 0
    -6 21 -1
    -6 21 -2
    -6 21 -3
    -6 21 -4
    -6 21 -5
    7 0 -15
    7 0 -14
    7 0 -13
    7 0 -13
    7 0 -12
    7 0 -12
    7 0 -12
    7 0 -11
    7 0 -11
    7 0 -11
    7 0 -10
    7 0 -10
    7 0 -9
    7 0 -9
    7 0 -8
    7 0 -8
    7 0 -7
    7 0 -7
    7 0 -6
    -7 0 6
    7 0 -6
    7 0 -5
    -7 0 5
    7 0 -4
    7 0 -4
    -7 0 4
    7 0 -3
    -7 0 3
    7 0 -3
    7 0 -2
    7 0 -2
    -7 0 2
    7 0 -1
    -7 0 1
    7 0 0
    -7 0 0
    7 0 1
    -7 0 -1
    7 0 2
    -7 0 -2
    7 0 3
    -7 0 -3
    -7 0 -4
    7 0 4
    7 0 4
    -7 0 -5
    7 0 5
    7 0 5
    -7 0 -6
    7 0 6
    7 0 6
    -7 0 -7
    -7 0 -7
    7 0 7
    7 0 7
    -7 0 -8
    7 0 8
    -7 0 -9
    -7 0 -10
    -7 0 -11
    -7 0 -12
    7 0 13
    -7 0 -13
    -7 0 -14
    7 -1 -15
    7 1 -15
    7 -1 -14
    7 1 -14
    7 -1 -14
    7 -1 -13
    7 -1 -13
    7 -1 -13
    7 1 -13
    7 -1 -12
    7 -1 -12
    7 -1 -12
    7 1 -12
    7 -1 -11
    7 -1 -11
    7 -1 -11
    7 1 -11
    7 1 -11
    7 1 -11
    7 1 -10
    7 -1 -10
    7 1 -10
    7 -1 -10
    7 -1 -9
    7 1 -9
    7 -1 -9
    7 1 -9
    7 1 -8
    7 1 -8
    7 -1 -8
    7 -1 -8
    7 1 -7
    7 -1 -7
    7 -1 -7
    7 1 -7
    -7 -1 6
    -7 1 6
    7 1 -6
    7 1 -6
    7 -1 -6
    7 -1 -5
    7 1 -5
    -7 1 5
    -7 -1 5
    7 1 -4
    7 -1 -4
    7 1 -4
    -7 1 4
    -7 -1 4
    7 1 -3
    7 -1 -3
    -7 1 3
    -7 -1 3
    7 1 -3
    7 -1 -3
    -7 -1 2
    -7 1 2
    7 1 -2
    7 -1 -2
    7 1 -2
    -7 -1 1
    -7 1 1
    7 1 -1
    7 -1 -1
    -7 1 0
    -7 -1 0
    7 -1 0
    7 1 0
    -7 1 -1
    -7 -1 -1
    7 -1 1
    7 1 1
    -7 1 -2
    -7 -1 -2
    7 -1 2
    7 1 2
    7 -1 3
    7 1 3
    7 -1 3
    -7 1 -3
    -7 -1 -3
    7 1 4
    -7 1 -4
    -7 -1 -4
    7 -1 4
    7 -1 4
    7 -1 5
    7 1 5
    7 -1 5
    -7 1 -5
    -7 -1 -5
    7 -1 6
    7 -1 6
    7 1 6
    -7 1 -6
    -7 -1 -6
    7 -1 7
    7 1 7
    -7 -1 -7
    7 -1 7
    -7 -1 -7
    -7 1 -7
    7 -1 8
    7 1 8
    -7 1 -8
    -7 1 -9
    -7 -1 -9
    7 -1 9
    -7 -1 -10
    -7 1 -10
    -7 -1 -11
    -7 1 -11
    -7 1 -12
    -7 -1 -12
    -7 1 -13
    -7 -1 -13
    -7 1 -14
    -7 -1 -14
    7 2 -15
    7 -2 -15
    7 -2 -15
    7 -2 -14
    7 -2 -14
    7 2 -14
    7 -2 -13
    7 2 -13
    7 -2 -13
    7 -2 -13
    7 -2 -12
    7 2 -12
    7 -2 -12
    7 -2 -12
    7 2 -11
    7 -2 -11
    7 -2 -11
    7 -2 -11
    7 -2 -10
    7 2 -10
    7 -2 -10
    7 -2 -9
    7 2 -9
    7 -2 -9
    7 2 -8
    7 2 -8
    7 -2 -8
    7 -2 -8
    7 2 -7
    7 -2 -7
    7 -2 -7
    7 2 -7
    7 2 -6
    7 2 -6
    7 -2 -6
    -7 2 6
    7 2 -5
    7 -2 -5
    7 2 -5
    -7 2 5
    -7 -2 5
    7 2 -4
    7 -2 -4
    7 2 -4
    -7 -2 4
    -7 2 4
    7 -2 -3
    7 2 -3
    7 -2 -3
    7 2 -3
    -7 -2 3
    -7 2 3
    -7 -2 2
    -7 2 2
    7 2 -2
    7 -2 -2
    7 2 -2
    -7 -2 1
    -7 2 1
    7 2 -1
    7 -2 -1
    7 2 -1
    -7 -2 0
    -7 2 0
    7 2 0
    7 -2 0
    -7 -2 -1
    -7 2 -1
    7 -2 1
    7 2 1
    7 -2 2
    7 2 2
    7 -2 2
    -7 2 -2
    -7 -2 -2
    7 -2 3
    7 2 3
    7 -2 3
    -7 2 -3
    -7 -2 -3
    7 -2 4
    -7 2 -4
    -7 -2 -4
    7 -2 4
    7 -2 5
    7 2 5
    7 -2 5
    -7 -2 -5
    -7 2 -5
    -7 -2 -6
    -7 2 -6
    7 -2 6
    7 2 6
    -7 -2 -6
    7 -2 6
    7 -2 7
    7 2 7
    -7 2 -7
    -7 -2 -7
    -7 -2 -7
    -7 2 -8
    7 -2 8
    7 2 8
    -7 -2 -8
    -7 -2 -9
    -7 2 -9
    7 -2 9
    -7 2 -10
    -7 -2 -10
    7 -2 10
    -7 2 -11
    -7 -2 -11
    7 2 12
    -7 -2 -12
    -7 2 -12
    -7 -2 -13
    -7 2 -13
    -7 2 -14
    7 -3 -15
    7 3 -15
    7 -3 -14
    7 3 -14
    7 -3 -14
    7 -3 -13
    7 -3 -13
    7 3 -13
    7 -3 -13
    7 3 -12
    7 -3 -12
    7 -3 -12
    7 -3 -12
    7 3 -11
    7 -3 -11
    7 -3 -11
    7 -3 -11
    7 -3 -10
    7 3 -10
    7 -3 -10
    7 -3 -9
    7 -3 -9
    7 -3 -8
    7 3 -8
    7 3 -8
    7 3 -7
    7 3 -7
    7 -3 -7
    7 -3 -7
    7 3 -6
    7 -3 -6
    7 3 -5
    7 -3 -5
    -7 3 5
    -7 -3 5
    7 3 -4
    7 -3 -4
    7 3 -4
    -7 -3 4
    -7 3 4
    7 3 -3
    -7 -3 3
    -7 3 3
    7 -3 -3
    7 3 -3
    -7 -3 2
    -7 3 2
    7 -3 -2
    7 3 -2
    7 3 -2
    -7 -3 1
    -7 3 1
    7 3 -1
    7 3 -1
    7 -3 -1
    -7 -3 0
    -7 3 0
    7 3 0
    7 3 0
    7 -3 0
    7 -3 1
    -7 -3 -1
    -7 3 -1
    7 3 1
    7 -3 1
    -7 -3 -2
    -7 3 -2
    7 -3 2
    7 3 2
    7 -3 2
    -7 -3 -3
    -7 3 -3
    7 -3 3
    7 3 3
    7 -3 3
    -7 -3 -4
    -7 3 -4
    7 -3 4
    7 3 4
    7 -3 4
    7 -3 5
    -7 -3 -5
    -7 3 -5
    -7 -3 -5
    7 3 5
    7 -3 5
    7 -3 6
    -7 3 -6
    -7 -3 -6
    -7 -3 -6
    7 3 6
    7 -3 6
    7 -3 7
    -7 -3 -7
    -7 3 -7
    7 3 7
    -7 3 -8
    -7 -3 -8
    7 3 8
    7 -3 8
    -7 3 -9
    -7 -3 -9
    7 -3 9
    -7 -3 -10
    -7 3 -10
    7 -3 10
    7 3 11
    -7 3 -11
    -7 -3 -11
    7 -3 11
    -7 -3 -12
    -7 3 -12
    -7 -3 -13
    -7 3 -13
    -7 3 -14
    7 4 -15
    7 -4 -15
    7 4 -14
    7 -4 -14
    7 4 -13
    7 -4 -13
    7 -4 -13
    7 -4 -13
    7 -4 -12
    7 -4 -12
    7 4 -12
    7 -4 -12
    7 -4 -11
    7 -4 -11
    7 4 -11
    7 -4 -11
    7 -4 -10
    7 -4 -10
    7 4 -10
    7 -4 -9
    7 -4 -9
    7 -4 -9
    7 4 -9
    7 -4 -8
    7 -4 -7
    7 4 -7
    7 -4 -7
    7 4 -6
    7 -4 -6
    7 4 -6
    7 -4 -5
    -7 4 5
    7 4 -5
    7 -4 -4
    7 4 -4
    -7 -4 4
    -7 4 4
    -7 -4 3
    -7 4 3
    7 4 -3
    7 -4 -3
    -7 4 2
    -7 -4 2
    7 -4 -2
    7 4 -2
    7 4 -1
    -7 4 1
    -7 -4 1
    7 -4 -1
    7 4 -1
    7 -4 0
    -7 4 0
    -7 -4 0
    7 4 0
    7 4 0
    7 -4 1
    -7 4 -1
    -7 -4 -1
    7 4 1
    7 4 1
    7 -4 1
    7 -4 2
    -7 4 -2
    -7 -4 -2
    7 4 2
    7 -4 2
    7 -4 3
    -7 4 -3
    -7 -4 -3
    7 4 3
    7 -4 3
    7 -4 4
    7 4 4
    -7 4 -4
    -7 -4 -4
    7 -4 4
    -7 4 -5
    -7 -4 -5
    7 4 5
    7 -4 5
    7 -4 5
    7 -4 6
    -7 4 -6
    -7 -4 -6
    7 4 6
    -7 -4 -6
    7 4 7
    7 -4 7
    -7 4 -7
    -7 -4 -7
    -7 4 -8
    7 -4 8
    -7 -4 -8
    7 -4 9
    -7 -4 -9
    -7 4 -9
    -7 4 -9
    -7 4 -10
    -7 -4 -10
    7 4 10
    7 4 11
    7 -4 11
    -7 4 -11
    -7 -4 -11
    -7 -4 -12
    7 -4 12
    -7 4 -12
    -7 4 -13
    -7 -4 -13
    7 5 -15
    7 -5 -15
    7 5 -14
    7 -5 -14
    7 5 -13
    7 -5 -13
    7 -5 -13
    7 -5 -12
    7 -5 -12
    7 5 -12
    7 -5 -12
    7 -5 -11
    7 -5 -11
    7 5 -11
    7 -5 -11
    7 -5 -10
    7 -5 -10
    7 5 -10
    7 -5 -10
    7 -5 -9
    7 -5 -9
    7 5 -9
    7 -5 -8
    7 -5 -8
    7 -5 -7
    7 -5 -7
    7 -5 -6
    7 5 -6
    7 -5 -5
    7 5 -5
    -7 5 5
    -7 5 4
    7 5 -4
    7 -5 -4
    -7 -5 3
    -7 5 3
    7 -5 -3
    7 5 -3
    7 5 -2
    7 -5 -2
    -7 5 2
    -7 -5 2
    7 -5 -1
    -7 5 1
    -7 -5 1
    7 5 -1
    -7 5 0
    -7 -5 0
    7 -5 0
    7 -5 0
    7 5 0
    7 5 0
    7 5 1
    7 5 1
    7 -5 1
    -7 5 -1
    -7 -5 -1
    7 -5 1
    7 5 2
    7 -5 2
    7 5 2
    7 -5 2
    -7 5 -2
    -7 -5 -2
    7 5 3
    7 -5 3
    7 -5 3
    -7 5 -3
    -7 -5 -3
    7 5 3
    7 5 4
    7 -5 4
    7 -5 4
    -7 5 -4
    -7 -5 -4
    7 5 4
    7 -5 5
    -7 5 -5
    -7 -5 -5
    7 5 5
    7 -5 6
    7 5 6
    -7 5 -6
    -7 -5 -6
    -7 5 -7
    7 5 7
    7 5 7
    7 -5 7
    7 5 8
    -7 -5 -8
    -7 5 -8
    7 -5 8
    7 -5 9
    -7 -5 -9
    -7 5 -9
    -7 -5 -10
    7 5 10
    -7 5 -10
    -7 5 -11
    7 -5 11
    -7 -5 -11
    -7 5 -12
    7 -5 12
    -7 -5 -12
    -7 5 -13
    -7 -5 -13
    7 -6 -15
    7 6 -14
    7 -6 -14
    7 -6 -13
    7 -6 -13
    7 6 -13
    7 -6 -12
    7 -6 -12
    7 6 -12
    7 -6 -11
    7 6 -11
    7 -6 -10
    7 6 -10
    7 -6 -10
    7 -6 -9
    7 6 -9
    7 -6 -9
    7 -6 -8
    7 6 -7
    7 6 -6
    7 -6 -6
    7 6 -5
    7 -6 -5
    -7 6 5
    -7 6 4
    7 -6 -4
    7 6 -4
    7 -6 -3
    7 6 -3
    -7 6 3
    7 -6 -2
    -7 -6 2
    -7 6 2
    7 6 -2
    7 -6 -1
    7 6 -1
    -7 6 1
    -7 -6 1
    7 6 0
    7 -6 0
    -7 6 0
    -7 -6 0
    7 6 0
    7 -6 0
    7 6 1
    7 -6 1
    7 6 1
    7 -6 1
    -7 -6 -1
    -7 6 -1
    7 6 2
    7 -6 2
    -7 6 -2
    -7 -6 -2
    7 6 2
    7 -6 2
    7 6 3
    -7 6 -3
    -7 -6 -3
    7 6 3
    7 -6 3
    7 -6 3
    7 6 4
    7 -6 4
    7 6 4
    -7 6 -4
    -7 -6 -4
    7 6 5
    7 6 5
    7 -6 5
    -7 6 -5
    -7 -6 -5
    7 6 6
    7 6 6
    -7 -6 -6
    -7 6 -6
    7 -6 6
    7 6 7
    7 -6 7
    -7 6 -7
    7 6 8
    7 -6 8
    -7 6 -8
    7 -6 9
    -7 6 -9
    -7 -6 -9
    -7 -6 -10
    7 6 10
    -7 6 -10
    7 -6 11
    -7 -6 -11
    -7 6 -11
    7 -6 12
    -7 -6 -12
    -7 6 -12
    -7 6 -13
    7 -7 -15
    7 -7 -14
    7 7 -14
    7 -7 -13
    7 7 -13
    7 -7 -13
    7 -7 -12
    7 7 -12
    7 -7 -12
    7 7 -11
    7 -7 -11
    7 -7 -10
    7 7 -10
    7 -7 -9
    7 -7 -9
    7 7 -9
    7 -7 -8
    7 -7 -8
    7 7 -7
    7 7 -6
    7 -7 -6
    7 -7 -5
    7 7 -5
    7 -7 -4
    -7 7 4
    7 7 -4
    -7 7 3
    7 -7 -3
    7 7 -3
    7 7 -2
    7 -7 -2
    -7 7 2
    7 7 -1
    -7 7 1
    7 -7 -1
    7 7 0
    7 -7 0
    7 -7 0
    -7 7 0
    -7 -7 0
    -7 7 -1
    7 7 1
    7 -7 1
    -7 -7 -1
    7 -7 1
    7 7 1
    7 -7 2
    7 7 2
    -7 7 -2
    -7 -7 -2
    7 7 2
    7 -7 3
    7 7 3
    -7 7 -3
    -7 -7 -3
    7 7 3
    7 -7 4
    7 7 4
    -7 7 -4
    -7 -7 -4
    7 7 4
    7 -7 5
    7 7 5
    7 7 5
    -7 7 -5
    7 7 6
    7 7 6
    7 -7 6
    -7 7 -6
    7 7 7
    7 -7 7
    -7 7 -7
    7 7 8
    7 -7 8
    -7 7 -8
    7 -7 9
    7 7 9
    7 -7 10
    -7 7 -10
    -7 7 -11
    -7 -7 -11
    7 -7 11
    7 -7 12
    -7 7 -12
    -7 -7 -12
    -7 7 -13
    7 -8 -15
    7 8 -14
    7 -8 -14
    7 -8 -13
    7 8 -13
    7 -8 -13
    7 -8 -12
    7 8 -12
    7 -8 -12
    7 -8 -11
    7 8 -11
    7 -8 -11
    7 8 -10
    7 -8 -10
    7 -8 -9
    7 -8 -9
    7 8 -9
    7 -8 -8
    7 -8 -8
    7 8 -7
    7 -8 -7
    7 -8 -7
    7 8 -6
    7 -8 -5
    7 8 -5
    7 8 -4
    7 -8 -4
    -7 8 4
    7 -8 -3
    7 8 -3
    -7 8 3
    7 8 -2
    -7 8 2
    7 8 -1
    -7 8 1
    7 -8 0
    -7 8 0
    7 8 0
    7 8 1
    7 8 1
    7 -8 1
    -7 8 -1
    7 8 2
    7 -8 2
    -7 8 -2
    7 8 2
    7 8 3
    7 8 3
    -7 8 -3
    7 -8 3
    7 8 4
    7 -8 4
    7 8 4
    -7 8 -4
    7 -8 5
    7 8 5
    -7 8 -5
    7 8 5
    -7 8 -6
    7 8 6
    7 -8 6
    7 8 7
    -7 8 -7
    7 -8 7
    -7 8 -8
    7 -8 8
    7 8 9
    -7 8 -10
    7 -8 10
    -7 8 -11
    7 -8 11
    -7 8 -12
    7 -8 12
    7 -9 -14
    7 9 -13
    7 -9 -13
    7 -9 -12
    7 9 -12
    7 -9 -12
    7 -9 -11
    7 9 -11
    7 -9 -11
    7 9 -10
    7 -9 -10
    7 -9 -9
    7 -9 -9
    7 -9 -8
    7 -9 -8
    7 9 -7
    7 -9 -7
    7 -9 -7
    7 9 -6
    7 -9 -6
    7 9 -5
    7 9 -4
    7 -9 -4
    -7 9 4
    7 9 -3
    7 -9 -3
    -7 9 3
    7 9 -2
    -7 9 2
    7 -9 -2
    7 9 -1
    -7 9 1
    7 9 0
    7 -9 0
    -7 9 0
    7 9 1
    7 -9 1
    7 -9 2
    7 9 2
    7 9 2
    -7 9 -2
    7 9 3
    7 9 3
    7 -9 3
    -7 9 -3
    7 -9 4
    7 9 4
    7 9 4
    -7 9 -4
    7 -9 5
    -7 9 -5
    7 9 5
    7 9 5
    7 -9 6
    -7 9 -6
    7 9 6
    7 -9 7
    -7 9 -7
    7 9 8
    7 -9 8
    -7 9 -9
    -7 9 -10
    7 -9 10
    7 -9 11
    -7 9 -11
    7 -9 12
    -7 9 -12
    7 -10 -14
    7 -10 -13
    7 -10 -12
    7 10 -12
    7 -10 -12
    7 -10 -11
    7 10 -11
    7 -10 -11
    7 -10 -10
    7 10 -10
    7 -10 -10
    7 -10 -9
    7 -10 -8
    7 -10 -8
    7 10 -7
    7 -10 -7
    7 -10 -7
    7 -10 -6
    7 10 -6
    7 -10 -6
    7 -10 -5
    7 10 -5
    7 10 -4
    -7 10 3
    7 10 -3
    7 10 -2
    -7 10 2
    7 -10 -2
    7 10 -1
    7 -10 -1
    -7 10 1
    7 -10 0
    7 10 0
    -7 10 0
    7 -10 1
    7 10 1
    -7 10 -1
    7 -10 2
    7 10 2
    7 10 2
    -7 10 -2
    7 10 3
    7 -10 3
    -7 10 -3
    7 10 3
    7 -10 4
    7 10 4
    7 10 4
    -7 10 -4
    7 -10 5
    -7 10 -5
    7 10 5
    7 -10 6
    7 10 6
    -7 10 -6
    -7 10 -7
    7 -10 7
    7 10 8
    -7 10 -9
    7 -10 9
    7 -10 10
    -7 10 -10
    7 -10 11
    -7 10 -11
    7 -10 12
    7 -11 -14
    7 -11 -13
    7 -11 -12
    7 11 -11
    7 -11 -11
    7 -11 -11
    7 -11 -10
    7 -11 -10
    7 -11 -9
    7 -11 -9
    7 11 -8
    7 -11 -8
    7 -11 -7
    7 11 -7
    7 -11 -7
    7 -11 -6
    7 11 -6
    7 -11 -6
    7 -11 -5
    7 -11 -5
    7 11 -5
    7 -11 -5
    7 11 -4
    7 -11 -4
    7 -11 -4
    -7 11 3
    7 11 -3
    -7 11 2
    7 11 -2
    -7 11 1
    7 11 -1
    -7 11 0
    7 -11 0
    7 11 0
    -7 11 -1
    7 -11 1
    7 11 1
    7 -11 2
    -7 11 -2
    7 11 2
    7 11 2
    7 11 3
    7 11 3
    7 -11 3
    -7 11 -3
    7 -11 4
    -7 11 -4
    7 11 4
    7 11 5
    7 -11 5
    -7 11 -5
    7 -11 6
    -7 11 -6
    7 11 7
    -7 11 -8
    7 -11 8
    -7 11 -9
    7 -11 9
    7 -11 10
    -7 11 -10
    7 -11 11
    -7 11 -11
    7 -11 12
    7 -12 -13
    7 -12 -12
    7 -12 -11
    -7 -12 11
    7 -12 -11
    7 -12 -10
    7 -12 -10
    7 -12 -9
    7 -12 -9
    7 -12 -8
    7 12 -8
    7 -12 -8
    7 12 -7
    7 12 -7
    7 -12 -6
    7 -12 -6
    7 12 -6
    7 12 -5
    7 -12 -5
    7 -12 -5
    7 -12 -5
    7 -12 -4
    7 12 -4
    7 -12 -4
    7 12 -3
    -7 12 3
    7 -12 -3
    7 -12 -3
    7 -12 -3
    -7 12 2
    7 -12 -2
    7 12 -2
    7 12 -1
    -7 12 1
    7 12 0
    -7 12 0
    -7 12 -1
    7 12 1
    7 -12 1
    7 12 2
    -7 12 -2
    7 -12 2
    7 12 3
    -7 12 -3
    7 -12 3
    7 12 4
    7 12 4
    7 -12 4
    -7 12 -4
    7 -12 5
    -7 12 -5
    7 12 6
    -7 12 -7
    7 12 7
    7 -12 7
    -7 12 -8
    7 -12 8
    -7 12 -9
    7 -12 9
    7 -12 10
    -7 12 -10
    7 -12 11
    7 -12 12
    7 -13 -12
    7 -13 -11
    -7 -13 11
    7 -13 -10
    7 -13 -10
    -7 -13 10
    7 -13 -9
    7 -13 -9
    7 13 -8
    7 -13 -8
    7 -13 -8
    7 -13 -7
    7 13 -7
    7 -13 -7
    7 13 -7
    7 13 -6
    7 13 -6
    7 -13 -6
    7 -13 -5
    7 -13 -5
    7 -13 -4
    7 -13 -4
    7 -13 -4
    7 -13 -3
    7 13 -3
    7 -13 -3
    7 -13 -3
    7 13 -2
    -7 13 2
    -7 13 1
    7 13 -1
    -7 13 0
    7 13 0
    -7 13 -1
    7 13 1
    -7 13 -2
    7 13 2
    7 13 2
    7 -13 2
    7 -13 3
    7 13 3
    -7 13 -3
    -7 13 -4
    7 13 5
    7 13 6
    7 -13 6
    -7 13 -6
    7 -13 7
    -7 13 -7
    7 -13 8
    -7 13 -8
    -7 13 -9
    7 -13 9
    -7 13 -9
    7 -13 10
    7 -13 11
    -7 -14 10
    7 -14 -10
    7 -14 -9
    7 -14 -9
    7 -14 -8
    7 -14 -8
    7 14 -8
    7 -14 -7
    7 -14 -7
    7 14 -7
    7 14 -7
    7 -14 -6
    7 14 -6
    7 14 -6
    7 -14 -6
    7 14 -5
    7 14 -5
    7 -14 -5
    7 14 -4
    7 -14 -4
    7 -14 -3
    7 -14 -2
    -7 14 1
    -7 14 0
    7 14 1
    -7 14 -1
    7 14 2
    -7 14 -2
    7 14 3
    7 14 3
    7 14 4
    7 -14 4
    7 -14 5
    7 14 5
    -7 14 -5
    7 -14 6
    7 14 6
    -7 14 -6
    7 -14 7
    -7 14 -7
    7 -14 8
    -7 14 -8
    7 -14 9
    -7 14 -9
    -7 14 -9
    7 -14 10
    7 -14 11
    -7 -15 10
    -7 -15 9
    7 15 -8
    7 15 -7
    7 15 -7
    7 15 -6
    7 15 -6
    7 15 -5
    7 15 -5
    7 -15 -5
    7 15 -4
    7 15 -4
    7 -15 -4
    7 15 -3
    7 15 -3
    7 -15 -3
    7 15 -2
    7 -15 -2
    -7 15 2
    7 15 -1
    7 -15 -1
    -7 15 1
    7 15 0
    7 15 1
    7 15 1
    7 15 2
    7 15 2
    -7 15 -3
    7 15 3
    -7 15 -4
    7 15 4
    7 15 5
    -7 15 -5
    7 -15 5
    -7 15 -6
    7 -15 6
    -7 15 -7
    7 -15 7
    -7 15 -8
    7 -15 8
    7 -15 9
    -7 15 -9
    7 -15 10
    -7 -16 9
    -7 -16 8
    7 16 -7
    7 16 -7
    7 16 -6
    7 16 -6
    7 -16 -5
    7 16 -5
    7 16 -5
    7 -16 -4
    7 16 -4
    7 16 -4
    7 16 -3
    7 16 -3
    7 -16 -3
    7 16 -2
    7 -16 -2
    7 16 -2
    7 16 -1
    -7 16 1
    7 -16 -1
    7 16 -1
    7 -16 0
    -7 16 0
    7 16 0
    7 16 1
    7 16 1
    -7 16 -1
    7 16 2
    -7 16 -2
    7 16 2
    -7 16 -3
    7 16 3
    7 16 4
    -7 16 -4
    7 16 4
    -7 16 -5
    7 16 5
    -7 16 -6
    -7 16 -7
    7 -16 7
    -7 16 -8
    7 -16 8
    7 -16 9
    -7 -17 9
    -7 -17 8
    -7 -17 7
    7 17 -6
    7 17 -6
    7 17 -5
    7 17 -5
    7 -17 -4
    7 17 -4
    7 17 -4
    7 -17 -3
    7 17 -3
    7 17 -3
    7 -17 -2
    7 17 -2
    7 17 -2
    7 -17 -1
    -7 17 1
    7 17 -1
    7 17 -1
    -7 17 0
    7 17 0
    7 -17 0
    7 17 0
    7 17 0
    7 17 1
    7 -17 1
    -7 17 -1
    7 17 1
    7 17 1
    7 -17 2
    -7 17 -2
    7 17 2
    7 17 2
    -7 17 -3
    7 17 3
    7 17 3
    -7 17 -4
    7 17 4
    7 17 4
    -7 17 -5
    -7 17 -6
    -7 17 -7
    -7 17 -8
    -7 -18 8
    -7 -18 7
    -7 -18 6
    7 18 -6
    7 18 -5
    7 18 -5
    7 18 -4
    7 -18 -4
    7 18 -4
    7 18 -3
    7 18 -3
    7 -18 -3
    7 -18 -2
    7 18 -2
    7 18 -2
    7 18 -1
    7 -18 -1
    7 18 -1
    -7 18 1
    7 18 -1
    -7 18 0
    7 -18 0
    7 18 0
    7 18 0
    7 18 0
    7 -18 1
    7 18 1
    -7 18 -1
    7 18 1
    7 -18 2
    7 18 2
    7 18 2
    -7 18 -2
    7 18 3
    7 18 3
    -7 18 -3
    -7 18 -4
    7 -18 4
    -7 18 -5
    -7 18 -6
    -7 18 -7
    -7 -19 6
    7 19 -5
    -7 -19 5
    7 19 -4
    -7 -19 4
    7 19 -3
    7 19 -3
    7 19 -3
    -7 -19 3
    7 19 -2
    7 -19 -2
    7 19 -2
    7 19 -2
    7 19 -1
    7 19 -1
    7 19 -1
    7 19 0
    -7 19 0
    7 19 0
    7 -19 0
    7 -19 1
    -7 19 -1
    7 19 1
    7 19 1
    7 -19 2
    7 19 2
    7 19 2
    -7 19 -2
    -7 19 -3
    -7 19 -4
    -7 19 -5
    -7 19 -6
    7 20 -2
    -7 20 -3
    8 0 -13
    8 0 -12
    8 0 -12
    8 0 -11
    8 0 -11
    8 0 -11
    8 0 -10
    8 0 -10
    8 0 -9
    8 0 -9
    8 0 -8
    8 0 -7
    -8 0 6
    8 0 -5
    -8 0 5
    8 0 -4
    -8 0 4
    8 0 -3
    8 0 -3
    8 0 -2
    -8 0 2
    8 0 -2
    8 0 -1
    -8 0 1
    8 0 -1
    -8 0 0
    8 0 0
    -8 0 -1
    8 0 1
    8 0 2
    -8 0 -2
    -8 0 -3
    8 0 3
    -8 0 -4
    8 0 4
    -8 0 -5
    8 0 5
    -8 0 -6
    -8 0 -6
    -8 0 -7
    -8 0 -7
    -8 0 -8
    -8 0 -9
    -8 0 -10
    -8 0 -11
    8 0 12
    -8 0 -12
    8 1 -13
    8 -1 -13
    8 -1 -12
    8 1 -12
    8 -1 -12
    8 -1 -12
    8 -1 -11
    8 1 -11
    8 -1 -11
    8 1 -11
    8 -1 -11
    8 1 -10
    8 -1 -10
    8 1 -10
    8 -1 -9
    8 1 -9
    8 -1 -9
    8 1 -9
    8 1 -8
    8 -1 -8
    8 1 -7
    8 -1 -7
    -8 1 6
    8 1 -6
    8 -1 -5
    8 1 -5
    -8 -1 5
    -8 1 5
    8 -1 -4
    8 1 -4
    -8 1 4
    -8 -1 4
    8 -1 -3
    8 1 -3
    -8 1 3
    -8 -1 3
    8 1 -3
    8 -1 -2
    8 1 -2
    8 -1 -2
    8 1 -2
    -8 1 2
    -8 -1 2
    8 -1 -1
    8 1 -1
    -8 -1 1
    -8 1 1
    8 1 -1
    8 -1 -1
    8 1 0
    8 -1 0
    -8 -1 0
    -8 1 0
    8 1 0
    8 1 1
    8 -1 1
    -8 -1 -1
    -8 1 -1
    8 1 2
    8 -1 2
    -8 -1 -2
    -8 1 -2
    8 1 3
    8 -1 3
    -8 -1 -3
    -8 1 -3
    8 -1 4
    8 1 4
    -8 -1 -4
    -8 1 -4
    -8 -1 -5
    8 -1 5
    8 1 5
    -8 -1 -5
    -8 1 -5
    -8 -1 -6
    -8 -1 -6
    -8 1 -6
    -8 -1 -7
    8 1 7
    -8 1 -7
    -8 -1 -7
    -8 -1 -8
    -8 1 -8
    -8 -1 -9
    -8 1 -9
    -8 -1 -10
    -8 1 -10
    8 1 11
    -8 1 -11
    -8 -1 -11
    -8 -1 -12
    8 1 12
    8 -1 12
    -8 1 -12
    8 2 -13
    8 -2 -13
    8 -2 -12
    8 2 -12
    8 -2 -12
    8 -2 -11
    8 2 -11
    8 -2 -11
    8 -2 -11
    8 -2 -10
    8 -2 -10
    8 -2 -9
    8 2 -9
    8 -2 -9
    8 -2 -8
    8 2 -8
    8 2 -7
    8 -2 -7
    8 2 -6
    -8 2 6
    8 -2 -5
    8 2 -5
    -8 -2 5
    -8 2 5
    -8 2 4
    -8 -2 4
    8 2 -4
    8 -2 -4
    8 2 -4
    -8 2 3
    -8 -2 3
    8 2 -3
    8 -2 -3
    8 2 -3
    8 2 -2
    8 -2 -2
    -8 -2 2
    -8 2 2
    8 -2 -2
    8 2 -2
    8 -2 -1
    8 2 -1
    -8 -2 1
    -8 2 1
    8 2 -1
    8 -2 0
    8 2 0
    -8 -2 0
    -8 2 0
    8 2 0
    8 2 1
    8 -2 1
    8 2 1
    -8 -2 -1
    -8 2 -1
    8 -2 2
    8 2 2
    -8 -2 -2
    -8 2 -2
    -8 -2 -3
    -8 2 -3
    8 -2 3
    8 2 3
    -8 -2 -4
    -8 2 -4
    8 2 4
    8 -2 4
    8 -2 5
    8 2 5
    -8 -2 -5
    -8 2 -5
    -8 -2 -6
    -8 2 -6
    -8 -2 -7
    -8 2 -7
    -8 -2 -7
    -8 2 -7
    8 2 7
    -8 -2 -8
    -8 2 -8
    -8 -2 -9
    -8 2 -9
    8 2 10
    -8 -2 -10
    -8 2 -10
    -8 -2 -11
    8 2 11
    -8 2 -11
    -8 2 -12
    8 2 12
    8 -3 -14
    8 3 -13
    8 -3 -13
    8 3 -12
    8 -3 -12
    8 -3 -12
    8 -3 -11
    8 -3 -11
    8 -3 -10
    8 -3 -9
    8 -3 -9
    8 -3 -8
    8 3 -8
    8 -3 -8
    8 3 -8
    8 3 -7
    8 -3 -7
    8 3 -6
    8 -3 -6
    8 3 -6
    8 3 -5
    -8 3 5
    8 3 -4
    8 3 -4
    -8 -3 4
    -8 3 4
    8 -3 -4
    -8 3 3
    -8 -3 3
    8 -3 -3
    8 3 -3
    8 3 -3
    8 3 -2
    -8 -3 2
    -8 3 2
    8 3 -2
    8 -3 -2
    8 3 -1
    8 3 -1
    -8 3 1
    8 -3 -1
    -8 -3 1
    8 -3 0
    -8 -3 0
    -8 3 0
    8 3 0
    8 3 0
    -8 -3 -1
    -8 3 -1
    8 3 1
    8 3 1
    8 -3 1
    8 3 2
    8 -3 2
    8 3 2
    -8 -3 -2
    -8 3 -2
    8 3 3
    -8 -3 -3
    -8 3 -3
    8 3 3
    8 -3 3
    -8 -3 -4
    -8 3 -4
    8 -3 4
    8 3 4
    8 3 5
    8 -3 5
    -8 -3 -5
    -8 3 -5
    8 -3 6
    -8 -3 -6
    -8 3 -6
    -8 -3 -7
    -8 3 -7
    8 3 7
    -8 -3 -8
    -8 3 -8
    8 3 8
    -8 3 -9
    -8 -3 -9
    8 3 9
    8 3 10
    -8 3 -10
    -8 -3 -10
    -8 -3 -11
    8 3 11
    -8 3 -11
    -8 3 -12
    8 -4 -14
    8 4 -13
    8 -4 -13
    8 -4 -12
    8 4 -12
    8 -4 -12
    8 -4 -11
    8 -4 -11
    8 -4 -10
    8 -4 -10
    8 -4 -9
    8 -4 -9
    8 -4 -8
    8 -4 -8
    8 -4 -7
    8 4 -6
    8 4 -6
    8 -4 -6
    -8 4 5
    8 4 -5
    8 4 -5
    8 4 -4
    -8 4 4
    8 4 -4
    8 -4 -4
    8 4 -3
    8 -4 -3
    -8 -4 3
    -8 4 3
    8 4 -3
    -8 4 2
    -8 -4 2
    8 -4 -2
    8 4 -2
    8 4 -2
    -8 4 1
    -8 -4 1
    8 4 -1
    8 4 -1
    8 -4 -1
    -8 4 0
    -8 -4 0
    8 -4 0
    8 4 0
    8 4 0
    -8 4 -1
    -8 -4 -1
    8 4 1
    8 -4 1
    8 4 1
    -8 4 -2
    -8 -4 -2
    8 4 2
    8 -4 2
    8 4 2
    -8 4 -3
    -8 -4 -3
    8 4 3
    8 -4 3
    8 4 3
    8 4 4
    8 4 4
    8 -4 4
    -8 4 -4
    -8 -4 -4
    8 -4 4
    8 -4 5
    -8 4 -5
    -8 -4 -5
    -8 4 -6
    -8 -4 -6
    8 -4 6
    8 4 6
    8 4 7
    -8 4 -7
    -8 4 -8
    8 4 8
    -8 4 -9
    8 4 9
    8 4 10
    -8 -4 -10
    -8 4 -10
    -8 4 -11
    -8 -4 -11
    8 4 11
    -8 4 -12
    8 -5 -14
    8 -5 -13
    8 -5 -12
    8 -5 -12
    8 -5 -11
    8 -5 -11
    8 -5 -10
    8 -5 -10
    8 -5 -9
    8 -5 -8
    8 -5 -8
    8 5 -7
    8 -5 -7
    8 -5 -6
    8 5 -5
    8 5 -5
    -8 5 5
    8 -5 -5
    -8 5 4
    8 5 -4
    8 5 -4
    8 -5 -3
    8 5 -3
    8 5 -3
    -8 5 3
    8 -5 -2
    8 5 -2
    -8 -5 2
    -8 5 2
    8 5 -2
    8 5 -1
    8 -5 -1
    -8 -5 1
    -8 5 1
    8 5 -1
    8 5 0
    8 5 0
    8 -5 0
    -8 -5 0
    -8 5 0
    8 5 1
    8 5 1
    8 -5 1
    -8 5 -1
    -8 -5 -1
    8 5 2
    8 -5 2
    8 5 2
    -8 5 -2
    -8 -5 -2
    8 -5 3
    8 5 3
    8 -5 3
    -8 5 -3
    -8 -5 -3
    8 5 3
    8 5 4
    8 -5 4
    -8 5 -4
    -8 -5 -4
    8 5 4
    -8 -5 -5
    -8 5 -5
    8 5 5
    8 -5 5
    -8 -5 -6
    -8 5 -6
    8 5 6
    8 -5 6
    8 5 6
    8 -5 7
    -8 5 -7
    8 5 7
    -8 5 -8
    8 5 8
    -8 5 -9
    8 5 9
    -8 5 -10
    8 5 10
    -8 5 -11
    8 5 11
    8 -6 -14
    8 -6 -13
    8 -6 -12
    8 -6 -12
    8 -6 -11
    8 -6 -11
    8 -6 -10
    8 -6 -10
    8 -6 -9
    8 6 -8
    8 -6 -8
    8 -6 -8
    8 -6 -7
    8 6 -7
    8 6 -6
    8 -6 -6
    8 -6 -5
    8 6 -5
    8 6 -5
    8 6 -4
    -8 6 4
    8 6 -4
    8 6 -3
    8 -6 -3
    8 6 -3
    -8 6 3
    8 -6 -2
    8 6 -2
    8 6 -2
    -8 6 2
    8 6 -1
    8 -6 -1
    8 6 -1
    -8 6 1
    -8 -6 0
    -8 6 0
    8 6 0
    8 6 0
    8 -6 0
    -8 -6 -1
    -8 6 -1
    8 6 1
    8 -6 1
    8 6 1
    -8 -6 -2
    -8 6 -2
    8 6 2
    8 6 2
    8 6 3
    -8 -6 -3
    -8 6 -3
    8 6 3
    8 -6 3
    -8 -6 -4
    -8 6 -4
    8 -6 4
    8 6 4
    -8 6 -5
    8 -6 5
    8 6 5
    -8 6 -6
    8 6 6
    8 -6 6
    8 6 7
    8 -6 7
    8 6 7
    8 6 8
    -8 6 -8
    8 6 9
    -8 6 -9
    8 -6 9
    8 6 10
    -8 6 -10
    -8 6 -11
    8 -7 -13
    8 -7 -12
    8 -7 -12
    8 -7 -11
    8 -7 -11
    8 -7 -10
    8 -7 -10
    8 -7 -9
    8 -7 -9
    8 -7 -8
    8 7 -8
    8 -7 -7
    8 -7 -7
    8 7 -7
    8 -7 -6
    8 7 -6
    8 7 -5
    8 -7 -5
    8 7 -4
    -8 7 4
    8 7 -4
    8 -7 -4
    8 7 -3
    8 7 -3
    8 -7 -3
    -8 7 3
    8 7 -2
    8 7 -2
    -8 7 2
    8 7 -1
    -8 7 1
    8 7 -1
    8 7 0
    -8 7 0
    8 7 0
    8 7 1
    8 7 1
    -8 7 -1
    8 7 2
    8 7 2
    8 -7 2
    -8 7 -2
    8 -7 3
    -8 7 -3
    8 7 3
    8 -7 4
    -8 7 -4
    8 7 4
    -8 7 -5
    8 7 5
    8 -7 5
    8 7 5
    8 -7 6
    -8 7 -6
    8 7 6
    8 7 7
    8 -7 8
    8 7 8
    -8 7 -8
    8 -7 9
    -8 7 -9
    8 7 9
    -8 7 -10
    8 -7 10
    8 7 10
    -8 7 -11
    8 -8 -13
    8 -8 -12
    8 -8 -12
    8 -8 -11
    8 -8 -11
    8 -8 -10
    8 -8 -10
    8 -8 -9
    8 -8 -9
    8 -8 -8
    8 8 -8
    8 -8 -7
    8 8 -7
    8 -8 -6
    8 -8 -5
    8 8 -5
    8 8 -4
    -8 8 4
    8 -8 -4
    8 -8 -3
    8 8 -3
    -8 8 3
    -8 8 2
    8 -8 -2
    8 8 -2
    8 8 -2
    8 8 -1
    8 8 -1
    -8 8 1
    8 8 0
    8 8 0
    -8 8 0
    8 8 1
    -8 8 -1
    8 8 1
    -8 8 -2
    8 -8 2
    8 8 2
    -8 8 -3
    8 -8 3
    8 8 3
    -8 8 -4
    8 8 4
    8 8 4
    8 -8 4
    8 -8 5
    -8 8 -5
    8 8 5
    8 8 6
    8 8 6
    -8 8 -7
    8 8 7
    -8 8 -8
    8 -8 8
    8 8 8
    8 -8 9
    8 8 9
    8 -8 10
    -8 8 -10
    -8 8 -11
    8 -9 -13
    8 -9 -12
    8 -9 -11
    8 -9 -11
    8 -9 -10
    8 -9 -10
    8 -9 -9
    8 -9 -9
    8 -9 -8
    8 -9 -8
    8 9 -8
    8 9 -7
    8 -9 -7
    8 9 -6
    8 -9 -6
    8 -9 -6
    8 -9 -5
    8 -9 -4
    8 9 -4
    8 -9 -3
    -8 9 3
    8 9 -3
    -8 9 2
    8 9 -2
    8 -9 -2
    8 9 -1
    -8 9 1
    8 -9 -1
    -8 9 0
    8 9 0
    -8 9 -1
    8 9 1
    8 -9 2
    8 9 2
    -8 9 -2
    -8 9 -3
    8 9 3
    8 9 3
    8 -9 3
    -8 9 -4
    8 9 4
    8 -9 4
    8 9 5
    8 9 5
    -8 9 -5
    8 -9 5
    8 9 6
    8 9 7
    -8 9 -7
    8 -9 7
    8 9 8
    8 -9 8
    -8 9 -8
    -8 9 -9
    8 -9 9
    8 9 9
    8 -9 10
    -8 9 -10
    8 -10 -13
    8 -10 -12
    8 -10 -11
    8 -10 -11
    8 -10 -10
    8 -10 -10
    8 -10 -9
    8 -10 -9
    8 -10 -8
    8 10 -8
    8 -10 -8
    8 10 -7
    8 -10 -7
    8 -10 -7
    8 10 -6
    8 -10 -6
    8 10 -5
    8 -10 -5
    8 -10 -5
    8 -10 -4
    8 -10 -3
    -8 10 3
    8 10 -2
    -8 10 2
    8 -10 -2
    8 10 -2
    8 10 -1
    8 -10 -1
    -8 10 1
    8 10 0
    8 10 0
    8 -10 0
    -8 10 0
    8 10 1
    -8 10 -1
    8 10 1
    8 -10 1
    8 10 2
    -8 10 -2
    8 -10 2
    8 10 3
    -8 10 -3
    8 -10 3
    8 10 4
    8 10 4
    -8 10 -4
    8 10 5
    8 10 5
    -8 10 -6
    8 10 6
    8 -10 6
    -8 10 -7
    8 -10 7
    8 10 7
    -8 10 -8
    8 10 8
    8 -10 8
    8 -10 9
    -8 10 -9
    -8 10 -10
    8 -10 10
    8 -11 -12
    8 -11 -11
    8 -11 -10
    8 -11 -10
    8 -11 -9
    8 -11 -9
    8 -11 -8
    8 11 -8
    8 -11 -8
    8 -11 -7
    8 -11 -7
    8 11 -7
    8 11 -6
    8 -11 -6
    8 -11 -6
    8 11 -6
    8 -11 -5
    8 11 -5
    8 -11 -4
    8 11 -4
    8 -11 -3
    8 11 -2
    8 -11 -2
    -8 11 1
    8 -11 -1
    8 11 -1
    8 -11 0
    8 11 0
    -8 11 0
    8 11 1
    -8 11 -1
    8 11 2
    -8 11 -2
    8 11 3
    8 11 3
    8 11 4
    8 11 4
    8 -11 4
    8 11 5
    8 -11 5
    8 11 6
    8 -11 6
    -8 11 -6
    8 -11 7
    8 11 7
    -8 11 -7
    8 -11 8
    8 11 8
    -8 11 -8
    8 -11 9
    -8 11 -9
    8 -12 -11
    -8 -12 10
    8 -12 -10
    8 -12 -9
    8 -12 -9
    8 -12 -8
    8 -12 -8
    8 12 -8
    8 -12 -7
    8 -12 -7
    8 12 -7
    8 -12 -6
    8 12 -6
    8 -12 -6
    8 12 -6
    8 -12 -5
    8 12 -5
    8 12 -4
    8 -12 -4
    8 -12 -4
    8 -12 -3
    8 12 -3
    8 -12 -3
    8 -12 -2
    8 -12 -2
    8 -12 -2
    8 12 -2
    8 12 -2
    -8 12 2
    8 12 -1
    8 12 -1
    8 12 0
    8 12 0
    8 12 1
    8 12 1
    8 12 2
    8 12 2
    -8 12 -3
    8 12 3
    8 12 3
    8 -12 3
    -8 12 -4
    8 12 4
    8 12 4
    8 -12 4
    8 -12 5
    -8 12 -5
    8 12 5
    8 -12 6
    -8 12 -6
    -8 12 -7
    8 -12 7
    8 12 7
    -8 12 -8
    8 -12 8
    8 -12 9
    8 -13 -10
    8 -13 -9
    8 -13 -8
    8 13 -8
    8 -13 -8
    8 -13 -7
    8 13 -7
    8 -13 -6
    8 -13 -6
    8 13 -6
    8 13 -6
    8 13 -5
    8 13 -5
    8 13 -4
    8 13 -3
    8 13 -2
    8 13 -2
    8 -13 -2
    -8 13 2
    8 13 -1
    -8 13 1
    8 13 0
    8 13 0
    -8 13 0
    8 13 1
    8 13 1
    -8 13 -1
    8 13 2
    8 13 2
    -8 13 -2
    8 13 3
    -8 13 -3
    8 13 3
    -8 13 -4
    8 13 4
    8 -13 4
    -8 13 -5
    8 -13 5
    8 13 5
    -8 13 -6
    8 13 6
    8 -13 6
    -8 13 -7
    8 -13 7
    -8 13 -8
    8 -13 8
    -8 -14 9
    8 14 -8
    8 14 -7
    8 14 -7
    8 14 -6
    8 14 -6
    8 14 -5
    8 14 -5
    8 14 -4
    8 14 -4
    8 14 -3
    8 14 -3
    8 14 -2
    8 -14 -2
    8 14 -2
    8 14 -1
    -8 14 1
    8 -14 -1
    8 14 -1
    8 14 0
    -8 14 0
    8 14 0
    8 14 1
    8 14 1
    -8 14 -1
    8 14 2
    8 14 2
    -8 14 -2
    8 14 3
    8 14 3
    -8 14 -3
    8 14 4
    -8 14 -4
    8 14 5
    -8 14 -5
    8 -14 6
    8 14 6
    -8 14 -7
    -8 14 -8
    -8 -15 8
    8 15 -7
    8 15 -7
    8 15 -6
    8 15 -6
    8 15 -5
    8 15 -5
    8 15 -4
    8 15 -4
    8 15 -3
    8 15 -3
    8 15 -2
    8 -15 -2
    8 15 -2
    8 15 -2
    8 -15 -1
    -8 15 1
    8 15 -1
    8 15 -1
    8 15 0
    8 -15 0
    -8 15 0
    8 15 0
    8 15 1
    8 -15 1
    8 15 1
    -8 15 -1
    8 15 2
    8 15 2
    -8 15 -2
    8 15 3
    -8 15 -3
    8 15 4
    -8 15 -4
    8 15 5
    8 15 5
    -8 15 -5
    -8 15 -6
    -8 15 -7
    -8 -16 7
    8 16 -6
    8 16 -6
    8 16 -5
    8 16 -5
    8 16 -5
    8 16 -4
    8 16 -4
    8 16 -4
    8 16 -3
    8 16 -3
    8 16 -3
    8 16 -2
    8 -16 -2
    8 16 -2
    8 16 -2
    -8 16 1
    8 16 -1
    8 -16 -1
    8 16 -1
    8 16 -1
    8 16 0
    -8 16 0
    8 16 0
    8 16 0
    8 -16 0
    8 16 1
    8 16 1
    8 16 1
    8 -16 1
    -8 16 -1
    -8 16 -2
    8 16 2
    8 -16 2
    8 16 2
    8 16 3
    -8 16 -3
    8 16 3
    8 -16 3
    8 16 4
    8 16 4
    -8 16 -4
    -8 16 -5
    -8 16 -6
    -8 16 -7
    -8 -17 6
    8 17 -5
    8 17 -5
    8 17 -4
    8 17 -4
    8 17 -4
    8 17 -3
    8 17 -3
    8 17 -3
    8 17 -2
    8 17 -2
    8 17 -2
    8 17 -1
    8 17 -1
    8 17 -1
    -8 17 0
    8 -17 0
    8 17 0
    8 17 0
    -8 17 -1
    8 17 1
    8 -17 1
    8 17 1
    8 17 2
    8 17 2
    -8 17 -2
    8 17 3
    -8 17 -3
    -8 17 -4
    -8 17 -5
    -8 -18 4
    8 18 -3
    -8 -18 3
    8 18 -2
    8 18 -2
    8 18 -1
    8 18 -1
    8 18 0
    8 18 1
    -8 18 -2
    -8 18 -3
    9 0 -11
    9 0 -10
    9 0 -10
    9 0 -9
    9 0 -9
    9 0 -8
    9 0 -8
    9 0 -7
    9 0 -6
    9 0 -5
    9 0 -5
    9 0 -4
    -9 0 4
    -9 0 3
    9 0 -2
    -9 0 2
    -9 0 1
    9 0 -1
    9 0 0
    -9 0 0
    -9 0 -1
    9 0 1
    -9 0 -2
    9 0 2
    9 0 3
    -9 0 -3
    9 0 4
    -9 0 -4
    9 0 5
    -9 0 -6
    -9 0 -7
    -9 0 -7
    -9 0 -8
    9 0 8
    -9 0 -9
    9 0 9
    9 0 10
    9 0 11
    9 -1 -12
    9 -1 -11
    9 -1 -10
    9 1 -10
    9 -1 -10
    9 -1 -9
    9 1 -9
    9 -1 -9
    9 1 -9
    9 1 -8
    9 -1 -8
    9 1 -8
    9 -1 -8
    9 1 -7
    9 -1 -7
    9 1 -6
    9 -1 -6
    -9 1 5
    9 1 -5
    9 -1 -5
    9 1 -5
    -9 -1 4
    -9 1 4
    9 -1 -4
    9 -1 -4
    9 1 -4
    9 -1 -3
    -9 1 3
    -9 -1 3
    -9 1 2
    -9 -1 2
    9 1 -2
    -9 1 1
    -9 -1 1
    9 1 -1
    9 -1 -1
    9 1 0
    9 -1 0
    -9 1 0
    -9 -1 0
    9 1 1
    9 -1 1
    -9 1 -1
    -9 -1 -1
    9 -1 2
    9 1 2
    -9 1 -2
    -9 -1 -2
    9 1 3
    9 -1 3
    -9 1 -3
    -9 -1 -3
    9 -1 4
    9 1 4
    -9 1 -4
    -9 -1 -4
    9 1 5
    -9 1 -5
    9 1 5
    9 -1 5
    -9 1 -6
    9 1 6
    9 1 6
    -9 1 -6
    -9 -1 -6
    -9 1 -7
    9 1 7
    -9 1 -7
    9 1 8
    -9 1 -8
    9 -1 9
    9 1 9
    -9 1 -9
    9 -1 10
    9 1 10
    9 -1 11
    9 -2 -12
    9 -2 -11
    9 -2 -10
    9 -2 -10
    9 -2 -9
    9 -2 -9
    9 2 -9
    9 -2 -8
    9 2 -8
    9 2 -8
    9 -2 -8
    9 2 -7
    9 -2 -7
    9 2 -6
    9 -2 -6
    9 2 -5
    9 -2 -5
    9 2 -5
    9 2 -4
    9 -2 -4
    -9 2 4
    9 -2 -4
    9 -2 -3
    9 2 -3
    -9 -2 3
    -9 2 3
    -9 2 2
    -9 -2 2
    9 2 -2
    -9 2 1
    -9 -2 1
    9 2 -1
    9 -2 -1
    -9 2 0
    -9 -2 0
    9 2 0
    9 -2 0
    -9 2 -1
    -9 -2 -1
    9 -2 1
    9 2 1
    9 2 2
    9 -2 2
    9 2 2
    -9 2 -2
    -9 -2 -2
    9 -2 3
    9 2 3
    -9 2 -3
    -9 -2 -3
    -9 2 -4
    -9 -2 -4
    9 2 4
    9 -2 4
    9 2 5
    9 2 5
    -9 2 -6
    -9 -2 -6
    9 2 6
    -9 2 -6
    9 2 6
    -9 2 -7
    -9 2 -7
    9 2 7
    -9 2 -8
    9 2 8
    -9 2 -9
    9 2 9
    9 -2 10
    9 2 10
    9 -2 11
    9 -3 -12
    9 -3 -11
    9 -3 -11
    9 -3 -10
    9 -3 -10
    9 -3 -9
    9 -3 -9
    9 -3 -8
    9 -3 -8
    9 3 -7
    9 -3 -7
    9 3 -6
    9 -3 -6
    9 3 -6
    9 3 -5
    9 -3 -5
    9 3 -5
    -9 3 4
    9 -3 -4
    9 3 -4
    9 -3 -3
    9 3 -3
    -9 3 3
    9 3 -2
    9 -3 -2
    -9 3 2
    -9 -3 2
    9 3 -1
    -9 -3 1
    -9 3 1
    -9 3 0
    -9 -3 0
    9 -3 0
    9 3 0
    9 -3 1
    9 3 1
    -9 -3 -1
    -9 3 -1
    9 3 2
    9 -3 2
    -9 -3 -2
    -9 3 -2
    9 3 2
    -9 -3 -3
    -9 3 -3
    9 3 3
    9 -3 3
    9 3 4
    -9 3 -4
    9 3 5
    9 3 5
    9 3 6
    9 3 6
    -9 3 -6
    -9 3 -6
    -9 -3 -6
    -9 3 -7
    9 3 7
    -9 3 -7
    9 3 8
    -9 3 -8
    9 3 9
    -9 3 -9
    9 3 10
    9 -3 11
    9 -4 -12
    9 -4 -11
    9 -4 -11
    9 -4 -10
    9 -4 -10
    9 -4 -9
    9 -4 -9
    9 -4 -8
    9 -4 -8
    9 -4 -7
    9 -4 -7
    9 4 -6
    9 4 -6
    9 -4 -6
    9 4 -5
    9 4 -5
    9 -4 -5
    9 4 -4
    9 4 -4
    9 4 -4
    9 -4 -4
    -9 4 3
    9 -4 -3
    9 -4 -3
    9 4 -3
    9 -4 -2
    -9 4 2
    9 4 -2
    -9 4 1
    -9 -4 1
    9 4 -1
    9 -4 -1
    9 4 -1
    9 -4 0
    9 4 0
    9 4 0
    -9 -4 0
    -9 4 0
    9 4 1
    9 -4 1
    -9 -4 -1
    -9 4 -1
    9 4 1
    9 4 2
    9 -4 2
    -9 -4 -2
    -9 4 -2
    9 4 3
    -9 -4 -3
    -9 4 -3
    9 4 4
    9 4 4
    -9 -4 -5
    9 4 5
    9 4 5
    -9 4 -6
    9 4 6
    9 4 6
    -9 4 -7
    9 4 7
    -9 4 -7
    9 4 8
    -9 4 -8
    9 4 9
    -9 4 -9
    9 4 10
    9 -4 11
    9 -5 -12
    9 -5 -11
    9 -5 -10
    9 -5 -10
    9 -5 -9
    9 -5 -9
    9 -5 -8
    9 -5 -8
    9 -5 -7
    9 -5 -7
    9 -5 -6
    9 5 -6
    9 -5 -5
    9 5 -5
    9 5 -4
    9 5 -4
    9 -5 -4
    9 5 -4
    -9 5 3
    9 -5 -3
    9 5 -3
    9 -5 -2
    -9 5 2
    9 5 -2
    -9 5 1
    9 -5 -1
    9 5 -1
    -9 5 0
    9 -5 0
    9 5 0
    -9 5 -1
    9 5 1
    -9 5 -2
    9 5 2
    -9 5 -3
    9 5 3
    9 5 4
    9 5 4
    -9 5 -5
    9 5 5
    9 5 5
    -9 5 -6
    9 5 6
    9 5 6
    -9 5 -7
    9 5 7
    -9 5 -7
    9 5 8
    -9 5 -8
    9 5 9
    -9 5 -9
    9 5 10
    9 -6 -12
    9 -6 -11
    9 -6 -10
    9 -6 -10
    9 -6 -9
    9 -6 -9
    9 -6 -8
    9 -6 -8
    9 -6 -7
    9 -6 -7
    9 -6 -6
    9 6 -6
    9 -6 -5
    9 6 -5
    9 -6 -4
    9 6 -4
    9 6 -4
    9 6 -3
    9 -6 -3
    9 6 -3
    -9 6 2
    9 6 -2
    9 -6 -2
    -9 6 1
    9 6 -1
    9 6 0
    -9 6 0
    9 6 1
    -9 6 -1
    9 6 2
    -9 6 -2
    9 6 3
    9 6 3
    9 6 4
    9 6 4
    9 6 5
    -9 6 -5
    9 6 5
    9 6 6
    -9 6 -6
    9 6 6
    -9 6 -7
    9 6 7
    -9 6 -7
    -9 6 -8
    9 6 8
    -9 6 -9
    9 6 9
    9 -7 -12
    9 -7 -11
    9 -7 -10
    9 -7 -10
    9 -7 -9
    9 -7 -9
    9 -7 -8
    9 -7 -8
    9 -7 -7
    9 -7 -7
    9 7 -6
    9 -7 -6
    9 -7 -6
    9 7 -5
    9 -7 -5
    9 7 -5
    -9 7 4
    9 7 -4
    9 -7 -4
    9 7 -4
    9 7 -3
    9 -7 -3
    9 -7 -2
    9 7 -2
    9 7 -2
    9 -7 -1
    9 7 -1
    9 7 0
    9 7 1
    9 7 1
    9 7 2
    9 7 2
    9 7 3
    9 7 3
    9 7 4
    -9 7 -4
    9 7 4
    9 7 5
    -9 7 -5
    9 7 5
    9 7 6
    -9 7 -6
    9 7 6
    -9 7 -7
    -9 7 -7
    9 7 8
    -9 7 -8
    9 7 9
    9 -8 -11
    9 -8 -10
    9 -8 -10
    9 -8 -9
    9 -8 -9
    9 -8 -8
    9 -8 -8
    9 -8 -7
    9 8 -7
    9 -8 -7
    9 -8 -6
    9 -8 -6
    9 8 -6
    9 8 -5
    9 8 -5
    9 -8 -5
    9 8 -4
    9 -8 -4
    9 8 -4
    9 8 -3
    9 8 -3
    9 -8 -3
    -9 8 3
    -9 8 2
    9 8 -2
    9 -8 -2
    9 8 -2
    9 8 -1
    9 8 -1
    9 -8 -1
    9 8 0
    9 -8 0
    9 8 0
    9 8 1
    9 8 1
    9 8 2
    9 8 2
    9 8 3
    9 8 3
    -9 8 -3
    -9 8 -4
    9 8 4
    9 8 4
    9 8 5
    -9 8 -5
    9 8 5
    9 8 6
    -9 8 -6
    9 8 6
    9 8 7
    -9 8 -7
    -9 8 -7
    9 8 8
    -9 8 -8
    9 -9 -11
    9 -9 -10
    9 -9 -9
    9 -9 -9
    9 -9 -8
    9 -9 -8
    9 9 -7
    9 -9 -7
    9 -9 -7
    9 -9 -6
    9 -9 -6
    9 9 -6
    9 9 -5
    9 -9 -5
    9 9 -5
    9 -9 -5
    9 9 -4
    9 -9 -4
    9 9 -4
    9 -9 -3
    9 9 -3
    -9 9 3
    9 9 -3
    -9 9 2
    9 9 -2
    9 -9 -2
    9 9 -2
    -9 9 1
    9 9 -1
    9 -9 -1
    9 9 -1
    -9 9 0
    9 9 0
    9 9 0
    -9 9 -1
    9 9 1
    9 -9 1
    9 9 1
    -9 9 -2
    9 9 2
    9 -9 2
    9 9 2
    9 9 3
    -9 9 -3
    9 9 3
    9 9 4
    -9 9 -4
    9 9 4
    9 9 5
    9 9 5
    -9 9 -5
    -9 9 -6
    9 9 6
    -9 9 -7
    9 9 7
    -9 9 -7
    9 9 8
    9 -10 -10
    9 -10 -9
    9 -10 -8
    9 -10 -8
    9 -10 -7
    9 -10 -7
    9 10 -7
    9 10 -6
    9 -10 -6
    9 -10 -6
    9 10 -5
    9 10 -5
    9 -10 -5
    9 -10 -5
    9 10 -4
    9 -10 -4
    9 -10 -4
    9 10 -4
    9 -10 -3
    9 10 -3
    -9 10 3
    9 10 -3
    -9 10 2
    9 10 -2
    9 -10 -2
    9 10 -2
    -9 10 1
    9 10 -1
    9 -10 -1
    9 10 -1
    -9 10 0
    9 10 0
    9 -10 0
    9 10 0
    9 10 1
    -9 10 -1
    9 10 1
    -9 10 -2
    9 10 2
    9 10 3
    -9 10 -3
    9 10 3
    9 10 4
    9 10 4
    -9 10 -4
    9 10 5
    -9 10 -5
    9 10 6
    -9 10 -6
    -9 10 -7
    9 10 7
    -9 10 -7
    9 -11 -10
    9 -11 -9
    9 -11 -8
    9 -11 -7
    9 11 -7
    9 -11 -7
    9 -11 -6
    9 -11 -6
    9 11 -6
    9 -11 -5
    9 11 -5
    9 11 -5
    9 -11 -5
    9 11 -4
    9 -11 -4
    9 11 -4
    9 -11 -4
    9 11 -3
    9 -11 -3
    9 11 -3
    9 -11 -3
    -9 11 2
    9 11 -2
    9 11 -2
    -9 11 1
    9 11 -1
    9 11 -1
    -9 11 0
    9 11 0
    9 11 0
    -9 11 -1
    9 11 1
    9 11 1
    -9 11 -2
    9 11 2
    9 11 2
    -9 11 -3
    9 11 3
    9 11 3
    -9 11 -4
    9 11 4
    9 11 4
    9 11 5
    -9 11 -5
    9 11 6
    -9 11 -6
    -9 11 -7
    9 -12 -9
    9 -12 -8
    9 12 -7
    9 12 -6
    9 12 -5
    9 12 -5
    9 12 -4
    9 12 -4
    9 12 -3
    9 12 -3
    -9 12 2
    9 12 -2
    9 12 -2
    -9 12 1
    9 12 -1
    9 12 -1
    -9 12 0
    9 12 0
    9 12 0
    -9 12 -1
    9 12 1
    9 12 1
    -9 12 -2
    9 12 2
    9 12 2
    -9 12 -3
    9 12 3
    9 12 3
    -9 12 -4
    9 12 4
    9 12 5
    -9 12 -5
    9 12 6
    -9 12 -6
    -9 12 -7
    9 13 -6
    9 13 -5
    9 13 -5
    9 13 -4
    9 13 -4
    9 13 -4
    9 13 -3
    9 13 -3
    9 13 -3
    9 13 -2
    9 13 -2
    -9 13 1
    9 13 -1
    9 13 -1
    -9 13 0
    9 13 0
    9 13 0
    -9 13 -1
    9 13 1
    9 13 1
    -9 13 -2
    9 13 2
    9 13 2
    -9 13 -3
    9 13 3
    -9 13 -4
    9 13 4
    -9 13 -5
    9 13 5
    -9 13 -6
    9 14 -5
    9 14 -5
    9 14 -4
    9 14 -4
    9 14 -4
    9 14 -3
    9 14 -3
    9 14 -3
    9 14 -2
    9 14 -2
    9 14 -2
    -9 14 1
    9 14 -1
    9 14 -1
    -9 14 0
    9 14 0
    9 14 0
    -9 14 -1
    9 14 1
    9 14 1
    -9 14 -2
    9 14 2
    -9 14 -3
    9 14 3
    -9 14 -4
    9 14 4
    -9 14 -5
    -9 14 -6
    9 15 -4
    9 15 -3
    9 15 -3
    9 15 -3
    9 15 -2
    9 15 -2
    9 15 -2
    9 15 -1
    9 15 -1
    9 15 0
    -9 15 0
    9 15 0
    -9 15 -1
    9 15 1
    9 15 1
    9 15 2
    -9 15 -2
    -9 15 -3
    -9 15 -4
    9 16 -2
    9 16 -1
    9 16 0
    10 0 -9
    10 0 -8
    10 0 -7
    10 0 -7
    10 0 -6
    10 0 -5
    10 0 -4
    10 0 -3
    10 0 -3
    -10 0 2
    10 0 -2
    -10 0 1
    10 0 -1
    -10 0 0
    10 0 0
    10 0 0
    10 0 1
    -10 0 -1
    10 0 1
    10 0 2
    -10 0 -2
    10 0 2
    10 0 3
    -10 0 -3
    10 0 3
    10 0 4
    -10 0 -4
    10 0 5
    -10 0 -5
    10 0 6
    10 0 7
    10 0 8
    10 -1 -9
    10 1 -9
    10 -1 -8
    10 1 -8
    10 -1 -8
    10 -1 -7
    10 1 -7
    10 -1 -7
    10 1 -7
    10 1 -6
    10 -1 -6
    10 1 -5
    10 -1 -5
    10 1 -4
    10 -1 -4
    10 1 -3
    10 -1 -3
    10 1 -3
    10 -1 -3
    -10 1 3
    -10 1 2
    10 1 -2
    10 -1 -2
    -10 -1 1
    -10 1 1
    10 1 -1
    10 -1 -1
    10 1 -1
    10 -1 0
    10 1 0
    10 1 0
    -10 -1 0
    -10 1 0
    10 1 1
    -10 1 -1
    -10 -1 -1
    10 -1 1
    10 1 1
    10 -1 1
    -10 1 -2
    -10 -1 -2
    10 -1 2
    10 1 2
    10 -1 2
    10 1 2
    -10 -1 -3
    -10 1 -3
    10 1 3
    10 -1 3
    10 1 3
    -10 -1 -4
    -10 1 -4
    10 1 4
    10 -1 4
    10 1 4
    10 -1 5
    10 1 5
    -10 -1 -5
    -10 1 -5
    -10 1 -6
    10 1 6
    10 -1 6
    10 1 7
    10 -1 7
    10 -1 8
    10 1 8
    10 -2 -10
    10 -2 -9
    10 -2 -8
    10 2 -8
    10 -2 -8
    10 -2 -7
    10 2 -7
    10 -2 -7
    10 2 -7
    10 -2 -6
    10 2 -6
    10 2 -6
    10 2 -5
    10 -2 -5
    10 2 -4
    10 2 -4
    10 -2 -4
    -10 2 3
    10 2 -3
    10 -2 -3
    10 2 -3
    10 -2 -2
    10 2 -2
    -10 2 2
    10 -2 -2
    -10 2 1
    10 2 -1
    10 -2 -1
    10 2 -1
    -10 -2 0
    -10 2 0
    10 2 0
    10 -2 0
    10 2 0
    -10 -2 -1
    -10 2 -1
    10 -2 1
    10 2 1
    10 -2 1
    10 2 1
    10 2 2
    10 2 2
    -10 -2 -2
    10 -2 2
    -10 2 -2
    -10 -2 -3
    -10 2 -3
    10 2 3
    10 -2 3
    10 2 3
    -10 -2 -4
    -10 2 -4
    10 2 4
    10 -2 4
    10 2 4
    10 2 5
    10 -2 5
    -10 2 -5
    10 2 6
    10 -2 6
    -10 2 -6
    10 -2 7
    10 2 7
    10 -2 8
    10 2 8
    10 -3 -10
    10 -3 -9
    10 -3 -8
    10 -3 -8
    10 -3 -7
    10 -3 -7
    10 -3 -6
    10 3 -6
    10 -3 -6
    10 3 -6
    10 -3 -5
    10 3 -5
    10 3 -4
    -10 3 4
    10 3 -4
    10 -3 -4
    10 3 -3
    10 -3 -3
    10 3 -3
    -10 3 3
    10 -3 -2
    10 3 -2
    10 -3 -2
    -10 3 2
    -10 3 1
    10 3 -1
    10 -3 -1
    10 3 -1
    10 -3 0
    10 3 0
    -10 3 0
    10 3 0
    10 3 1
    10 3 1
    -10 3 -1
    10 3 2
    -10 3 -2
    10 3 2
    10 -3 2
    10 -3 3
    -10 3 -3
    10 3 3
    10 3 3
    10 -3 4
    -10 3 -4
    10 3 4
    10 3 4
    -10 3 -5
    10 3 5
    10 -3 5
    10 -3 6
    10 3 6
    -10 3 -6
    10 3 7
    10 -3 7
    10 3 8
    10 -3 8
    10 -4 -10
    10 -4 -9
    10 -4 -8
    10 -4 -8
    10 -4 -7
    10 -4 -7
    10 -4 -6
    10 -4 -6
    10 -4 -5
    -10 4 4
    10 4 -4
    10 -4 -4
    10 4 -4
    -10 4 3
    10 4 -3
    10 4 -3
    10 -4 -3
    -10 4 2
    10 -4 -2
    10 4 -2
    10 4 -2
    10 4 -1
    -10 4 1
    10 4 -1
    10 -4 -1
    -10 4 0
    10 4 0
    10 4 0
    10 4 1
    -10 4 -1
    10 4 1
    10 4 2
    10 4 2
    -10 4 -2
    10 4 3
    10 4 3
    -10 4 -3
    10 -4 3
    10 -4 4
    10 4 4
    -10 4 -4
    10 4 4
    10 4 5
    10 4 5
    -10 4 -5
    10 -4 5
    10 -4 6
    -10 4 -6
    10 4 6
    10 4 7
    10 -4 7
    10 4 8
    10 -4 8
    10 -5 -10
    10 -5 -9
    10 -5 -8
    10 -5 -7
    10 -5 -7
    10 -5 -6
    10 -5 -6
    10 -5 -5
    10 5 -5
    -10 5 4
    10 -5 -4
    10 5 -4
    -10 5 3
    10 5 -3
    10 -5 -3
    10 5 -3
    10 5 -2
    10 5 -2
    10 -5 -2
    -10 5 2
    10 5 -1
    -10 5 1
    10 5 -1
    10 -5 -1
    10 5 0
    10 5 0
    -10 5 0
    -10 5 -1
    10 5 1
    10 5 1
    10 5 2
    10 5 2
    -10 5 -2
    -10 5 -3
    10 5 3
    10 5 3
    10 5 4
    -10 5 -4
    -10 5 -4
    10 -5 4
    -10 5 -5
    10 5 5
    10 -5 5
    10 5 5
    10 -5 6
    10 5 6
    -10 5 -6
    10 5 7
    10 -5 7
    10 -5 8
    10 -6 -9
    10 -6 -8
    10 -6 -7
    10 -6 -7
    10 -6 -6
    10 -6 -6
    10 -6 -5
    10 6 -5
    -10 6 4
    10 6 -4
    10 -6 -4
    -10 6 3
    10 6 -3
    10 -6 -3
    10 -6 -2
    -10 6 2
    10 6 -2
    10 6 -2
    -10 6 1
    10 6 -1
    10 -6 -1
    10 6 -1
    10 6 0
    10 6 0
    -10 6 0
    10 -6 0
    10 6 1
    10 6 1
    -10 6 -1
    10 -6 1
    -10 6 -2
    10 6 2
    10 6 2
    10 6 3
    -10 6 -3
    10 6 3
    10 6 4
    10 6 4
    -10 6 -4
    -10 6 -5
    10 6 5
    10 6 5
    10 -6 5
    -10 6 -6
    10 -6 6
    10 6 6
    10 -6 7
    10 6 7
    10 -7 -9
    10 -7 -8
    10 -7 -7
    10 -7 -7
    10 -7 -6
    10 -7 -6
    10 -7 -5
    10 -7 -5
    10 7 -5
    10 -7 -4
    10 -7 -4
    10 7 -4
    10 -7 -3
    10 7 -3
    -10 7 3
    10 -7 -2
    10 7 -2
    10 7 -2
    -10 7 2
    10 -7 -1
    10 7 -1
    10 7 -1
    -10 7 1
    10 -7 0
    10 7 0
    10 7 0
    -10 7 0
    10 -7 1
    10 7 1
    10 7 1
    -10 7 -1
    10 -7 2
    10 7 2
    10 7 2
    -10 7 -2
    10 7 3
    10 7 3
    -10 7 -3
    10 7 4
    -10 7 -4
    10 7 5
    10 7 5
    -10 7 -5
    -10 7 -6
    10 7 6
    10 -7 6
    10 -7 7
    10 -8 -9
    10 -8 -8
    10 -8 -7
    10 -8 -6
    10 -8 -6
    10 -8 -5
    10 8 -5
    10 -8 -5
    10 -8 -4
    10 8 -4
    10 -8 -4
    -10 8 3
    10 8 -3
    10 8 -3
    -10 8 2
    10 8 -2
    10 8 -2
    10 -8 -1
    -10 8 1
    10 8 -1
    10 8 -1
    10 -8 0
    -10 8 0
    10 8 0
    10 8 0
    10 8 1
    10 8 1
    -10 8 -1
    10 8 2
    10 8 2
    -10 8 -2
    10 8 3
    10 8 3
    -10 8 -3
    10 8 4
    10 8 4
    -10 8 -4
    10 8 5
    -10 8 -5
    10 8 6
    -10 8 -6
    10 -9 -8
    10 -9 -7
    10 -9 -6
    10 9 -5
    10 -9 -5
    10 -9 -4
    10 9 -4
    10 -9 -4
    10 9 -3
    10 -9 -3
    10 9 -3
    10 -9 -3
    -10 9 3
    10 9 -2
    -10 9 2
    10 -9 -2
    10 9 -2
    10 -9 -2
    -10 9 1
    10 9 -1
    10 9 -1
    10 -9 -1
    -10 9 0
    10 9 0
    10 9 0
    -10 9 -1
    10 9 1
    10 9 1
    10 9 2
    10 9 2
    -10 9 -2
    -10 9 -3
    10 9 3
    10 9 3
    10 9 4
    -10 9 -4
    10 9 5
    -10 9 -5
    -10 9 -6
    10 -10 -7
    10 -10 -6
    10 -10 -5
    10 10 -5
    10 -10 -4
    10 10 -4
    10 10 -3
    10 10 -3
    10 10 -2
    10 10 -2
    -10 10 2
    10 10 -1
    10 10 -1
    -10 10 1
    10 10 0
    10 10 0
    -10 10 0
    10 10 1
    10 10 1
    -10 10 -1
    10 10 2
    -10 10 -2
    10 10 2
    -10 10 -3
    10 10 3
    10 10 4
    -10 10 -4
    -10 10 -5
    10 11 -4
    10 11 -3
    10 11 -3
    -10 11 2
    10 11 -2
    10 11 -2
    -10 11 1
    10 11 -1
    10 11 -1
    -10 11 0
    10 11 0
    10 11 0
    -10 11 -1
    10 11 1
    10 11 1
    10 11 2
    -10 11 -2
    -10 11 -3
    10 11 3
    -10 11 -4
    -10 11 -5
    10 12 -3
    10 12 -2
    10 12 -1
    10 12 0
    -10 12 0
    10 12 1
    -10 12 -1
    10 12 2
    -10 12 -2
    -10 12 -3
    11 0 -6
    11 0 -5
    11 0 -2
    11 0 -1
    11 0 0
    11 0 4
    11 -1 -6
    11 1 -5
    11 -1 -5
    11 -1 -2
    11 1 -1
    11 -1 -1
    11 1 0
    11 1 0
    11 -1 0
    11 -1 1
    11 1 3
    11 -1 4
    11 1 4
    11 -2 -6
    11 -2 -5
    11 -2 -4
    11 2 -4
    11 -2 -2
    11 2 -2
    11 2 -1
    11 -2 -1
    11 2 0
    11 -2 0
    11 2 1
    11 2 2
    -11 2 -2
    11 2 3
    11 2 4
    11 -3 -6
    11 -3 -5
    11 3 -4
    11 -3 -4
    11 3 -2
    11 3 -1
    11 -3 -1
    -11 3 0
    11 3 0
    -11 3 -1
    11 3 1
    11 3 2
    -11 3 -2
    11 3 3
    -11 3 -3
    11 3 4
    11 -4 -6
    11 -4 -5
    11 -4 -4
    11 4 -2
    11 4 -1
    -11 4 0
    11 4 0
    11 4 1
    -11 4 -1
    11 4 1
    11 4 2
    -11 4 -2
    11 4 2
    11 4 3
    -11 4 -3
    11 4 4
    -11 4 -4
    11 -5 -6
    11 -5 -5
    11 -5 -4
    11 -5 -3
    11 5 -2
    -11 5 1
    11 5 -1
    -11 5 0
    11 5 0
    11 5 1
    -11 5 -1
    11 5 1
    11 5 2
    -11 5 -2
    11 5 3
    -11 5 -3
    -11 5 -4
    11 -6 -5
    11 -6 -4
    11 -6 -3
    11 -6 -2
    -11 6 1
    -11 6 0
    11 6 1
    -11 6 -1
    11 6 2
    -11 6 -2
    -11 6 -3
    11 -7 -4
    11 -7 -3
    11 -7 -2
    11 -7 -1
    -11 7 0
    -11 7 -1
    -11 7 -2
_diffrn_reflns_number     20274
_diffrn_reflns_av_R_equivalents     0.0321
_diffrn_reflns_av_unetI/netI     0.0301
_diffrn_reflns_theta_min     3.505
_diffrn_reflns_theta_max     76.374
_diffrn_reflns_theta_full     67.684
_diffrn_measured_fraction_theta_max     0.946
_diffrn_measured_fraction_theta_full     0.999
_diffrn_reflns_limit_h_min     -11
_diffrn_reflns_limit_h_max     11
_diffrn_reflns_limit_k_min     -24
_diffrn_reflns_limit_k_max     25
_diffrn_reflns_limit_l_min     -19
_diffrn_reflns_limit_l_max     16
_diffrn_radiation_probe     x-ray
_refine_special_details     ?
_reflns_number_total     6042
_reflns_number_gt     4922
_reflns_threshold_expression     'I > 2\s(I)'
_refine_ls_structure_factor_coef     Fsqd
_refine_ls_matrix_type     full
_refine_ls_R_factor_all     0.0447
_refine_ls_R_factor_gt     0.0352
_refine_ls_wR_factor_gt     0.0910
_refine_ls_wR_factor_ref     0.0962
_refine_ls_goodness_of_fit_ref     1.073
_refine_ls_restrained_S_all     1.065
_refine_ls_number_reflns     6042
_refine_ls_number_parameters     435
_refine_ls_number_restraints     139
_refine_ls_hydrogen_treatment     constr
_refine_ls_weighting_scheme     calc
_refine_ls_weighting_details
              'w=1/[\s^2^(Fo^2^)+(0.0423P)^2^+0.5556P] where P=(Fo^2^+2Fc^2^)/3'
_atom_sites_solution_hydrogens     geom
_atom_sites_solution_primary     dual
_atom_sites_solution_secondary     ?
_refine_ls_shift/su_max     0.001
_refine_ls_shift/su_mean     0.000
_refine_diff_density_max     0.198
_refine_diff_density_min     -0.319
_refine_ls_extinction_method
;
<i>SHELXL2018/3</i> (Sheldrick, 2015b)
;
_refine_ls_extinction_coef     0.00078(8)
_refine_ls_extinction_expression
                                  'Fc^*^=kFc[1+0.001xFc^2^\l^3^/sin(2\q)]^-1/4^'
loop_
    _atom_type_symbol
    _atom_type_description
    _atom_type_scat_dispersion_real
    _atom_type_scat_dispersion_imag
    _atom_type_scat_source
    'C' 'C' 0.0181 0.0091
                         'International Tables Vol C Tables 4.2.6.8 and 6.1.1.4'
    'H' 'H' 0.0000 0.0000
                         'International Tables Vol C Tables 4.2.6.8 and 6.1.1.4'
    'N' 'N' 0.0311 0.0180
                         'International Tables Vol C Tables 4.2.6.8 and 6.1.1.4'
    'O' 'O' 0.0492 0.0322
                         'International Tables Vol C Tables 4.2.6.8 and 6.1.1.4'
    'S' 'S' 0.3331 0.5567
                         'International Tables Vol C Tables 4.2.6.8 and 6.1.1.4'
_computing_data_collection
;
CrysAlisPro 1.171.42.93a (Rigaku OD, 2023)
;
_computing_cell_refinement
;
CrysAlisPro 1.171.42.93a (Rigaku OD, 2023)
;
_computing_data_reduction
;
CrysAlisPro 1.171.42.93a (Rigaku OD, 2023)
;
_computing_structure_solution
;
<i>SHELXT</i>  (Sheldrick, 2015a)
;
_computing_structure_refinement
;
<i>SHELXL2018/3</i> (Sheldrick, 2015b)
;
_computing_molecular_graphics
;
Olex2 1.5-ac5-024 (Dolomanov <i>et al.</i>,  2009)
;
_computing_publication_material
;
Olex2 1.5-ac5-024 (Dolomanov <i>et al.</i>,  2009)
;
loop_
    _atom_site_type_symbol
    _atom_site_label
    _atom_site_fract_x
    _atom_site_fract_y
    _atom_site_fract_z
    _atom_site_U_iso_or_equiv
    _atom_site_adp_type
    _atom_site_calc_flag
    _atom_site_occupancy
    _atom_site_disorder_assembly
    _atom_site_disorder_group
    S S1 0.77155(5) 0.62406(2) 0.51130(3) 0.04325(12) Uani d 1 . .
    S S2 0.56507(6) 0.85356(2) 0.47059(3) 0.05474(14) Uani d 1 . .
    O O1 1.12238(14) 0.76514(8) 0.50000(9) 0.0611(4) Uani d 1 . .
    N N1 0.93720(14) 0.71164(7) 0.43232(9) 0.0383(3) Uani d 1 . .
    N N2 0.83219(17) 0.63711(8) 0.67292(10) 0.0514(4) Uani d 1 . .
    C C1 0.78696(17) 0.69009(8) 0.43630(11) 0.0365(4) Uani d 1 . .
    H H1 0.758821 0.672688 0.380531 0.044 Uiso calc 1 . .
    C C2 0.68234(17) 0.74370(8) 0.45268(10) 0.0350(3) Uani d 1 . .
    C C3 0.53153(18) 0.73296(9) 0.46130(12) 0.0445(4) Uani d 1 . .
    H H3 0.488994 0.692420 0.459691 0.053 Uiso calc 1 . .
    C C4 0.4561(2) 0.78833(10) 0.47216(13) 0.0503(5) Uani d 1 . .
    H H4 0.356762 0.790048 0.479538 0.060 Uiso calc 1 . .
    C C5 0.71511(19) 0.80735(9) 0.45651(12) 0.0440(4) Uani d 1 . .
    H H5 0.808150 0.823803 0.452003 0.053 Uiso calc 1 . .
    C C6 0.86214(18) 0.66143(8) 0.59760(11) 0.0395(4) Uani d 1 . .
    C C7 0.9010(2) 0.66294(12) 0.74017(13) 0.0619(6) Uani d 1 . .
    H H7 0.883201 0.645858 0.792814 0.074 Uiso calc 1 . .
    C C8 0.9969(2) 0.71339(13) 0.73668(13) 0.0650(6) Uani d 1 . .
    H H8 1.039798 0.730783 0.785748 0.078 Uiso calc 1 . .
    C C9 1.0278(2) 0.73741(11) 0.65925(13) 0.0553(5) Uani d 1 . .
    H H9 1.092899 0.771252 0.655162 0.066 Uiso calc 1 . .
    C C10 0.96128(17) 0.71101(9) 0.58664(11) 0.0410(4) Uani d 1 . .
    C C11 1.01260(18) 0.73236(9) 0.50360(11) 0.0420(4) Uani d 1 . .
    C C12 0.99721(18) 0.71782(8) 0.35064(11) 0.0399(4) Uani d 1 . .
    C C13 0.9161(2) 0.74399(9) 0.28410(12) 0.0490(4) Uani d 1 . .
    H H13 0.823682 0.759897 0.292406 0.059 Uiso calc 1 . .
    C C14 0.9723(3) 0.74662(10) 0.20480(13) 0.0602(5) Uani d 1 . .
    H H14 0.917104 0.763988 0.159829 0.072 Uiso calc 1 . .
    C C15 1.1088(3) 0.72372(11) 0.19240(14) 0.0633(6) Uani d 1 . .
    H H15 1.146461 0.725768 0.139154 0.076 Uiso calc 1 . .
    C C16 1.1901(3) 0.69772(11) 0.25872(15) 0.0625(6) Uani d 1 . .
    H H16 1.282569 0.682033 0.249955 0.075 Uiso calc 1 . .
    C C17 1.1359(2) 0.69463(9) 0.33842(13) 0.0501(5) Uani d 1 . .
    H H17 1.191497 0.677257 0.383208 0.060 Uiso calc 1 . .
    S S3 0.62400(6) 0.41208(2) 0.26334(3) 0.05086(14) Uani d 1 . .
    S S4B 0.2995(2) 0.50603(6) 0.02355(7) 0.0711(3) Uani d 0.874(3) A 1
    O O2 0.56355(15) 0.61714(6) 0.30744(9) 0.0556(4) Uani d 1 . .
    N N3 0.46385(15) 0.51735(7) 0.30055(9) 0.0412(3) Uani d 1 . .
    N N4 0.85514(18) 0.45429(9) 0.19311(11) 0.0585(4) Uani d 1 . .
    C C18 0.45275(19) 0.45587(8) 0.25591(11) 0.0414(4) Uani d 1 . .
    H H18 0.381763 0.429829 0.284727 0.050 Uiso calc 1 . .
    C C19 0.39720(18) 0.46234(9) 0.16534(11) 0.0428(4) Uani d 1 . .
    C C20B 0.3787(10) 0.4084(3) 0.1097(3) 0.0535(12) Uani d 0.874(3) A 1
    H H20B 0.400998 0.366169 0.124316 0.064 Uiso calc 0.874(3) A 1
    C C21B 0.3241(12) 0.4275(5) 0.0325(6) 0.075(3) Uani d 0.874(3) A 1
    H H21B 0.302562 0.398858 -0.011382 0.090 Uiso calc 0.874(3) A 1
    C C22B 0.3586(10) 0.5181(2) 0.1271(3) 0.0529(10) Uani d 0.874(3) A 1
    H H22B 0.363219 0.558111 0.153342 0.063 Uiso calc 0.874(3) A 1
    C C23 0.73266(19) 0.47405(9) 0.22665(11) 0.0431(4) Uani d 1 . .
    C C24 0.9417(2) 0.49976(13) 0.16421(14) 0.0644(6) Uani d 1 . .
    H H24 1.027172 0.486821 0.140496 0.077 Uiso calc 1 . .
    C C25 0.9128(2) 0.56440(12) 0.16714(13) 0.0616(6) Uani d 1 . .
    H H25 0.976064 0.594185 0.145228 0.074 Uiso calc 1 . .
    C C26 0.7870(2) 0.58404(10) 0.20361(12) 0.0521(5) Uani d 1 . .
    H H26 0.765099 0.627564 0.207161 0.062 Uiso calc 1 . .
    C C27 0.69361(18) 0.53857(8) 0.23486(11) 0.0407(4) Uani d 1 . .
    C C28 0.56838(18) 0.56141(8) 0.28296(11) 0.0417(4) Uani d 1 . .
    C C29 0.35521(18) 0.53267(8) 0.35951(11) 0.0398(4) Uani d 1 . .
    C C30 0.3959(2) 0.55445(9) 0.43908(12) 0.0480(4) Uani d 1 . .
    H H30 0.493426 0.560768 0.454313 0.058 Uiso calc 1 . .
    C C31 0.2907(3) 0.56686(10) 0.49621(13) 0.0587(5) Uani d 1 . .
    H H31 0.318003 0.581916 0.549804 0.070 Uiso calc 1 . .
    C C32 0.1466(3) 0.55717(11) 0.47459(15) 0.0631(6) Uani d 1 . .
    H H32 0.076454 0.565609 0.513315 0.076 Uiso calc 1 . .
    C C33 0.1067(2) 0.53507(11) 0.39593(16) 0.0629(6) Uani d 1 . .
    H H33 0.009141 0.528030 0.381416 0.076 Uiso calc 1 . .
    C C34 0.2101(2) 0.52305(10) 0.33751(13) 0.0522(5) Uani d 1 . .
    H H34 0.182062 0.508564 0.283761 0.063 Uiso calc 1 . .
    C C20A 0.357(7) 0.5169(16) 0.112(2) 0.057(6) Uani d 0.126(3) A 2
    H H20A 0.370954 0.559347 0.128254 0.068 Uiso calc 0.126(3) A 2
    C C21A 0.298(6) 0.5006(12) 0.037(2) 0.064(5) Uani d 0.126(3) A 2
    H H21A 0.250599 0.528811 0.000010 0.077 Uiso calc 0.126(3) A 2
    S S4A 0.322(2) 0.4206(8) 0.0199(10) 0.063(3) Uani d 0.126(3) A 2
    C C22A 0.367(7) 0.4094(17) 0.123(2) 0.051(5) Uani d 0.126(3) A 2
    H H22A 0.369269 0.368919 0.148137 0.061 Uiso calc 0.126(3) A 2
loop_
    _atom_site_aniso_label
    _atom_site_aniso_U_11
    _atom_site_aniso_U_22
    _atom_site_aniso_U_33
    _atom_site_aniso_U_12
    _atom_site_aniso_U_13
    _atom_site_aniso_U_23
    S1 0.0401(2) 0.0375(2) 0.0518(3) -0.00712(17) -0.00127(19) 0.00235(19)
    S2 0.0566(3) 0.0460(3) 0.0630(3) 0.0070(2) 0.0158(2) 0.0029(2)
    O1 0.0429(7) 0.0816(10) 0.0591(8) -0.0285(7) 0.0060(6) -0.0032(8)
    N1 0.0306(7) 0.0475(8) 0.0372(7) -0.0045(6) 0.0050(6) 0.0003(6)
    N2 0.0507(9) 0.0552(9) 0.0485(9) 0.0004(7) 0.0036(8) 0.0120(8)
    C1 0.0301(8) 0.0422(9) 0.0371(9) -0.0047(7) 0.0006(7) -0.0024(7)
    C2 0.0324(8) 0.0418(9) 0.0307(8) -0.0023(7) 0.0011(6) 0.0005(7)
    C3 0.0338(8) 0.0488(10) 0.0507(11) -0.0053(7) 0.0015(8) 0.0032(8)
    C4 0.0344(9) 0.0624(12) 0.0544(11) 0.0026(8) 0.0069(8) 0.0050(10)
    C5 0.0377(9) 0.0452(10) 0.0499(11) -0.0028(7) 0.0100(8) 0.0004(8)
    C6 0.0334(8) 0.0414(9) 0.0435(10) 0.0018(7) 0.0006(7) 0.0030(8)
    C7 0.0629(13) 0.0808(15) 0.0416(11) -0.0014(11) -0.0010(10) 0.0123(11)
    C8 0.0564(12) 0.0964(18) 0.0414(11) -0.0060(12) -0.0071(10) -0.0028(11)
    C9 0.0423(10) 0.0729(14) 0.0504(11) -0.0132(9) -0.0021(9) -0.0055(10)
    C10 0.0315(8) 0.0502(10) 0.0410(9) -0.0035(7) -0.0013(7) 0.0013(8)
    C11 0.0329(8) 0.0482(10) 0.0447(10) -0.0062(7) 0.0004(7) -0.0013(8)
    C12 0.0412(9) 0.0379(9) 0.0415(9) -0.0030(7) 0.0103(8) 0.0003(7)
    C13 0.0539(11) 0.0501(10) 0.0435(10) 0.0049(9) 0.0068(9) 0.0002(8)
    C14 0.0810(15) 0.0568(12) 0.0433(11) -0.0016(11) 0.0082(10) 0.0041(9)
    C15 0.0816(16) 0.0588(13) 0.0522(12) -0.0119(11) 0.0304(12) -0.0044(10)
    C16 0.0570(12) 0.0608(13) 0.0721(15) -0.0019(10) 0.0295(11) -0.0034(11)
    C17 0.0435(10) 0.0504(11) 0.0575(12) 0.0000(8) 0.0129(9) 0.0043(9)
    S3 0.0598(3) 0.0378(2) 0.0546(3) 0.0023(2) -0.0010(2) 0.0007(2)
    S4B 0.0671(5) 0.0914(6) 0.0535(5) -0.0006(4) -0.0101(5) 0.0081(4)
    O2 0.0558(8) 0.0390(7) 0.0727(9) -0.0084(6) 0.0106(7) -0.0143(6)
    N3 0.0405(8) 0.0389(7) 0.0448(8) -0.0080(6) 0.0068(6) -0.0090(6)
    N4 0.0457(9) 0.0692(11) 0.0606(11) 0.0073(8) 0.0024(8) -0.0125(9)
    C18 0.0451(9) 0.0367(9) 0.0428(10) -0.0091(7) 0.0057(8) -0.0060(7)
    C19 0.0369(9) 0.0457(9) 0.0461(10) -0.0082(7) 0.0039(8) -0.0049(8)
    C20B 0.058(3) 0.0543(15) 0.0480(19) -0.0117(14) 0.003(2) -0.0131(14)
    C21B 0.072(4) 0.091(4) 0.061(3) -0.014(3) -0.001(2) -0.025(2)
    C22B 0.0563(18) 0.0554(16) 0.046(2) -0.0025(14) -0.005(2) -0.0014(14)
    C23 0.0417(9) 0.0484(10) 0.0389(9) 0.0007(8) -0.0021(8) -0.0041(8)
    C24 0.0413(11) 0.0929(18) 0.0591(13) -0.0019(11) 0.0047(10) -0.0168(13)
    C25 0.0471(11) 0.0833(16) 0.0551(12) -0.0183(11) 0.0089(10) -0.0064(11)
    C26 0.0514(11) 0.0541(11) 0.0508(11) -0.0117(9) 0.0026(9) -0.0019(9)
    C27 0.0383(9) 0.0440(9) 0.0396(9) -0.0062(7) -0.0006(7) -0.0038(8)
    C28 0.0403(9) 0.0407(9) 0.0439(10) -0.0054(7) 0.0003(8) -0.0058(8)
    C29 0.0389(9) 0.0385(9) 0.0421(9) -0.0010(7) 0.0041(7) -0.0011(7)
    C30 0.0496(10) 0.0489(10) 0.0454(10) -0.0013(8) 0.0011(9) -0.0025(9)
    C31 0.0770(15) 0.0571(12) 0.0430(11) 0.0057(11) 0.0123(10) -0.0012(9)
    C32 0.0664(14) 0.0541(12) 0.0713(15) 0.0109(10) 0.0291(12) 0.0103(11)
    C33 0.0416(11) 0.0655(14) 0.0824(16) 0.0014(9) 0.0111(11) 0.0096(12)
    C34 0.0440(10) 0.0577(12) 0.0547(12) -0.0049(9) -0.0005(9) -0.0014(10)
    C20A 0.061(11) 0.047(7) 0.063(8) -0.001(7) 0.007(7) 0.004(5)
    C21A 0.064(5) 0.064(5) 0.064(5) -0.0001(10) 0.0031(10) 0.0004(10)
    S4A 0.062(5) 0.067(4) 0.062(5) -0.015(3) -0.002(3) -0.008(4)
    C22A 0.051(10) 0.052(6) 0.050(7) -0.006(6) 0.007(8) -0.002(5)
_geom_special_details
;
 All esds (except the esd in the dihedral angle between two l.s. planes)
 are estimated using the full covariance matrix.  The cell esds are taken
 into account individually in the estimation of esds in distances, angles
 and torsion angles; correlations between esds in cell parameters are only
 used when they are defined by crystal symmetry.  An approximate (isotropic)
 treatment of cell esds is used for estimating esds involving l.s. planes.
;
loop_
    _geom_bond_atom_site_label_1
    _geom_bond_atom_site_label_2
    _geom_bond_site_symmetry_2
    _geom_bond_distance
    _geom_bond_publ_flag
    S1 C1 . 1.8280(17) ?
    S1 C6 . 1.7524(18) ?
    S2 C4 . 1.690(2) ?
    S2 C5 . 1.7086(18) ?
    O1 C11 . 1.225(2) ?
    N1 C1 . 1.461(2) ?
    N1 C11 . 1.369(2) ?
    N1 C12 . 1.440(2) ?
    N2 C6 . 1.339(2) ?
    N2 C7 . 1.329(3) ?
    C1 H1 . 0.9800 ?
    C1 C2 . 1.506(2) ?
    C2 C3 . 1.422(2) ?
    C2 C5 . 1.359(2) ?
    C3 H3 . 0.9300 ?
    C3 C4 . 1.361(3) ?
    C4 H4 . 0.9300 ?
    C5 H5 . 0.9300 ?
    C6 C10 . 1.395(2) ?
    C7 H7 . 0.9300 ?
    C7 C8 . 1.376(3) ?
    C8 H8 . 0.9300 ?
    C8 C9 . 1.369(3) ?
    C9 H9 . 0.9300 ?
    C9 C10 . 1.393(3) ?
    C10 C11 . 1.490(2) ?
    C12 C13 . 1.377(3) ?
    C12 C17 . 1.389(2) ?
    C13 H13 . 0.9300 ?
    C13 C14 . 1.385(3) ?
    C14 H14 . 0.9300 ?
    C14 C15 . 1.370(3) ?
    C15 H15 . 0.9300 ?
    C15 C16 . 1.374(3) ?
    C16 H16 . 0.9300 ?
    C16 C17 . 1.384(3) ?
    C17 H17 . 0.9300 ?
    S3 C18 . 1.8226(19) ?
    S3 C23 . 1.7498(19) ?
    S4B C21B . 1.655(9) ?
    S4B C22B . 1.726(4) ?
    O2 C28 . 1.224(2) ?
    N3 C18 . 1.463(2) ?
    N3 C28 . 1.369(2) ?
    N3 C29 . 1.439(2) ?
    N4 C23 . 1.337(2) ?
    N4 C24 . 1.333(3) ?
    C18 H18 . 0.9800 ?
    C18 C19 . 1.509(2) ?
    C19 C20B . 1.433(5) ?
    C19 C22B . 1.350(5) ?
    C19 C20A . 1.46(3) ?
    C19 C22A . 1.31(3) ?
    C20B H20B . 0.9300 ?
    C20B C21B . 1.362(10) ?
    C21B H21B . 0.9300 ?
    C22B H22B . 0.9300 ?
    C23 C27 . 1.398(2) ?
    C24 H24 . 0.9300 ?
    C24 C25 . 1.372(3) ?
    C25 H25 . 0.9300 ?
    C25 C26 . 1.383(3) ?
    C26 H26 . 0.9300 ?
    C26 C27 . 1.387(2) ?
    C27 C28 . 1.492(2) ?
    C29 C30 . 1.377(2) ?
    C29 C34 . 1.382(2) ?
    C30 H30 . 0.9300 ?
    C30 C31 . 1.384(3) ?
    C31 H31 . 0.9300 ?
    C31 C32 . 1.373(3) ?
    C32 H32 . 0.9300 ?
    C32 C33 . 1.365(3) ?
    C33 H33 . 0.9300 ?
    C33 C34 . 1.385(3) ?
    C34 H34 . 0.9300 ?
    C20A H20A . 0.9300 ?
    C20A C21A . 1.32(3) ?
    C21A H21A . 0.9300 ?
    C21A S4A . 1.703(17) ?
    S4A C22A . 1.69(3) ?
    C22A H22A . 0.9300 ?
loop_
    _geom_angle_atom_site_label_1
    _geom_angle_atom_site_label_2
    _geom_angle_atom_site_label_3
    _geom_angle_site_symmetry_1
    _geom_angle_site_symmetry_3
    _geom_angle
    _geom_angle_publ_flag
    C6 S1 C1 . . 97.29(8) ?
    C4 S2 C5 . . 92.08(9) ?
    C11 N1 C1 . . 120.42(14) ?
    C11 N1 C12 . . 120.95(14) ?
    C12 N1 C1 . . 118.21(13) ?
    C7 N2 C6 . . 116.96(18) ?
    S1 C1 H1 . . 106.6 ?
    N1 C1 S1 . . 111.23(11) ?
    N1 C1 H1 . . 106.6 ?
    N1 C1 C2 . . 113.43(13) ?
    C2 C1 S1 . . 111.94(11) ?
    C2 C1 H1 . . 106.6 ?
    C3 C2 C1 . . 122.58(15) ?
    C5 C2 C1 . . 125.90(15) ?
    C5 C2 C3 . . 111.43(16) ?
    C2 C3 H3 . . 123.6 ?
    C4 C3 C2 . . 112.82(16) ?
    C4 C3 H3 . . 123.6 ?
    S2 C4 H4 . . 124.2 ?
    C3 C4 S2 . . 111.69(14) ?
    C3 C4 H4 . . 124.2 ?
    S2 C5 H5 . . 124.0 ?
    C2 C5 S2 . . 111.97(13) ?
    C2 C5 H5 . . 124.0 ?
    N2 C6 S1 . . 114.80(13) ?
    N2 C6 C10 . . 123.72(16) ?
    C10 C6 S1 . . 121.44(13) ?
    N2 C7 H7 . . 118.0 ?
    N2 C7 C8 . . 124.0(2) ?
    C8 C7 H7 . . 118.0 ?
    C7 C8 H8 . . 120.8 ?
    C9 C8 C7 . . 118.4(2) ?
    C9 C8 H8 . . 120.8 ?
    C8 C9 H9 . . 120.1 ?
    C8 C9 C10 . . 119.81(19) ?
    C10 C9 H9 . . 120.1 ?
    C6 C10 C11 . . 124.67(16) ?
    C9 C10 C6 . . 116.99(17) ?
    C9 C10 C11 . . 117.97(16) ?
    O1 C11 N1 . . 121.69(17) ?
    O1 C11 C10 . . 120.39(16) ?
    N1 C11 C10 . . 117.86(14) ?
    C13 C12 N1 . . 120.53(15) ?
    C13 C12 C17 . . 120.02(17) ?
    C17 C12 N1 . . 119.39(16) ?
    C12 C13 H13 . . 120.0 ?
    C12 C13 C14 . . 119.98(19) ?
    C14 C13 H13 . . 120.0 ?
    C13 C14 H14 . . 119.9 ?
    C15 C14 C13 . . 120.2(2) ?
    C15 C14 H14 . . 119.9 ?
    C14 C15 H15 . . 120.0 ?
    C14 C15 C16 . . 119.9(2) ?
    C16 C15 H15 . . 120.0 ?
    C15 C16 H16 . . 119.6 ?
    C15 C16 C17 . . 120.7(2) ?
    C17 C16 H16 . . 119.6 ?
    C12 C17 H17 . . 120.4 ?
    C16 C17 C12 . . 119.1(2) ?
    C16 C17 H17 . . 120.4 ?
    C23 S3 C18 . . 96.82(8) ?
    C21B S4B C22B . . 91.5(3) ?
    C28 N3 C18 . . 121.34(14) ?
    C28 N3 C29 . . 120.23(14) ?
    C29 N3 C18 . . 118.28(13) ?
    C24 N4 C23 . . 116.76(19) ?
    S3 C18 H18 . . 106.9 ?
    N3 C18 S3 . . 111.41(12) ?
    N3 C18 H18 . . 106.9 ?
    N3 C18 C19 . . 113.34(15) ?
    C19 C18 S3 . . 111.11(12) ?
    C19 C18 H18 . . 106.9 ?
    C20B C19 C18 . . 122.9(3) ?
    C22B C19 C18 . . 125.1(2) ?
    C22B C19 C20B . . 112.0(3) ?
    C20A C19 C18 . . 133.9(13) ?
    C22A C19 C18 . . 117.8(14) ?
    C22A C19 C20A . . 108.2(19) ?
    C19 C20B H20B . . 124.6 ?
    C21B C20B C19 . . 110.8(6) ?
    C21B C20B H20B . . 124.6 ?
    S4B C21B H21B . . 123.0 ?
    C20B C21B S4B . . 114.0(6) ?
    C20B C21B H21B . . 123.0 ?
    S4B C22B H22B . . 124.2 ?
    C19 C22B S4B . . 111.6(3) ?
    C19 C22B H22B . . 124.2 ?
    N4 C23 S3 . . 114.50(15) ?
    N4 C23 C27 . . 124.00(18) ?
    C27 C23 S3 . . 121.48(14) ?
    N4 C24 H24 . . 117.9 ?
    N4 C24 C25 . . 124.3(2) ?
    C25 C24 H24 . . 117.9 ?
    C24 C25 H25 . . 120.9 ?
    C24 C25 C26 . . 118.1(2) ?
    C26 C25 H25 . . 120.9 ?
    C25 C26 H26 . . 120.1 ?
    C25 C26 C27 . . 119.7(2) ?
    C27 C26 H26 . . 120.1 ?
    C23 C27 C28 . . 124.25(16) ?
    C26 C27 C23 . . 117.02(17) ?
    C26 C27 C28 . . 118.36(17) ?
    O2 C28 N3 . . 122.19(17) ?
    O2 C28 C27 . . 120.31(16) ?
    N3 C28 C27 . . 117.47(15) ?
    C30 C29 N3 . . 120.11(15) ?
    C30 C29 C34 . . 119.85(17) ?
    C34 C29 N3 . . 119.98(16) ?
    C29 C30 H30 . . 120.2 ?
    C29 C30 C31 . . 119.59(18) ?
    C31 C30 H30 . . 120.2 ?
    C30 C31 H31 . . 119.7 ?
    C32 C31 C30 . . 120.7(2) ?
    C32 C31 H31 . . 119.7 ?
    C31 C32 H32 . . 120.2 ?
    C33 C32 C31 . . 119.6(2) ?
    C33 C32 H32 . . 120.2 ?
    C32 C33 H33 . . 119.7 ?
    C32 C33 C34 . . 120.6(2) ?
    C34 C33 H33 . . 119.7 ?
    C29 C34 C33 . . 119.65(19) ?
    C29 C34 H34 . . 120.2 ?
    C33 C34 H34 . . 120.2 ?
    C19 C20A H20A . . 123.0 ?
    C21A C20A C19 . . 114(2) ?
    C21A C20A H20A . . 123.0 ?
    C20A C21A H21A . . 124.8 ?
    C20A C21A S4A . . 110(2) ?
    S4A C21A H21A . . 124.8 ?
    C22A S4A C21A . . 90.2(16) ?
    C19 C22A S4A . . 115(2) ?
    C19 C22A H22A . . 122.7 ?
    S4A C22A H22A . . 122.7 ?
loop_
    _geom_torsion_atom_site_label_1
    _geom_torsion_atom_site_label_2
    _geom_torsion_atom_site_label_3
    _geom_torsion_atom_site_label_4
    _geom_torsion_site_symmetry_1
    _geom_torsion_site_symmetry_2
    _geom_torsion_site_symmetry_3
    _geom_torsion_site_symmetry_4
    _geom_torsion
    _geom_torsion_publ_flag
    S1 C1 C2 C3 . . . . -51.29(19) ?
    S1 C1 C2 C5 . . . . 132.55(16) ?
    S1 C6 C10 C9 . . . . -179.84(14) ?
    S1 C6 C10 C11 . . . . -7.0(2) ?
    N1 C1 C2 C3 . . . . -178.17(15) ?
    N1 C1 C2 C5 . . . . 5.7(2) ?
    N1 C12 C13 C14 . . . . -176.64(17) ?
    N1 C12 C17 C16 . . . . 176.71(17) ?
    N2 C6 C10 C9 . . . . -2.3(3) ?
    N2 C6 C10 C11 . . . . 170.58(17) ?
    N2 C7 C8 C9 . . . . -2.3(4) ?
    C1 S1 C6 N2 . . . . 158.55(14) ?
    C1 S1 C6 C10 . . . . -23.70(16) ?
    C1 N1 C11 O1 . . . . -161.38(17) ?
    C1 N1 C11 C10 . . . . 21.7(2) ?
    C1 N1 C12 C13 . . . . 41.6(2) ?
    C1 N1 C12 C17 . . . . -135.66(17) ?
    C1 C2 C3 C4 . . . . -177.30(16) ?
    C1 C2 C5 S2 . . . . 176.65(13) ?
    C2 C3 C4 S2 . . . . 0.9(2) ?
    C3 C2 C5 S2 . . . . 0.1(2) ?
    C4 S2 C5 C2 . . . . 0.31(15) ?
    C5 S2 C4 C3 . . . . -0.68(16) ?
    C5 C2 C3 C4 . . . . -0.6(2) ?
    C6 S1 C1 N1 . . . . 52.23(13) ?
    C6 S1 C1 C2 . . . . -75.83(12) ?
    C6 N2 C7 C8 . . . . 1.6(3) ?
    C6 C10 C11 O1 . . . . -163.02(18) ?
    C6 C10 C11 N1 . . . . 14.0(3) ?
    C7 N2 C6 S1 . . . . 178.47(15) ?
    C7 N2 C6 C10 . . . . 0.8(3) ?
    C7 C8 C9 C10 . . . . 0.6(3) ?
    C8 C9 C10 C6 . . . . 1.5(3) ?
    C8 C9 C10 C11 . . . . -171.83(19) ?
    C9 C10 C11 O1 . . . . 9.8(3) ?
    C9 C10 C11 N1 . . . . -173.22(17) ?
    C11 N1 C1 S1 . . . . -57.40(18) ?
    C11 N1 C1 C2 . . . . 69.8(2) ?
    C11 N1 C12 C13 . . . . -130.96(18) ?
    C11 N1 C12 C17 . . . . 51.8(2) ?
    C12 N1 C1 S1 . . . . 129.98(13) ?
    C12 N1 C1 C2 . . . . -102.77(17) ?
    C12 N1 C11 O1 . . . . 11.0(3) ?
    C12 N1 C11 C10 . . . . -165.93(15) ?
    C12 C13 C14 C15 . . . . -0.5(3) ?
    C13 C12 C17 C16 . . . . -0.6(3) ?
    C13 C14 C15 C16 . . . . 0.4(3) ?
    C14 C15 C16 C17 . . . . -0.3(3) ?
    C15 C16 C17 C12 . . . . 0.4(3) ?
    C17 C12 C13 C14 . . . . 0.6(3) ?
    S3 C18 C19 C20B . . . . 53.2(5) ?
    S3 C18 C19 C22B . . . . -127.2(5) ?
    S3 C18 C19 C20A . . . . -124(4) ?
    S3 C18 C19 C22A . . . . 62(3) ?
    S3 C23 C27 C26 . . . . -179.89(13) ?
    S3 C23 C27 C28 . . . . 7.2(2) ?
    N3 C18 C19 C20B . . . . 179.5(5) ?
    N3 C18 C19 C22B . . . . -0.8(5) ?
    N3 C18 C19 C20A . . . . 2(4) ?
    N3 C18 C19 C22A . . . . -172(3) ?
    N3 C29 C30 C31 . . . . -177.72(17) ?
    N3 C29 C34 C33 . . . . 177.01(18) ?
    N4 C23 C27 C26 . . . . 2.0(3) ?
    N4 C23 C27 C28 . . . . -170.91(17) ?
    N4 C24 C25 C26 . . . . 1.1(3) ?
    C18 S3 C23 N4 . . . . -155.97(14) ?
    C18 S3 C23 C27 . . . . 25.76(16) ?
    C18 N3 C28 O2 . . . . 166.06(17) ?
    C18 N3 C28 C27 . . . . -16.2(2) ?
    C18 N3 C29 C30 . . . . 131.40(18) ?
    C18 N3 C29 C34 . . . . -46.0(2) ?
    C18 C19 C20B C21B . . . . 178.6(6) ?
    C18 C19 C22B S4B . . . . -179.7(3) ?
    C18 C19 C20A C21A . . . . -173(3) ?
    C18 C19 C22A S4A . . . . -174(2) ?
    C19 C20B C21B S4B . . . . 1.7(11) ?
    C19 C20A C21A S4A . . . . -12(7) ?
    C20B C19 C22B S4B . . . . 0.0(8) ?
    C21B S4B C22B C19 . . . . 0.8(7) ?
    C22B S4B C21B C20B . . . . -1.5(9) ?
    C22B C19 C20B C21B . . . . -1.1(10) ?
    C23 S3 C18 N3 . . . . -53.18(13) ?
    C23 S3 C18 C19 . . . . 74.24(13) ?
    C23 N4 C24 C25 . . . . 0.2(3) ?
    C23 C27 C28 O2 . . . . 159.54(18) ?
    C23 C27 C28 N3 . . . . -18.3(3) ?
    C24 N4 C23 S3 . . . . 179.98(15) ?
    C24 N4 C23 C27 . . . . -1.8(3) ?
    C24 C25 C26 C27 . . . . -0.8(3) ?
    C25 C26 C27 C23 . . . . -0.6(3) ?
    C25 C26 C27 C28 . . . . 172.74(17) ?
    C26 C27 C28 O2 . . . . -13.3(3) ?
    C26 C27 C28 N3 . . . . 168.89(16) ?
    C28 N3 C18 S3 . . . . 54.8(2) ?
    C28 N3 C18 C19 . . . . -71.4(2) ?
    C28 N3 C29 C30 . . . . -53.0(2) ?
    C28 N3 C29 C34 . . . . 129.62(19) ?
    C29 N3 C18 S3 . . . . -129.72(14) ?
    C29 N3 C18 C19 . . . . 104.08(17) ?
    C29 N3 C28 O2 . . . . -9.4(3) ?
    C29 N3 C28 C27 . . . . 168.40(15) ?
    C29 C30 C31 C32 . . . . 0.6(3) ?
    C30 C29 C34 C33 . . . . -0.3(3) ?
    C30 C31 C32 C33 . . . . 0.0(3) ?
    C31 C32 C33 C34 . . . . -0.7(3) ?
    C32 C33 C34 C29 . . . . 0.9(3) ?
    C34 C29 C30 C31 . . . . -0.4(3) ?
    C20A C19 C22A S4A . . . . 10(6) ?
    C20A C21A S4A C22A . . . . 15(5) ?
    C21A S4A C22A C19 . . . . -15(5) ?
    C22A C19 C20A C21A . . . . 2(7) ?
loop_
    _geom_hbond_atom_site_label_D
    _geom_hbond_atom_site_label_H
    _geom_hbond_atom_site_label_A
    _geom_hbond_site_symmetry_A
    _geom_hbond_distance_DH
    _geom_hbond_distance_HA
    _geom_hbond_distance_DA
    _geom_hbond_angle_DHA
    _geom_hbond_publ_flag
    C4 H4 O1 1_455 0.93 2.26 3.168(2) 164.5 yes
    C18 H18 N2 3_666 0.98 2.53 3.494(2) 167.1 yes
_shelx_space_group_comment
;
The symmetry employed for this shelxl refinement is uniquely defined
by the following loop, which should always be used as a source of
symmetry information in preference to the above space-group names.
They are only intended as comments.
;
_shelx_estimated_absorpt_T_min     0.646
_shelx_estimated_absorpt_T_max     0.785
_iucr_refine_instructions_details
;
TITL ljs64_auto_a.res in P2(1)/n
    ljs64_auto.res
    created by SHELXL-2018/3 at 13:53:15 on 14-May-2024
REM Old TITL ljs64_auto in P2(1)/n
REM SHELXT solution in P2(1)/n: R1 0.136, Rweak 0.016, Alpha 0.019
REM <I/s> 0.386 for 142 systematic absences, Orientation as input
REM Formula found by SHELXT: C33 N2 O1 S4B
CELL 1.54184 9.225492 20.8037 15.87594 90 92.7309 90
ZERR 8 0.000101 0.000236 0.000186 0 0.0011 0
LATT 1
SYMM 0.5-X,0.5+Y,0.5-Z
SFAC C H N O S
UNIT 136 96 16 8 16
EQIV $1 -1+X,+Y,+Z
EQIV $2 1-X,1-Y,1-Z
ISOR 0.01 0.02 C19 C20B C21B S4B C22B
ISOR 0.01 0.02 C19 C20A C21A S4A C22A
SADI 0.04 C19 C21B C19 C21A
RIGU C19 C20B C21B S4B C22B
SADI 0.04 S4B C21B S4A C21A
SADI 0.04 S4B C22B S4A C22A
SADI 0.04 C19 C20B C19 C20A
SADI 0.04 S4B C20B S4A C20A
SADI 0.04 C19 C22B C19 C22A
SADI 0.04 C20B C21B C20A C21A
SADI 0.04 C21B C22B C21A C22A
RIGU C22A S4A C21A C20A C19
SADI 0.04 S4B C19 S4A C19
SIMU C20A C21A S4A C22A
DELU C20A C21A S4A C22A
ISOR 0.001 0.02 C21A
DFIX 1.7 S4A C21A
TEMP 173
L.S. 20
PLAN  2
SIZE 0.15 0.13 0.08
CONF
HTAB C4 O1_$1
HTAB C18 N2_$2
BOND $H
HTAB
fmap 2
acta
REM <olex2.extras>
REM <HklSrc "%.\\ljs64_auto.hkl">
REM </olex2.extras>
WGHT    0.042300    0.555600
EXTI    0.000781
FVAR       3.81691   0.87377
S1    5    0.771550    0.624057    0.511299    11.00000    0.04009    0.03748 =
         0.05185    0.00235   -0.00127   -0.00712
S2    5    0.565073    0.853558    0.470592    11.00000    0.05656    0.04596 =
         0.06295    0.00287    0.01582    0.00702
O1    4    1.122379    0.765138    0.499999    11.00000    0.04294    0.08163 =
         0.05907   -0.00322    0.00598   -0.02849
N1    3    0.937201    0.711640    0.432316    11.00000    0.03058    0.04750 =
         0.03723    0.00026    0.00499   -0.00453
N2    3    0.832186    0.637107    0.672923    11.00000    0.05073    0.05517 =
         0.04854    0.01204    0.00358    0.00035
C1    1    0.786960    0.690093    0.436296    11.00000    0.03005    0.04219 =
         0.03706   -0.00245    0.00060   -0.00472
AFIX  13
H1    2    0.758821    0.672688    0.380531    11.00000   -1.20000
AFIX   0
C2    1    0.682335    0.743696    0.452679    11.00000    0.03241    0.04180 =
         0.03071    0.00051    0.00108   -0.00227
C3    1    0.531531    0.732957    0.461301    11.00000    0.03376    0.04883 =
         0.05074    0.00320    0.00150   -0.00527
AFIX  43
H3    2    0.488994    0.692420    0.459691    11.00000   -1.20000
AFIX   0
C4    1    0.456089    0.788326    0.472161    11.00000    0.03436    0.06244 =
         0.05441    0.00500    0.00686    0.00262
AFIX  43
H4    2    0.356762    0.790048    0.479538    11.00000   -1.20000
AFIX   0
C5    1    0.715109    0.807350    0.456510    11.00000    0.03772    0.04521 =
         0.04991    0.00044    0.01004   -0.00282
AFIX  43
H5    2    0.808150    0.823803    0.452003    11.00000   -1.20000
AFIX   0
C6    1    0.862137    0.661428    0.597598    11.00000    0.03345    0.04141 =
         0.04349    0.00301    0.00059    0.00184
C7    1    0.900998    0.662943    0.740169    11.00000    0.06290    0.08079 =
         0.04164    0.01228   -0.00098   -0.00136
AFIX  43
H7    2    0.883201    0.645858    0.792814    11.00000   -1.20000
AFIX   0
C8    1    0.996913    0.713395    0.736678    11.00000    0.05640    0.09641 =
         0.04137   -0.00278   -0.00705   -0.00601
AFIX  43
H8    2    1.039798    0.730783    0.785748    11.00000   -1.20000
AFIX   0
C9    1    1.027751    0.737407    0.659247    11.00000    0.04232    0.07286 =
         0.05041   -0.00550   -0.00211   -0.01322
AFIX  43
H9    2    1.092899    0.771252    0.655162    11.00000   -1.20000
AFIX   0
C10   1    0.961285    0.711005    0.586637    11.00000    0.03151    0.05019 =
         0.04096    0.00127   -0.00127   -0.00346
C11   1    1.012596    0.732356    0.503602    11.00000    0.03291    0.04819 =
         0.04466   -0.00125    0.00042   -0.00615
C12   1    0.997215    0.717824    0.350637    11.00000    0.04124    0.03791 =
         0.04146    0.00028    0.01029   -0.00298
C13   1    0.916125    0.743993    0.284099    11.00000    0.05386    0.05006 =
         0.04346    0.00021    0.00682    0.00492
AFIX  43
H13   2    0.823682    0.759897    0.292406    11.00000   -1.20000
AFIX   0
C14   1    0.972289    0.746618    0.204801    11.00000    0.08100    0.05681 =
         0.04325    0.00409    0.00816   -0.00165
AFIX  43
H14   2    0.917104    0.763988    0.159829    11.00000   -1.20000
AFIX   0
C15   1    1.108814    0.723722    0.192396    11.00000    0.08158    0.05879 =
         0.05217   -0.00437    0.03037   -0.01190
AFIX  43
H15   2    1.146461    0.725768    0.139154    11.00000   -1.20000
AFIX   0
C16   1    1.190102    0.697723    0.258716    11.00000    0.05701    0.06079 =
         0.07211   -0.00340    0.02955   -0.00194
AFIX  43
H16   2    1.282569    0.682033    0.249955    11.00000   -1.20000
AFIX   0
C17   1    1.135858    0.694632    0.338422    11.00000    0.04349    0.05038 =
         0.05750    0.00433    0.01292    0.00003
AFIX  43
H17   2    1.191497    0.677257    0.383208    11.00000   -1.20000
AFIX   0
S3    5    0.624001    0.412083    0.263338    11.00000    0.05978    0.03784 =
         0.05461    0.00071   -0.00097    0.00229
PART 1
S4B   5    0.299532    0.506035    0.023550    21.00000    0.06710    0.09138 =
         0.05346    0.00806   -0.01008   -0.00057
PART 0
O2    4    0.563547    0.617136    0.307441    11.00000    0.05580    0.03900 =
         0.07275   -0.01430    0.01057   -0.00843
N3    3    0.463846    0.517348    0.300550    11.00000    0.04047    0.03890 =
         0.04481   -0.00902    0.00682   -0.00801
N4    3    0.855143    0.454289    0.193106    11.00000    0.04567    0.06917 =
         0.06063   -0.01251    0.00243    0.00730
C18   1    0.452753    0.455873    0.255906    11.00000    0.04512    0.03670 =
         0.04279   -0.00597    0.00573   -0.00910
AFIX  13
H18   2    0.381763    0.429829    0.284727    11.00000   -1.20000
AFIX   0
C19   1    0.397201    0.462339    0.165339    11.00000    0.03690    0.04569 =
         0.04610   -0.00489    0.00393   -0.00823
PART 1
C20B  1    0.378719    0.408437    0.109683    21.00000    0.05836    0.05428 =
         0.04798   -0.01310    0.00350   -0.01173
AFIX  43
H20B  2    0.400998    0.366169    0.124316    21.00000   -1.20000
AFIX   0
C21B  1    0.324118    0.427465    0.032456    21.00000    0.07192    0.09126 =
         0.06066   -0.02519   -0.00101   -0.01450
AFIX  43
H21B  2    0.302562    0.398858   -0.011382    21.00000   -1.20000
AFIX   0
C22B  1    0.358585    0.518136    0.127130    21.00000    0.05631    0.05539 =
         0.04633   -0.00144   -0.00487   -0.00248
AFIX  43
H22B  2    0.363219    0.558111    0.153342    21.00000   -1.20000
AFIX   0
PART 0
C23   1    0.732663    0.474049    0.226649    11.00000    0.04174    0.04840 =
         0.03889   -0.00411   -0.00207    0.00070
C24   1    0.941654    0.499762    0.164205    11.00000    0.04126    0.09293 =
         0.05909   -0.01679    0.00466   -0.00189
AFIX  43
H24   2    1.027172    0.486821    0.140496    11.00000   -1.20000
AFIX   0
C25   1    0.912797    0.564405    0.167144    11.00000    0.04707    0.08330 =
         0.05511   -0.00640    0.00892   -0.01832
AFIX  43
H25   2    0.976064    0.594185    0.145228    11.00000   -1.20000
AFIX   0
C26   1    0.786991    0.584040    0.203610    11.00000    0.05137    0.05412 =
         0.05075   -0.00192    0.00261   -0.01175
AFIX  43
H26   2    0.765099    0.627564    0.207161    11.00000   -1.20000
AFIX   0
C27   1    0.693609    0.538574    0.234862    11.00000    0.03827    0.04405 =
         0.03956   -0.00381   -0.00061   -0.00616
C28   1    0.568380    0.561412    0.282958    11.00000    0.04032    0.04069 =
         0.04385   -0.00577    0.00030   -0.00545
C29   1    0.355213    0.532671    0.359508    11.00000    0.03894    0.03849 =
         0.04209   -0.00115    0.00405   -0.00099
C30   1    0.395881    0.554445    0.439077    11.00000    0.04960    0.04886 =
         0.04542   -0.00250    0.00110   -0.00126
AFIX  43
H30   2    0.493426    0.560768    0.454313    11.00000   -1.20000
AFIX   0
C31   1    0.290725    0.566858    0.496214    11.00000    0.07699    0.05712 =
         0.04302   -0.00119    0.01229    0.00571
AFIX  43
H31   2    0.318003    0.581916    0.549804    11.00000   -1.20000
AFIX   0
C32   1    0.146555    0.557169    0.474592    11.00000    0.06644    0.05412 =
         0.07126    0.01031    0.02906    0.01088
AFIX  43
H32   2    0.076454    0.565609    0.513315    11.00000   -1.20000
AFIX   0
C33   1    0.106702    0.535075    0.395928    11.00000    0.04163    0.06548 =
         0.08243    0.00963    0.01109    0.00144
AFIX  43
H33   2    0.009141    0.528030    0.381416    11.00000   -1.20000
AFIX   0
C34   1    0.210112    0.523045    0.337513    11.00000    0.04395    0.05769 =
         0.05467   -0.00138   -0.00050   -0.00490
AFIX  43
H34   2    0.182062    0.508564    0.283761    11.00000   -1.20000
AFIX   0
PART 2
C20A  1    0.356682    0.516863    0.111617   -21.00000    0.06112    0.04737 =
         0.06303    0.00354    0.00745   -0.00078
AFIX  43
H20A  2    0.370954    0.559347    0.128254   -21.00000   -1.20000
AFIX   0
C21A  1    0.298111    0.500627    0.037479   -21.00000    0.06412    0.06398 =
         0.06416    0.00041    0.00305   -0.00008
AFIX  43
H21A  2    0.250599    0.528811    0.000010   -21.00000   -1.20000
AFIX   0
S4A   5    0.321710    0.420644    0.019916   -21.00000    0.06157    0.06661 =
         0.06167   -0.00846   -0.00213   -0.01523
C22A  1    0.366519    0.409359    0.123146   -21.00000    0.05064    0.05238 =
         0.05002   -0.00235    0.00734   -0.00637
AFIX  43
H22A  2    0.369269    0.368919    0.148137   -21.00000   -1.20000
AFIX   0
HKLF 4
REM  ljs64_auto_a.res in P2(1)/n
REM wR2 = 0.0962, GooF = S = 1.073, Restrained GooF = 1.065 for all data
REM R1 = 0.0352 for 4922 Fo > 4sig(Fo) and 0.0447 for all 6042 data
REM 435 parameters refined using 139 restraints
END
WGHT      0.0419      0.5974
REM Instructions for potential hydrogen bonds
HTAB C1 O2
HTAB C4 O1_$1
HTAB C18 N2_$2
HTAB C30 S1
EQIV $3 x-1/2, -y+3/2, z-1/2
HTAB C21A S2_$3
REM Highest difference peak  0.198,  deepest hole -0.319,  1-sigma level  0.038
Q1    1   0.3156  0.5446  0.0376  11.00000  0.05    0.20
Q2    1   0.8682  0.6971  0.4375  11.00000  0.05    0.19
  REM The information below was added by Olex2.
  REM
  REM R1 = 0.0352 for 4922 Fo > 4sig(Fo) and 0.0447 for all 20728 data
  REM 435 parameters refined using n/a restraints
  REM Highest difference peak 0.20, deepest hole -0.32
  REM Mean Shift 0, Max Shift 0.001.
  REM +++ Tabular Listing of Refinement Information +++
  REM R1_all = 0.0447
  REM R1_gt = 0.0352
  REM wR_ref = 0.0962
  REM GOOF = 1.073
  REM Shift_max = 0.001
  REM Shift_mean = 0
  REM Reflections_all = 20728
  REM Reflections_gt = 4922
  REM Parameters = 435
  REM Hole = -0.32
  REM Peak = 0.20
  REM Flack = n/a
;
data_2
_audit_creation_method
;
Olex2 1.5-ac5-024
(compiled 2022.04.12 svn.rca3783a0 for Rigaku Oxford Diffraction, GUI svn.r6498)
;
_chemical_name_systematic
;\
2-(1<i>H</i>-Indol-3-yl)-3-phenyl-2,3-dihydro-4<i>H</i>-pyrido[3,2-<i>e</i>]\
[1,3]thiazin-4-one 0.438-hydrate
;
_chemical_name_common     ?
_chemical_formula_moiety     'C21 H15 N3 O S, 0.438(H2 O)'
_chemical_formula_sum     'C21 H15.438 N3 O1.44 S'
_chemical_formula_iupac     'C21 H15 N3 O S, 0.438H2 O'
_chemical_formula_weight     364.85
_chemical_melting_point     ?
_space_group_crystal_system     monoclinic
_space_group_name_H-M_alt     'C 1 2/c 1'
_space_group_name_Hall     '-C 2yc'
loop_
    _space_group_symop_operation_xyz
    'x, y, z'
    '-x, y, -z+1/2'
    'x+1/2, y+1/2, z'
    '-x+1/2, y+1/2, -z+1/2'
    '-x, -y, -z'
    'x, -y, z-1/2'
    '-x+1/2, -y+1/2, -z'
    'x+1/2, -y+1/2, z-1/2'
_cell_length_a     28.2424(4)
_cell_length_b     11.03070(10)
_cell_length_c     28.6936(4)
_cell_angle_alpha     90
_cell_angle_beta     111.952(2)
_cell_angle_gamma     90
_cell_volume     8290.9(2)
_cell_formula_units_Z     16
_cell_measurement_reflns_used     15647
_cell_measurement_theta_min     3.3150
_cell_measurement_theta_max     74.5880
_cell_measurement_temperature     173(2)
_exptl_crystal_description     block
_exptl_crystal_colour     'clear colourless'
_exptl_crystal_size_max     0.2
_exptl_crystal_size_mid     0.2
_exptl_crystal_size_min     0.17
_exptl_crystal_density_diffrn     1.168
_exptl_crystal_density_meas     ?
_exptl_crystal_density_method     ?
_exptl_crystal_F_000     3032
_exptl_absorpt_coefficient_mu     1.510
_exptl_absorpt_correction_type     multi-scan
_exptl_absorpt_process_details
;
(CrysAlisPro; Rigaku OD, 2023)
;
_exptl_absorpt_correction_T_min     0.65151
_exptl_absorpt_correction_T_max     1.00000
_diffrn_ambient_temperature     173(2)
_diffrn_source     'Rotating-anode X-ray tube'
_diffrn_radiation_type     'Cu K\a'
_diffrn_radiation_wavelength     1.54184
_diffrn_radiation_monochromator     mirror
_diffrn_measurement_device_type     'ROD, Synergy Custom system, HyPix-Arc 150'
_diffrn_measurement_device     'four-circle diffractometer'
_diffrn_measurement_method     '\w scans'
_diffrn_detector     'Hybrid Pixel Array Detector'
_diffrn_detector_area_resol_mean     10.0000
loop_
    _diffrn_refln_index_h
    _diffrn_refln_index_k
    _diffrn_refln_index_l
    0 0 2
    0 0 3
    0 0 -4
    0 0 4
    0 0 5
    0 0 -5
    0 0 -6
    0 0 6
    0 0 7
    0 0 -7
    0 0 -8
    0 0 8
    0 0 -9
    0 0 9
    0 0 10
    0 0 10
    0 0 11
    0 0 11
    0 0 -11
    0 0 12
    0 0 12
    0 0 -12
    0 0 12
    0 0 13
    0 0 13
    0 0 14
    0 0 -14
    0 0 14
    0 0 -15
    0 0 15
    0 0 -16
    0 0 16
    0 0 -17
    0 0 17
    0 0 18
    0 0 -19
    0 0 19
    0 0 -20
    0 0 20
    0 0 21
    0 0 22
    0 0 22
    0 0 23
    0 0 23
    0 0 24
    0 0 24
    0 0 25
    0 0 25
    0 0 26
    0 0 -26
    0 0 -27
    0 0 27
    0 0 -28
    0 0 28
    0 0 29
    0 0 29
    0 0 30
    0 0 31
    0 0 32
    0 0 33
    0 -2 0
    0 -2 0
    0 -2 0
    0 -2 0
    0 -2 1
    0 -2 1
    0 -2 1
    0 -2 -1
    0 -2 1
    0 -2 -1
    0 -2 -1
    0 -2 -1
    0 -2 1
    0 -2 1
    0 -2 -2
    0 -2 2
    0 -2 -2
    0 -2 2
    0 -2 2
    0 -2 -2
    0 -2 2
    0 -2 2
    0 -2 2
    0 2 -2
    0 -2 3
    0 -2 3
    0 -2 3
    0 2 -3
    0 -2 3
    0 -2 -3
    0 -2 3
    0 2 -3
    0 -2 3
    0 -2 -3
    0 -2 3
    0 -2 3
    0 2 -4
    0 -2 -4
    0 -2 4
    0 -2 4
    0 -2 4
    0 -2 -4
    0 -2 4
    0 -2 4
    0 -2 4
    0 -2 4
    0 2 -4
    0 -2 4
    0 -2 4
    0 -2 4
    0 -2 -5
    0 -2 5
    0 -2 5
    0 -2 5
    0 -2 5
    0 -2 5
    0 -2 5
    0 -2 5
    0 -2 5
    0 -2 6
    0 -2 6
    0 -2 -6
    0 -2 6
    0 -2 6
    0 -2 6
    0 -2 6
    0 -2 6
    0 -2 7
    0 -2 7
    0 -2 7
    0 -2 -7
    0 -2 7
    0 -2 7
    0 -2 7
    0 -2 8
    0 -2 8
    0 -2 8
    0 -2 8
    0 -2 -8
    0 2 -8
    0 -2 8
    0 -2 8
    0 -2 9
    0 -2 9
    0 -2 -9
    0 2 -9
    0 -2 9
    0 -2 9
    0 -2 9
    0 -2 10
    0 -2 -10
    0 2 -10
    0 -2 10
    0 -2 10
    0 -2 10
    0 -2 10
    0 -2 10
    0 -2 -11
    0 2 -11
    0 -2 11
    0 -2 11
    0 -2 12
    0 -2 12
    0 -2 -12
    0 -2 12
    0 2 -12
    0 -2 12
    0 -2 -13
    0 -2 13
    0 -2 13
    0 -2 13
    0 -2 13
    0 -2 -14
    0 -2 14
    0 -2 15
    0 -2 15
    0 -2 15
    0 -2 16
    0 -2 16
    0 -2 17
    0 -2 17
    0 -2 17
    0 -2 -17
    0 2 18
    0 -2 18
    0 -2 18
    0 -2 18
    0 -2 -18
    0 -2 19
    0 2 19
    0 -2 19
    0 -2 19
    0 -2 -19
    0 -2 20
    0 -2 20
    0 -2 -20
    0 -2 20
    0 2 20
    0 -2 21
    0 2 21
    0 -2 21
    0 -2 -21
    0 -2 21
    0 -2 22
    0 -2 22
    0 -2 -22
    0 -2 22
    0 -2 23
    0 -2 23
    0 -2 23
    0 -2 24
    0 -2 24
    0 -2 24
    0 -2 25
    0 -2 26
    0 -2 26
    0 -2 26
    0 -2 27
    0 -2 27
    0 -2 -28
    0 -2 28
    0 2 28
    0 -2 28
    0 -2 -29
    0 -2 29
    0 2 29
    0 -2 29
    0 2 30
    0 -2 30
    0 -2 -30
    0 -2 31
    0 -2 -31
    0 2 31
    0 -2 32
    0 2 32
    0 -4 0
    0 -4 0
    0 -4 0
    0 -4 1
    0 -4 -1
    0 -4 1
    0 -4 -1
    0 -4 1
    0 -4 -1
    0 -4 1
    0 -4 -1
    0 4 -2
    0 -4 -2
    0 -4 2
    0 -4 2
    0 -4 -2
    0 -4 2
    0 -4 2
    0 -4 -2
    0 -4 -2
    0 -4 -3
    0 -4 3
    0 -4 -3
    0 -4 3
    0 -4 3
    0 -4 3
    0 -4 -3
    0 -4 3
    0 4 -3
    0 4 -4
    0 -4 4
    0 -4 4
    0 -4 -4
    0 -4 4
    0 -4 4
    0 -4 4
    0 -4 -4
    0 -4 4
    0 -4 4
    0 4 -4
    0 -4 -4
    0 -4 5
    0 -4 5
    0 -4 5
    0 -4 5
    0 -4 5
    0 -4 -5
    0 -4 5
    0 -4 5
    0 -4 5
    0 -4 6
    0 -4 6
    0 -4 6
    0 -4 6
    0 -4 6
    0 -4 6
    0 -4 -6
    0 -4 6
    0 -4 6
    0 -4 7
    0 -4 7
    0 -4 7
    0 -4 -7
    0 -4 7
    0 -4 7
    0 -4 7
    0 -4 8
    0 -4 8
    0 -4 8
    0 -4 -8
    0 -4 9
    0 -4 -9
    0 -4 9
    0 -4 9
    0 -4 9
    0 -4 10
    0 -4 -10
    0 -4 10
    0 -4 10
    0 -4 10
    0 -4 10
    0 -4 10
    0 -4 11
    0 -4 -11
    0 -4 11
    0 -4 11
    0 -4 12
    0 -4 12
    0 -4 12
    0 -4 13
    0 -4 13
    0 -4 13
    0 -4 13
    0 -4 13
    0 -4 13
    0 -4 14
    0 -4 14
    0 -4 -14
    0 -4 14
    0 -4 14
    0 -4 14
    0 -4 15
    0 -4 15
    0 -4 -15
    0 -4 15
    0 -4 15
    0 -4 15
    0 -4 16
    0 -4 16
    0 -4 -16
    0 -4 16
    0 -4 16
    0 -4 17
    0 -4 -17
    0 -4 17
    0 -4 17
    0 -4 17
    0 -4 18
    0 -4 18
    0 -4 -18
    0 -4 18
    0 -4 18
    0 -4 19
    0 -4 -19
    0 -4 19
    0 -4 19
    0 -4 19
    0 -4 20
    0 -4 -20
    0 -4 20
    0 -4 20
    0 -4 21
    0 -4 21
    0 -4 -21
    0 -4 21
    0 4 21
    0 4 22
    0 -4 22
    0 -4 22
    0 -4 22
    0 -4 23
    0 -4 23
    0 4 24
    0 -4 24
    0 -4 24
    0 4 25
    0 -4 25
    0 -4 25
    0 -4 26
    0 -4 27
    0 -4 -28
    0 -4 28
    0 -4 29
    0 -4 -29
    0 4 29
    0 -4 30
    0 -4 -30
    0 4 30
    0 -4 31
    0 4 31
    0 -6 0
    0 -6 -1
    0 -6 1
    0 6 -1
    0 -6 2
    0 -6 -2
    0 -6 2
    0 -6 3
    0 -6 3
    0 -6 3
    0 -6 -3
    0 -6 3
    0 -6 4
    0 -6 4
    0 -6 4
    0 -6 5
    0 -6 5
    0 -6 -5
    0 -6 5
    0 -6 6
    0 -6 6
    0 -6 6
    0 -6 -6
    0 -6 7
    0 -6 7
    0 -6 -7
    0 -6 7
    0 -6 7
    0 -6 7
    0 -6 8
    0 -6 8
    0 -6 8
    0 -6 8
    0 -6 9
    0 -6 9
    0 -6 9
    0 -6 9
    0 -6 -10
    0 -6 10
    0 -6 10
    0 -6 10
    0 -6 10
    0 -6 -11
    0 -6 11
    0 -6 11
    0 -6 11
    0 -6 11
    0 -6 -12
    0 -6 12
    0 -6 12
    0 -6 12
    0 -6 12
    0 -6 -13
    0 -6 13
    0 -6 13
    0 -6 13
    0 -6 13
    0 -6 -14
    0 -6 14
    0 -6 14
    0 -6 14
    0 -6 14
    0 -6 15
    0 -6 15
    0 -6 -15
    0 -6 15
    0 -6 16
    0 -6 16
    0 -6 -16
    0 -6 16
    0 -6 17
    0 -6 17
    0 6 18
    0 -6 18
    0 6 19
    0 -6 19
    0 -6 20
    0 -6 20
    0 6 21
    0 -6 21
    0 -6 22
    0 6 22
    0 6 23
    0 -6 24
    0 6 24
    0 -6 25
    0 6 25
    0 -6 26
    0 6 26
    0 -6 27
    0 -6 -27
    0 -6 -28
    0 -6 28
    0 -6 29
    0 6 29
    0 -8 0
    0 -8 1
    0 -8 1
    0 -8 1
    0 -8 2
    0 -8 2
    0 -8 2
    0 -8 2
    0 -8 2
    0 -8 3
    0 -8 3
    0 -8 3
    0 -8 3
    0 -8 3
    0 -8 4
    0 -8 4
    0 -8 4
    0 -8 4
    0 -8 4
    0 8 4
    0 -8 5
    0 -8 5
    0 -8 5
    0 8 5
    0 -8 5
    0 -8 5
    0 -8 6
    0 -8 6
    0 -8 6
    0 -8 6
    0 -8 6
    0 8 6
    0 -8 7
    0 -8 7
    0 -8 7
    0 8 7
    0 -8 7
    0 -8 7
    0 -8 8
    0 -8 8
    0 8 8
    0 -8 8
    0 -8 8
    0 -8 8
    0 -8 9
    0 -8 9
    0 -8 9
    0 -8 9
    0 -8 10
    0 -8 10
    0 -8 10
    0 8 10
    0 -8 10
    0 -8 11
    0 -8 11
    0 -8 11
    0 -8 11
    0 8 11
    0 -8 12
    0 -8 12
    0 -8 12
    0 -8 12
    0 -8 13
    0 -8 13
    0 -8 13
    0 8 13
    0 -8 13
    0 -8 14
    0 -8 14
    0 -8 14
    0 8 14
    0 -8 15
    0 -8 15
    0 -8 16
    0 -8 16
    0 8 17
    0 -8 17
    0 -8 17
    0 -8 18
    0 8 18
    0 -8 18
    0 8 19
    0 8 20
    0 -8 20
    0 8 21
    0 -8 21
    0 -8 22
    0 8 22
    0 -8 23
    0 8 23
    0 -8 24
    0 8 24
    0 -8 25
    0 8 25
    0 8 26
    0 -10 0
    0 -10 0
    0 -10 -1
    0 -10 1
    0 -10 1
    0 -10 -1
    0 -10 2
    0 -10 -2
    0 -10 -2
    0 -10 2
    0 -10 3
    0 -10 -3
    0 -10 3
    0 -10 4
    0 -10 4
    0 -10 4
    0 -10 -4
    0 -10 5
    0 -10 5
    0 -10 -5
    0 -10 6
    0 -10 6
    0 -10 7
    0 -10 7
    0 -10 8
    0 -10 8
    0 -10 9
    0 -10 9
    0 -10 10
    0 10 10
    0 -10 10
    0 -10 11
    0 -10 11
    0 10 12
    0 -10 12
    0 10 13
    0 10 14
    0 -10 14
    0 10 15
    0 10 16
    0 10 17
    0 10 18
    0 10 19
    0 10 20
    0 10 21
    0 10 21
    0 10 22
    0 10 23
    0 -12 0
    0 -12 -1
    0 -12 -1
    0 -12 1
    0 -12 -2
    0 -12 -2
    0 -12 2
    0 -12 -3
    0 -12 -3
    0 -12 3
    0 -12 -4
    0 -12 -4
    0 -12 4
    0 -12 -5
    0 -12 -5
    0 -12 5
    0 -12 6
    0 -12 -6
    0 -12 -6
    0 -12 7
    0 -12 -7
    0 -12 -7
    0 -12 8
    0 -12 -8
    0 -12 -8
    0 -12 -9
    0 -12 9
    0 -12 -9
    0 -12 -10
    0 -12 -10
    0 -12 -11
    0 -12 -12
    0 -12 -13
    0 -12 -14
    0 -12 -15
    -1 1 33
    -1 -1 33
    -1 1 32
    -1 -1 32
    1 -1 -31
    -1 -1 31
    -1 1 31
    1 -1 -30
    -1 -1 30
    -1 1 30
    -1 -1 30
    -1 1 30
    1 -1 -29
    -1 -1 29
    -1 1 29
    -1 1 29
    -1 -1 29
    1 -1 -28
    -1 -1 28
    -1 -1 27
    -1 1 27
    -1 -1 27
    -1 -1 27
    1 -1 -27
    -1 -1 26
    -1 -1 26
    -1 -1 25
    -1 -1 25
    1 1 -24
    -1 -1 24
    -1 -1 24
    1 -1 -23
    -1 -1 23
    -1 -1 23
    1 -1 -22
    -1 1 22
    -1 -1 22
    -1 -1 22
    1 -1 -21
    -1 -1 21
    -1 1 21
    -1 -1 21
    1 -1 -20
    -1 -1 20
    -1 1 20
    -1 -1 20
    1 -1 -19
    -1 -1 19
    -1 1 19
    -1 -1 19
    -1 1 18
    -1 -1 18
    1 -1 -18
    -1 -1 17
    -1 1 17
    1 1 -17
    -1 1 16
    -1 -1 16
    1 1 -16
    1 -1 -16
    1 -1 -15
    1 1 -15
    -1 -1 15
    -1 -1 15
    1 -1 -14
    1 1 -14
    -1 -1 14
    -1 1 13
    -1 -1 13
    1 -1 -13
    1 1 -13
    -1 -1 12
    1 1 -12
    1 -1 -12
    -1 -1 11
    -1 -1 11
    1 -1 -11
    1 1 -11
    -1 -1 10
    -1 -1 10
    -1 -1 10
    1 -1 -10
    1 1 -10
    -1 -1 9
    -1 1 9
    -1 -1 9
    1 1 -9
    1 -1 -9
    -1 -1 9
    -1 -1 8
    -1 -1 8
    -1 -1 8
    1 -1 -8
    1 1 -8
    1 -1 -7
    1 1 -7
    -1 -1 7
    -1 -1 7
    -1 -1 7
    -1 -1 7
    -1 -1 7
    1 -1 -6
    1 1 -6
    -1 -1 6
    -1 -1 6
    -1 -1 6
    -1 -1 6
    -1 -1 6
    -1 -1 5
    1 -1 -5
    -1 -1 5
    -1 -1 5
    -1 -1 5
    1 -1 -4
    -1 -1 4
    -1 -1 4
    -1 1 4
    -1 -1 4
    -1 -1 4
    -1 -1 3
    -1 -1 3
    -1 -1 3
    -1 -1 3
    -1 1 3
    -1 -1 3
    -1 -1 3
    1 -1 -3
    -1 -1 3
    -1 -1 3
    -1 -1 3
    -1 -1 2
    -1 1 2
    1 1 -2
    1 1 -2
    1 1 -2
    -1 -1 2
    -1 -1 2
    -1 -1 2
    -1 -1 2
    -1 -1 2
    -1 1 1
    -1 -1 1
    1 1 -1
    1 1 -1
    -1 -1 1
    1 -1 -1
    1 -1 0
    1 1 0
    1 -1 0
    1 -1 0
    -1 1 0
    1 -1 0
    1 -1 0
    1 -1 1
    1 -1 1
    1 -1 1
    1 -1 1
    1 -1 1
    1 -1 1
    -1 -1 -1
    1 -1 1
    1 -1 1
    -1 -1 -2
    1 -1 2
    1 -1 2
    -1 -1 -2
    1 -1 2
    1 -1 2
    1 -1 2
    1 -1 2
    1 -1 2
    1 -1 2
    1 -1 2
    1 -1 2
    1 -1 3
    1 -1 3
    1 -1 3
    -1 -1 -3
    1 -1 3
    1 -1 3
    -1 -1 -3
    1 1 3
    1 -1 3
    1 -1 4
    1 1 4
    1 -1 4
    -1 -1 -4
    1 -1 4
    1 1 4
    1 -1 4
    1 -1 4
    1 -1 4
    1 1 5
    1 -1 5
    1 1 5
    1 -1 5
    1 -1 5
    1 -1 5
    -1 -1 -5
    -1 1 -5
    1 -1 6
    1 1 6
    1 -1 6
    1 -1 6
    1 -1 6
    -1 -1 -6
    -1 1 -6
    1 -1 7
    1 -1 7
    1 -1 7
    -1 -1 -7
    -1 1 -7
    1 -1 7
    1 -1 8
    1 -1 8
    1 -1 8
    -1 -1 -8
    -1 1 -8
    1 -1 8
    1 -1 9
    1 -1 9
    -1 1 -9
    1 -1 9
    -1 -1 -9
    1 -1 9
    1 -1 10
    1 -1 10
    1 -1 10
    1 -1 10
    -1 -1 -10
    -1 1 -10
    1 -1 11
    -1 1 -11
    -1 -1 -11
    1 -1 11
    1 -1 11
    -1 -1 -12
    -1 1 -12
    1 -1 12
    1 -1 12
    1 -1 12
    1 -1 13
    1 -1 13
    1 -1 13
    -1 1 -13
    -1 -1 -13
    1 -1 14
    1 -1 14
    1 1 14
    -1 -1 -14
    -1 1 -14
    1 -1 14
    -1 -1 -15
    -1 1 -15
    1 -1 15
    1 -1 16
    -1 -1 -17
    1 -1 17
    -1 -1 -18
    1 -1 18
    1 1 18
    -1 -1 -19
    1 -1 19
    1 1 19
    1 -1 20
    1 1 20
    1 -1 20
    -1 -1 -20
    1 -1 21
    1 -1 21
    1 1 21
    1 -1 21
    1 -1 22
    1 1 22
    1 -1 22
    1 -1 22
    1 -1 23
    1 1 23
    1 -1 23
    1 -1 23
    1 -1 24
    1 -1 24
    1 -1 24
    1 -1 25
    1 -1 26
    1 -1 26
    1 1 26
    1 -1 26
    1 -1 27
    1 -1 27
    -1 -1 -28
    1 1 28
    1 -1 28
    1 -1 28
    1 1 28
    1 -1 28
    1 -1 29
    1 1 29
    -1 -1 -30
    1 1 30
    1 -1 30
    1 1 31
    1 -1 31
    1 1 32
    1 -1 32
    -1 3 32
    -1 -3 32
    1 -3 -31
    -1 3 31
    -1 -3 31
    1 -3 -30
    -1 3 30
    -1 -3 30
    -1 -3 29
    1 -3 -29
    -1 3 29
    -1 -3 29
    -1 -3 28
    -1 -3 28
    1 -3 -28
    -1 -3 27
    -1 -3 26
    -1 -3 26
    -1 -3 26
    -1 -3 25
    -1 -3 25
    -1 -3 24
    -1 -3 24
    1 -3 -23
    -1 3 23
    -1 -3 23
    -1 -3 23
    -1 -3 23
    -1 -3 22
    -1 -3 22
    -1 -3 22
    1 -3 -22
    -1 -3 21
    -1 -3 21
    -1 -3 21
    1 -3 -21
    1 -3 -20
    -1 -3 20
    -1 -3 20
    -1 -3 20
    -1 -3 20
    1 -3 -19
    -1 -3 19
    -1 -3 19
    -1 -3 19
    -1 -3 19
    1 -3 -18
    -1 -3 18
    -1 -3 18
    -1 -3 18
    -1 -3 18
    -1 -3 17
    -1 -3 17
    -1 -3 17
    1 -3 -17
    -1 -3 17
    -1 -3 16
    -1 -3 16
    -1 -3 16
    -1 -3 16
    1 -3 -16
    -1 -3 15
    -1 -3 15
    -1 -3 15
    -1 -3 15
    -1 -3 14
    -1 -3 14
    1 3 -13
    -1 -3 13
    1 -3 -13
    -1 -3 13
    -1 -3 13
    -1 -3 13
    -1 -3 12
    1 -3 -12
    -1 -3 12
    1 3 -12
    -1 -3 12
    -1 -3 12
    -1 -3 12
    -1 -3 11
    -1 -3 11
    1 3 -11
    -1 -3 11
    -1 -3 11
    -1 -3 11
    -1 -3 11
    1 -3 -11
    -1 -3 10
    1 -3 -10
    -1 -3 10
    1 3 -10
    -1 -3 10
    -1 -3 10
    -1 -3 10
    -1 -3 9
    1 3 -9
    1 -3 -9
    -1 -3 9
    -1 -3 9
    -1 -3 9
    -1 -3 9
    -1 -3 8
    1 3 -8
    -1 -3 8
    -1 -3 8
    -1 -3 8
    -1 -3 8
    1 -3 -8
    -1 -3 8
    -1 -3 8
    -1 -3 7
    -1 -3 7
    -1 -3 7
    -1 -3 7
    -1 -3 7
    1 3 -7
    -1 -3 7
    -1 -3 7
    -1 -3 7
    1 -3 -7
    1 3 -6
    -1 -3 6
    -1 -3 6
    -1 -3 6
    -1 -3 6
    -1 -3 6
    -1 -3 6
    1 3 -6
    -1 -3 6
    -1 -3 6
    -1 -3 6
    1 -3 -6
    -1 -3 5
    -1 -3 5
    1 3 -5
    -1 -3 5
    -1 -3 5
    -1 -3 5
    -1 -3 5
    -1 -3 5
    1 -3 -5
    -1 -3 5
    1 3 -5
    1 -3 -5
    -1 -3 5
    1 3 -4
    -1 -3 4
    -1 -3 4
    -1 -3 4
    1 -3 -4
    -1 -3 4
    1 3 -4
    -1 -3 4
    -1 -3 4
    1 3 -4
    -1 -3 4
    -1 -3 4
    -1 -3 3
    1 -3 -3
    1 3 -3
    -1 -3 3
    -1 -3 3
    1 -3 -3
    -1 -3 3
    -1 -3 3
    -1 -3 2
    1 3 -2
    1 -3 -2
    1 -3 -2
    -1 -3 2
    1 -3 -2
    1 -3 -2
    -1 -3 2
    -1 -3 2
    1 -3 -1
    -1 -3 1
    1 -3 -1
    1 -3 -1
    1 -3 -1
    -1 -3 1
    -1 -3 1
    1 -3 0
    -1 -3 0
    1 -3 0
    -1 -3 0
    1 -3 0
    -1 -3 0
    1 -3 0
    -1 -3 0
    1 -3 0
    1 -3 1
    1 -3 1
    1 -3 1
    -1 -3 -1
    1 -3 1
    -1 -3 -1
    1 -3 2
    1 -3 2
    1 -3 2
    -1 -3 -2
    1 -3 2
    -1 -3 -2
    1 -3 2
    -1 -3 -3
    1 -3 3
    -1 -3 -3
    1 -3 3
    1 -3 3
    1 -3 3
    -1 3 -3
    1 -3 3
    1 -3 3
    1 -3 3
    1 -3 3
    1 -3 4
    1 -3 4
    -1 -3 -4
    1 -3 4
    1 -3 4
    -1 -3 -4
    1 -3 4
    1 -3 4
    1 -3 4
    1 -3 4
    1 -3 4
    1 -3 5
    1 -3 5
    1 -3 5
    1 -3 5
    1 -3 5
    1 -3 5
    1 -3 5
    -1 -3 -5
    -1 -3 -5
    1 -3 5
    1 -3 5
    1 -3 5
    1 -3 6
    1 -3 6
    -1 3 -6
    1 -3 6
    1 -3 6
    -1 -3 -6
    1 -3 6
    1 -3 6
    1 -3 6
    1 -3 6
    1 -3 6
    1 -3 7
    1 -3 7
    1 -3 7
    1 -3 7
    1 -3 7
    -1 3 -7
    1 -3 7
    1 -3 7
    1 -3 7
    -1 -3 -7
    1 -3 8
    1 -3 8
    1 -3 8
    1 -3 8
    1 -3 8
    -1 3 -8
    1 -3 8
    -1 -3 -8
    1 -3 8
    1 -3 8
    1 -3 9
    1 -3 9
    1 -3 9
    1 -3 9
    -1 -3 -9
    1 -3 10
    1 -3 10
    1 -3 10
    1 -3 10
    1 -3 10
    -1 -3 -10
    1 -3 10
    1 -3 11
    1 -3 11
    -1 -3 -11
    1 -3 11
    1 -3 11
    1 -3 11
    1 -3 11
    1 -3 11
    1 -3 12
    1 -3 12
    1 -3 12
    1 -3 12
    1 -3 12
    1 -3 12
    -1 -3 -12
    1 -3 13
    1 -3 13
    1 -3 13
    -1 -3 -13
    1 -3 13
    1 -3 14
    1 -3 14
    1 -3 14
    1 -3 14
    1 -3 15
    1 -3 15
    -1 -3 -15
    1 -3 15
    1 -3 15
    1 -3 15
    1 -3 16
    1 -3 16
    1 -3 16
    1 -3 16
    -1 -3 -16
    1 -3 16
    1 -3 17
    1 -3 17
    1 -3 17
    1 -3 17
    -1 -3 -17
    1 -3 17
    1 -3 18
    1 -3 18
    1 -3 18
    1 -3 18
    -1 -3 -18
    -1 -3 -19
    1 -3 19
    1 -3 19
    1 -3 19
    1 -3 19
    1 3 20
    1 -3 20
    1 -3 20
    1 -3 20
    -1 -3 -20
    1 -3 21
    1 3 21
    1 -3 21
    1 -3 21
    1 -3 22
    1 3 22
    1 -3 22
    1 -3 22
    1 -3 23
    1 -3 23
    1 -3 23
    1 -3 24
    1 -3 24
    1 -3 25
    1 -3 25
    1 -3 25
    1 -3 26
    1 -3 26
    1 -3 27
    1 -3 27
    1 -3 27
    1 3 28
    1 -3 28
    1 3 29
    -1 -3 -29
    1 -3 29
    1 3 30
    -1 -3 -30
    1 -3 30
    1 3 31
    1 -3 31
    1 3 32
    1 -3 32
    -1 5 31
    -1 -5 31
    -1 5 30
    -1 -5 30
    1 -5 -30
    -1 -5 29
    1 -5 -29
    -1 -5 28
    1 -5 -28
    -1 -5 27
    -1 5 26
    -1 -5 26
    -1 5 25
    -1 5 24
    -1 -5 24
    -1 5 23
    -1 -5 23
    -1 -5 23
    -1 -5 22
    -1 -5 22
    -1 -5 21
    -1 -5 21
    -1 -5 21
    -1 -5 21
    1 -5 -21
    -1 -5 20
    -1 -5 20
    -1 -5 20
    1 -5 -20
    -1 -5 19
    -1 -5 19
    -1 -5 19
    -1 -5 19
    1 -5 -19
    -1 -5 18
    -1 -5 18
    -1 -5 18
    -1 -5 18
    1 -5 -18
    -1 -5 17
    1 -5 -17
    -1 -5 17
    -1 -5 17
    -1 -5 16
    -1 -5 16
    -1 -5 16
    -1 -5 16
    1 -5 -16
    -1 -5 16
    -1 -5 15
    -1 -5 15
    -1 -5 15
    -1 -5 15
    -1 -5 15
    1 -5 -15
    -1 -5 14
    -1 -5 14
    -1 -5 14
    -1 -5 14
    -1 -5 14
    -1 -5 14
    1 -5 -14
    1 -5 -13
    -1 -5 13
    -1 -5 13
    -1 -5 13
    -1 -5 13
    -1 -5 13
    1 -5 -12
    -1 -5 12
    -1 -5 12
    -1 -5 12
    -1 -5 12
    -1 -5 12
    -1 -5 11
    -1 -5 11
    -1 -5 11
    -1 -5 11
    -1 -5 11
    -1 -5 10
    1 -5 -10
    -1 -5 10
    -1 -5 9
    -1 -5 9
    1 -5 -9
    -1 -5 9
    -1 -5 9
    -1 -5 8
    -1 -5 8
    -1 -5 8
    1 -5 -8
    -1 -5 8
    -1 -5 7
    -1 -5 7
    -1 -5 7
    -1 -5 7
    1 -5 -7
    -1 -5 7
    -1 -5 6
    -1 -5 6
    -1 -5 6
    -1 -5 6
    1 -5 -6
    -1 -5 6
    -1 -5 5
    -1 -5 5
    -1 -5 5
    1 -5 -5
    -1 -5 5
    -1 -5 5
    -1 -5 5
    -1 -5 4
    1 -5 -4
    1 5 -4
    -1 -5 4
    -1 -5 4
    1 -5 -4
    -1 -5 4
    -1 -5 4
    1 5 -4
    1 -5 -3
    -1 -5 3
    1 5 -3
    -1 -5 3
    -1 -5 2
    1 5 -2
    1 -5 -2
    1 -5 -2
    -1 -5 2
    -1 -5 1
    1 5 -1
    1 -5 -1
    -1 -5 0
    1 -5 0
    -1 -5 -1
    1 -5 1
    1 -5 1
    -1 -5 -2
    -1 5 -2
    1 -5 2
    1 -5 2
    1 -5 3
    -1 -5 -3
    1 -5 3
    -1 -5 -3
    1 -5 3
    1 -5 4
    -1 -5 -4
    1 -5 4
    1 -5 4
    -1 -5 -4
    -1 -5 -4
    1 -5 4
    1 -5 4
    1 -5 5
    -1 -5 -5
    1 -5 5
    1 -5 5
    1 -5 6
    1 -5 6
    -1 -5 -6
    1 -5 6
    1 -5 7
    1 -5 7
    1 -5 7
    1 -5 7
    1 -5 7
    1 -5 7
    -1 -5 -7
    1 -5 8
    1 -5 8
    -1 -5 -8
    1 -5 8
    1 -5 8
    1 -5 9
    1 -5 9
    1 -5 9
    -1 -5 -9
    1 -5 9
    1 -5 10
    1 -5 10
    1 -5 10
    1 -5 10
    1 -5 10
    1 -5 10
    1 -5 11
    1 -5 11
    1 -5 11
    1 -5 11
    1 -5 11
    1 -5 11
    1 -5 12
    -1 -5 -12
    1 -5 12
    1 -5 12
    1 -5 12
    1 -5 12
    1 -5 12
    1 -5 13
    -1 -5 -13
    1 -5 13
    1 -5 13
    1 -5 13
    1 -5 13
    1 -5 13
    -1 -5 -14
    1 -5 14
    1 -5 14
    1 -5 14
    1 -5 14
    1 -5 14
    -1 -5 -15
    1 -5 15
    1 -5 15
    1 -5 15
    1 -5 15
    1 -5 16
    1 -5 16
    1 -5 16
    -1 -5 -16
    1 -5 16
    1 -5 17
    1 -5 17
    1 -5 17
    1 -5 17
    -1 -5 -17
    1 -5 18
    1 -5 18
    1 -5 18
    1 -5 18
    1 5 19
    1 -5 19
    1 -5 19
    1 -5 19
    1 -5 19
    1 -5 20
    1 5 20
    1 -5 20
    1 -5 20
    1 -5 21
    1 -5 21
    1 -5 22
    1 -5 22
    1 5 23
    1 -5 23
    1 5 24
    1 5 25
    1 -5 25
    1 -5 26
    1 -5 27
    -1 -5 -28
    1 -5 28
    -1 -5 -29
    1 5 29
    1 -5 29
    1 5 30
    1 -5 30
    -1 -7 27
    -1 7 27
    1 -7 -27
    -1 -7 26
    -1 7 26
    -1 -7 25
    1 -7 -25
    -1 7 25
    -1 7 24
    -1 -7 24
    -1 7 23
    -1 -7 23
    -1 7 22
    -1 -7 21
    -1 -7 21
    -1 -7 20
    -1 -7 20
    -1 7 20
    -1 -7 19
    -1 -7 19
    -1 -7 18
    -1 -7 18
    -1 7 18
    -1 -7 17
    -1 -7 17
    -1 -7 17
    -1 -7 16
    -1 -7 16
    -1 -7 16
    -1 -7 15
    -1 -7 15
    -1 -7 15
    -1 -7 15
    -1 -7 14
    -1 -7 14
    -1 -7 14
    -1 -7 14
    -1 -7 13
    -1 -7 13
    -1 -7 13
    1 -7 -13
    -1 -7 13
    -1 -7 12
    -1 -7 12
    -1 -7 12
    1 -7 -12
    -1 -7 12
    -1 -7 11
    -1 -7 11
    -1 -7 11
    1 -7 -11
    -1 -7 11
    -1 -7 10
    -1 -7 10
    -1 -7 10
    1 -7 -10
    -1 -7 10
    -1 -7 9
    -1 -7 9
    -1 -7 9
    1 -7 -9
    -1 -7 9
    -1 -7 8
    -1 -7 8
    -1 -7 8
    -1 -7 8
    -1 -7 8
    -1 -7 7
    -1 -7 7
    -1 -7 7
    -1 -7 7
    -1 -7 7
    -1 -7 6
    -1 -7 6
    -1 -7 6
    -1 -7 6
    -1 -7 6
    -1 -7 5
    -1 -7 5
    -1 -7 5
    -1 -7 5
    -1 -7 5
    -1 -7 4
    -1 -7 4
    -1 -7 4
    -1 -7 3
    -1 -7 3
    -1 -7 3
    -1 7 2
    -1 -7 2
    -1 -7 2
    -1 -7 1
    1 -7 -1
    -1 -7 1
    -1 -7 0
    1 -7 0
    1 7 1
    1 -7 1
    1 -7 1
    -1 -7 -1
    1 -7 1
    1 -7 2
    -1 -7 -2
    1 7 2
    1 -7 2
    1 -7 2
    1 -7 2
    1 -7 3
    1 -7 3
    1 -7 3
    1 -7 3
    1 7 3
    1 -7 3
    1 -7 4
    1 -7 4
    1 -7 4
    1 -7 4
    1 -7 4
    1 7 4
    1 -7 4
    1 -7 5
    1 -7 5
    1 -7 5
    1 -7 5
    1 -7 5
    1 7 5
    1 -7 5
    1 -7 6
    1 -7 6
    1 -7 6
    1 -7 6
    1 -7 6
    1 7 6
    1 -7 6
    1 -7 7
    1 -7 7
    1 -7 7
    1 -7 7
    1 -7 7
    1 -7 7
    1 -7 8
    1 -7 8
    1 -7 8
    1 -7 8
    1 -7 8
    1 -7 9
    1 -7 9
    1 -7 9
    1 -7 9
    1 -7 9
    1 -7 10
    1 -7 10
    1 -7 10
    1 -7 10
    1 -7 11
    1 -7 11
    1 -7 11
    1 -7 11
    1 -7 12
    1 -7 12
    1 7 12
    1 -7 12
    1 -7 12
    1 -7 13
    1 -7 13
    1 7 13
    1 -7 13
    1 -7 13
    1 -7 14
    1 7 14
    1 -7 14
    1 -7 14
    1 -7 14
    1 -7 15
    1 -7 15
    1 7 15
    1 -7 16
    1 -7 16
    1 7 16
    1 -7 17
    1 -7 17
    1 7 17
    1 -7 18
    1 -7 18
    1 -7 19
    1 -7 19
    1 7 19
    1 -7 20
    1 7 20
    1 7 21
    1 7 22
    1 -7 22
    1 7 23
    1 -7 23
    1 7 24
    1 -7 24
    1 7 25
    1 -7 25
    1 7 26
    -1 -7 -26
    1 -7 26
    1 -7 27
    1 -7 28
    -1 9 25
    -1 9 24
    -1 9 23
    -1 9 22
    -1 9 21
    -1 9 20
    -1 9 19
    -1 9 18
    -1 -9 18
    -1 -9 18
    -1 9 17
    -1 9 16
    -1 -9 16
    -1 -9 15
    -1 -9 15
    -1 9 15
    -1 -9 14
    -1 9 14
    -1 -9 14
    -1 -9 13
    -1 -9 13
    -1 -9 12
    -1 -9 12
    -1 -9 11
    -1 -9 11
    -1 9 10
    -1 -9 10
    -1 -9 10
    -1 -9 10
    -1 9 9
    -1 -9 9
    -1 -9 9
    -1 -9 9
    -1 -9 8
    -1 -9 8
    -1 -9 8
    -1 9 7
    -1 -9 7
    -1 -9 7
    -1 -9 7
    -1 -9 6
    -1 -9 6
    -1 -9 6
    -1 9 6
    -1 -9 6
    -1 -9 5
    -1 -9 5
    -1 -9 5
    -1 -9 4
    -1 -9 4
    -1 -9 4
    -1 -9 3
    1 -9 -3
    -1 -9 3
    -1 -9 3
    1 -9 -2
    -1 -9 2
    1 -9 -2
    -1 -9 2
    -1 -9 2
    -1 -9 1
    1 -9 -1
    1 -9 -1
    -1 -9 1
    -1 -9 0
    1 -9 0
    1 -9 0
    1 -9 0
    -1 -9 -1
    1 -9 1
    1 -9 1
    1 -9 1
    1 -9 2
    1 -9 2
    1 -9 2
    1 -9 2
    1 -9 3
    1 -9 3
    1 -9 3
    1 -9 3
    1 -9 4
    1 -9 4
    1 -9 4
    1 -9 5
    1 9 5
    1 -9 5
    1 -9 5
    1 9 6
    1 -9 6
    1 -9 6
    1 -9 7
    1 -9 7
    1 -9 8
    1 -9 8
    1 9 9
    1 -9 9
    1 -9 9
    1 9 10
    1 -9 10
    1 -9 10
    1 -9 11
    1 -9 11
    1 -9 12
    1 -9 12
    1 -9 13
    1 9 13
    1 -9 13
    1 -9 13
    1 -9 14
    1 -9 14
    1 9 15
    1 -9 15
    1 -9 15
    1 9 16
    1 -9 17
    1 9 17
    1 -9 18
    1 9 18
    1 9 19
    1 -9 19
    1 9 20
    1 9 21
    1 9 22
    1 9 23
    1 9 24
    -1 11 19
    1 -11 -19
    -1 11 18
    1 -11 -18
    1 -11 -17
    -1 11 17
    -1 11 16
    1 -11 -16
    -1 11 15
    1 -11 -15
    1 -11 -14
    -1 11 14
    1 -11 -13
    -1 11 13
    1 -11 -12
    -1 11 12
    -1 -11 12
    1 -11 -11
    -1 -11 11
    1 -11 -11
    1 -11 -10
    -1 -11 10
    1 -11 -10
    -1 -11 9
    -1 -11 9
    1 -11 -9
    1 -11 -9
    -1 -11 8
    1 -11 -8
    -1 -11 7
    1 -11 -7
    1 -11 -6
    -1 -11 5
    1 -11 -5
    1 -11 -4
    -1 -11 4
    1 -11 -4
    -1 -11 3
    1 -11 -3
    1 -11 -3
    -1 -11 3
    -1 -11 2
    1 -11 -2
    1 -11 -2
    -1 -11 2
    1 -11 -1
    -1 -11 1
    1 -11 -1
    -1 -11 1
    1 -11 0
    -1 -11 0
    1 -11 0
    -1 -11 0
    -1 -11 -1
    1 -11 1
    1 -11 1
    -1 -11 -1
    1 -11 2
    -1 -11 -2
    -1 -11 -2
    1 -11 2
    -1 -11 -3
    1 -11 3
    -1 -11 -3
    -1 -11 -4
    1 -11 4
    -1 -11 -4
    -1 -11 -5
    -1 -11 -6
    -1 -11 -7
    -1 -11 -8
    1 -11 9
    -1 -11 -9
    1 -11 10
    -1 -11 -10
    1 11 10
    -1 -11 -11
    1 -11 11
    1 11 11
    1 11 11
    -1 -11 -12
    1 11 12
    1 11 12
    -1 -11 -13
    1 11 13
    1 11 13
    -1 -11 -14
    1 11 14
    1 11 14
    -1 -11 -15
    1 11 15
    1 11 15
    -1 -11 -16
    1 11 16
    1 11 16
    -1 -11 -17
    1 11 17
    1 11 17
    -1 -11 -18
    1 11 18
    1 11 19
    1 -13 -8
    -1 -13 7
    -1 -13 6
    -1 -13 5
    1 -13 -5
    -1 -13 4
    1 -13 -4
    -1 -13 3
    1 -13 -3
    -1 -13 2
    1 -13 -2
    -1 -13 1
    1 -13 -1
    -1 -13 0
    1 -13 0
    1 -13 1
    -1 -13 -1
    1 -13 2
    -1 -13 -2
    1 -13 3
    -1 -13 -3
    1 -13 4
    -1 -13 -4
    1 -13 5
    -1 -13 -5
    1 -13 6
    -1 -13 -6
    -1 -13 -7
    -1 -13 -7
    -2 0 33
    -2 0 32
    -2 0 31
    -2 0 31
    2 0 -30
    -2 0 30
    -2 0 30
    2 0 -29
    -2 0 29
    -2 0 29
    2 0 -28
    -2 0 28
    2 0 -27
    -2 0 27
    -2 0 26
    -2 0 25
    -2 0 24
    -2 0 23
    2 0 -22
    -2 0 22
    -2 0 22
    2 0 -21
    -2 0 21
    -2 0 21
    2 0 -20
    -2 0 20
    -2 0 20
    2 0 -19
    -2 0 19
    -2 0 18
    2 0 -17
    -2 0 17
    2 0 -16
    -2 0 16
    2 0 -15
    -2 0 15
    2 0 -14
    -2 0 14
    2 0 -13
    -2 0 13
    -2 0 13
    -2 0 13
    -2 0 12
    2 0 -12
    -2 0 12
    -2 0 11
    -2 0 11
    2 0 -11
    2 0 -10
    -2 0 10
    -2 0 10
    -2 0 10
    2 0 -9
    -2 0 9
    -2 0 9
    2 0 -8
    -2 0 8
    -2 0 8
    -2 0 8
    -2 0 7
    -2 0 7
    -2 0 7
    2 0 -7
    -2 0 7
    -2 0 6
    -2 0 6
    2 0 -6
    -2 0 6
    -2 0 5
    -2 0 5
    2 0 -5
    2 0 -4
    -2 0 4
    -2 0 4
    -2 0 3
    -2 0 3
    2 0 -3
    2 0 -2
    2 0 -2
    2 0 -1
    -2 0 1
    2 0 0
    2 0 0
    -2 0 0
    2 0 0
    2 0 1
    2 0 1
    -2 0 -2
    2 0 2
    -2 0 -3
    2 0 3
    2 0 4
    -2 0 -4
    2 0 4
    2 0 5
    -2 0 -5
    2 0 5
    2 0 6
    2 0 6
    -2 0 -6
    2 0 6
    2 0 7
    2 0 7
    2 0 7
    -2 0 -7
    2 0 8
    -2 0 -8
    2 0 8
    2 0 9
    -2 0 -9
    2 0 9
    2 0 10
    -2 0 -10
    2 0 11
    -2 0 -11
    -2 0 -12
    2 0 12
    -2 0 -13
    2 0 13
    -2 0 -14
    2 0 14
    -2 0 -15
    -2 0 -16
    2 0 16
    2 0 17
    -2 0 -18
    2 0 18
    2 0 19
    2 0 20
    2 0 21
    2 0 22
    2 0 23
    2 0 23
    2 0 23
    2 0 24
    2 0 24
    2 0 25
    2 0 26
    2 0 26
    2 0 26
    2 0 27
    2 0 27
    2 0 28
    2 0 29
    2 0 30
    2 0 31
    2 0 32
    -2 2 33
    -2 -2 33
    -2 2 32
    -2 -2 32
    -2 2 31
    2 -2 -31
    -2 2 31
    -2 -2 31
    -2 -2 31
    -2 -2 30
    -2 2 30
    2 -2 -30
    -2 -2 30
    -2 -2 29
    -2 2 29
    2 -2 -29
    -2 -2 29
    2 -2 -28
    -2 -2 28
    -2 -2 27
    -2 -2 27
    -2 -2 27
    -2 -2 26
    -2 -2 26
    -2 -2 25
    -2 -2 25
    2 -2 -25
    -2 -2 24
    -2 -2 24
    -2 -2 24
    2 -2 -24
    -2 -2 23
    -2 -2 23
    2 -2 -23
    -2 -2 23
    -2 -2 22
    -2 -2 22
    2 -2 -22
    2 2 -21
    -2 -2 21
    -2 -2 21
    2 -2 -21
    2 2 -20
    -2 -2 20
    -2 -2 20
    2 -2 -20
    -2 -2 19
    -2 -2 19
    2 -2 -19
    -2 -2 18
    2 -2 -18
    -2 -2 18
    -2 -2 18
    -2 -2 17
    -2 -2 17
    -2 2 17
    -2 -2 17
    2 -2 -17
    -2 -2 16
    -2 -2 16
    -2 -2 16
    -2 2 16
    -2 -2 16
    2 -2 -15
    -2 -2 15
    -2 -2 15
    -2 -2 15
    2 -2 -14
    -2 -2 14
    -2 -2 14
    -2 -2 13
    2 2 -13
    2 -2 -13
    -2 -2 12
    -2 -2 12
    2 2 -12
    2 -2 -12
    -2 -2 11
    2 -2 -11
    2 2 -11
    -2 -2 11
    -2 -2 11
    -2 -2 10
    -2 -2 10
    2 -2 -10
    2 2 -10
    -2 -2 10
    -2 -2 10
    -2 -2 9
    -2 -2 9
    -2 -2 9
    2 2 -9
    2 -2 -9
    -2 -2 9
    -2 -2 9
    2 2 -8
    -2 -2 8
    -2 -2 8
    -2 -2 8
    2 -2 -8
    2 2 -8
    -2 -2 8
    -2 -2 8
    -2 -2 7
    2 2 -7
    2 -2 -7
    -2 -2 7
    2 2 -7
    -2 -2 7
    -2 -2 7
    2 2 -7
    -2 -2 6
    2 2 -6
    -2 -2 6
    -2 -2 6
    -2 2 6
    -2 -2 6
    -2 -2 6
    2 -2 -6
    2 2 -6
    -2 -2 5
    -2 2 5
    2 2 -5
    -2 -2 5
    2 -2 -5
    -2 -2 5
    -2 -2 5
    -2 -2 5
    -2 -2 5
    -2 -2 5
    2 2 -5
    -2 -2 4
    -2 2 4
    -2 -2 4
    2 2 -4
    2 -2 -4
    -2 -2 4
    -2 -2 4
    -2 -2 4
    2 -2 -3
    -2 2 3
    -2 -2 3
    2 -2 -3
    -2 -2 3
    2 2 -3
    -2 -2 3
    2 2 -3
    2 2 -3
    -2 -2 3
    2 -2 -2
    2 2 -2
    -2 2 2
    -2 -2 2
    2 2 -2
    2 -2 -2
    2 2 -1
    -2 2 1
    2 2 -1
    2 -2 -1
    2 -2 -1
    2 -2 -1
    -2 -2 1
    2 -2 -1
    2 -2 0
    2 -2 0
    -2 2 0
    2 -2 0
    2 -2 0
    -2 2 -1
    2 -2 1
    2 -2 1
    -2 -2 -1
    2 -2 1
    2 2 1
    2 -2 1
    -2 -2 -1
    2 -2 1
    -2 -2 -2
    2 -2 2
    2 -2 2
    2 -2 2
    2 -2 2
    2 -2 2
    2 -2 2
    -2 2 -2
    2 -2 2
    2 -2 2
    -2 -2 -2
    2 -2 2
    2 -2 3
    -2 2 -3
    -2 -2 -3
    2 -2 3
    2 -2 3
    2 -2 3
    2 -2 3
    2 -2 3
    -2 -2 -3
    2 -2 3
    2 -2 3
    2 -2 3
    2 -2 4
    2 -2 4
    2 -2 4
    2 -2 4
    2 -2 4
    -2 -2 -4
    2 -2 4
    2 -2 4
    2 -2 4
    -2 -2 -4
    2 -2 5
    2 -2 5
    2 -2 5
    2 -2 5
    2 -2 5
    2 -2 5
    2 -2 5
    -2 -2 -5
    2 -2 5
    2 -2 6
    2 -2 6
    2 -2 6
    2 -2 6
    2 -2 6
    2 -2 6
    -2 -2 -6
    2 -2 6
    2 -2 6
    2 -2 6
    2 -2 7
    2 -2 7
    2 -2 7
    2 -2 7
    -2 -2 -7
    2 -2 7
    2 -2 7
    2 -2 7
    2 -2 8
    2 -2 8
    2 -2 8
    2 -2 8
    2 -2 8
    2 -2 8
    2 -2 8
    -2 -2 -8
    2 -2 9
    2 -2 9
    2 -2 9
    2 -2 9
    -2 -2 -9
    2 -2 9
    2 -2 9
    2 -2 10
    2 -2 10
    2 -2 10
    -2 -2 -10
    2 -2 10
    2 -2 11
    -2 -2 -11
    2 -2 11
    2 -2 11
    2 -2 11
    2 -2 11
    2 -2 11
    -2 -2 -12
    2 -2 12
    2 -2 12
    2 -2 12
    2 -2 12
    2 -2 12
    2 -2 12
    2 -2 13
    -2 -2 -13
    2 -2 13
    2 -2 13
    2 -2 14
    2 -2 14
    2 -2 15
    2 -2 15
    2 -2 16
    -2 -2 -16
    2 -2 16
    2 -2 17
    -2 -2 -17
    2 -2 17
    2 -2 18
    2 2 18
    2 -2 18
    -2 -2 -18
    -2 -2 -19
    2 -2 19
    2 2 19
    2 -2 19
    2 -2 19
    2 2 19
    2 -2 20
    2 2 20
    2 -2 20
    2 -2 20
    2 -2 20
    2 2 20
    2 -2 21
    2 -2 21
    2 -2 21
    2 2 21
    2 -2 21
    2 -2 22
    2 -2 22
    2 -2 22
    2 -2 22
    2 -2 23
    2 -2 23
    2 -2 23
    2 -2 24
    2 -2 24
    2 -2 25
    2 -2 25
    2 -2 26
    2 -2 26
    2 -2 27
    2 -2 27
    2 2 27
    2 -2 27
    2 2 28
    2 -2 28
    -2 -2 -28
    2 -2 28
    2 -2 29
    2 2 29
    -2 -2 -29
    2 2 30
    2 -2 30
    -2 -2 -30
    2 2 31
    2 -2 31
    2 2 32
    2 -2 32
    -2 4 32
    -2 -4 32
    -2 -4 31
    -2 4 31
    2 -4 -31
    -2 -4 30
    -2 4 30
    2 -4 -30
    2 -4 -29
    -2 -4 29
    -2 -4 28
    2 -4 -28
    -2 -4 27
    -2 -4 27
    -2 -4 26
    -2 4 26
    -2 -4 25
    -2 -4 25
    -2 4 25
    -2 -4 24
    2 -4 -24
    -2 -4 23
    -2 -4 23
    -2 -4 23
    2 -4 -23
    2 -4 -22
    -2 -4 22
    -2 -4 22
    -2 -4 22
    -2 -4 22
    2 -4 -21
    -2 -4 21
    -2 -4 21
    -2 -4 21
    2 -4 -20
    -2 -4 20
    -2 -4 20
    -2 -4 20
    -2 -4 20
    -2 -4 19
    -2 -4 19
    2 -4 -19
    -2 -4 19
    -2 -4 19
    -2 -4 18
    2 -4 -18
    -2 -4 18
    -2 -4 18
    -2 -4 18
    2 -4 -17
    -2 -4 17
    -2 -4 17
    -2 -4 17
    2 -4 -16
    -2 -4 16
    -2 -4 16
    -2 -4 16
    -2 -4 16
    -2 -4 16
    -2 -4 15
    -2 -4 15
    2 -4 -15
    -2 -4 15
    -2 -4 15
    -2 -4 14
    2 -4 -14
    -2 -4 14
    -2 -4 14
    -2 -4 14
    -2 -4 14
    -2 -4 13
    -2 -4 13
    -2 -4 13
    -2 -4 12
    -2 -4 12
    2 -4 -12
    -2 -4 12
    -2 -4 12
    -2 -4 11
    -2 -4 11
    -2 -4 11
    2 -4 -11
    -2 -4 11
    -2 -4 11
    -2 -4 11
    -2 -4 10
    -2 -4 10
    2 -4 -10
    -2 -4 10
    -2 -4 10
    -2 -4 10
    -2 -4 9
    -2 -4 9
    2 -4 -9
    -2 -4 9
    -2 -4 9
    -2 -4 8
    2 4 -8
    2 -4 -8
    -2 -4 8
    -2 -4 8
    -2 -4 8
    -2 -4 8
    -2 -4 7
    -2 -4 7
    -2 -4 7
    -2 -4 7
    -2 -4 7
    2 4 -7
    2 -4 -7
    -2 -4 7
    -2 -4 6
    2 -4 -6
    -2 -4 6
    -2 -4 6
    2 4 -6
    2 4 -6
    -2 -4 6
    -2 -4 6
    -2 -4 6
    -2 -4 5
    2 -4 -5
    -2 -4 5
    -2 -4 5
    2 4 -5
    2 -4 -5
    -2 -4 5
    2 4 -5
    -2 -4 5
    -2 -4 4
    2 -4 -4
    2 -4 -4
    -2 -4 4
    2 -4 -4
    2 4 -4
    -2 -4 4
    -2 -4 4
    2 4 -4
    -2 -4 3
    -2 -4 3
    2 4 -3
    2 -4 -3
    -2 -4 3
    2 -4 -3
    -2 -4 3
    2 -4 -3
    2 -4 -2
    2 4 -2
    -2 -4 2
    2 -4 -2
    -2 -4 2
    -2 -4 2
    2 -4 -2
    2 -4 -2
    -2 -4 1
    2 4 -1
    2 -4 -1
    -2 -4 1
    2 -4 -1
    2 -4 -1
    -2 -4 0
    2 -4 0
    -2 -4 0
    2 -4 0
    2 -4 0
    2 -4 0
    2 -4 1
    2 -4 1
    2 -4 1
    -2 -4 -1
    -2 -4 -1
    2 -4 2
    -2 -4 -2
    2 -4 2
    2 -4 2
    2 -4 2
    2 -4 2
    -2 -4 -2
    -2 -4 -3
    2 -4 3
    2 -4 3
    2 -4 3
    -2 -4 -3
    2 -4 3
    2 -4 3
    2 -4 3
    -2 -4 -3
    2 -4 3
    -2 -4 -4
    2 -4 4
    2 -4 4
    -2 -4 -4
    2 -4 4
    2 -4 4
    2 -4 4
    2 -4 4
    -2 -4 -4
    2 -4 4
    -2 -4 -5
    2 -4 5
    2 -4 5
    -2 -4 -5
    2 -4 5
    2 -4 5
    2 -4 5
    2 -4 5
    2 -4 5
    -2 -4 -5
    2 -4 6
    2 -4 6
    2 -4 6
    2 -4 6
    -2 -4 -6
    2 -4 7
    2 -4 7
    2 -4 7
    2 -4 7
    -2 -4 -7
    2 -4 8
    2 -4 8
    2 -4 8
    2 -4 8
    -2 -4 -8
    2 -4 8
    2 -4 9
    2 -4 9
    2 -4 9
    2 -4 9
    -2 -4 -9
    2 -4 9
    2 -4 9
    2 -4 9
    2 -4 10
    2 -4 10
    -2 -4 -10
    2 -4 10
    2 -4 10
    2 -4 10
    2 -4 11
    2 -4 11
    2 -4 11
    2 -4 11
    2 -4 11
    2 -4 12
    2 -4 12
    2 -4 12
    2 -4 12
    2 -4 12
    2 -4 12
    2 -4 12
    2 -4 12
    2 -4 13
    2 -4 13
    2 -4 13
    -2 -4 -13
    2 -4 13
    2 -4 13
    2 -4 13
    -2 -4 -14
    2 -4 14
    2 -4 14
    2 -4 14
    2 -4 14
    -2 -4 -15
    2 -4 15
    2 -4 15
    2 -4 15
    2 -4 15
    -2 -4 -16
    2 -4 16
    2 -4 16
    2 -4 16
    2 -4 16
    -2 -4 -17
    2 -4 17
    2 -4 17
    2 -4 17
    2 -4 17
    2 -4 18
    2 4 18
    2 -4 18
    2 -4 18
    2 -4 18
    2 4 19
    2 -4 19
    2 -4 19
    2 -4 19
    2 4 20
    2 -4 20
    2 -4 20
    2 4 21
    2 -4 21
    2 -4 21
    2 -4 21
    2 -4 22
    2 -4 22
    2 4 23
    2 -4 23
    2 -4 23
    2 -4 24
    2 -4 24
    2 4 24
    2 -4 24
    2 -4 25
    2 -4 26
    2 -4 27
    -2 -4 -28
    2 -4 28
    2 4 28
    -2 -4 -29
    2 -4 29
    2 4 29
    2 -4 30
    2 4 30
    2 -4 31
    -2 6 30
    2 -6 -29
    2 -6 -28
    -2 -6 28
    -2 -6 27
    -2 6 27
    2 -6 -27
    -2 -6 26
    -2 6 26
    2 -6 -26
    -2 -6 25
    -2 6 25
    -2 6 24
    -2 -6 23
    -2 6 23
    -2 -6 22
    -2 -6 22
    -2 6 22
    -2 -6 21
    -2 -6 21
    -2 -6 20
    2 -6 -20
    -2 -6 19
    -2 -6 19
    -2 -6 18
    -2 -6 18
    -2 -6 18
    -2 -6 17
    -2 -6 17
    -2 -6 17
    -2 -6 16
    -2 -6 16
    2 -6 -16
    -2 -6 16
    -2 -6 15
    -2 -6 15
    -2 -6 15
    2 -6 -15
    -2 -6 15
    -2 -6 14
    -2 -6 14
    -2 -6 14
    -2 -6 14
    2 -6 -14
    2 -6 -13
    -2 -6 13
    -2 -6 13
    -2 -6 13
    -2 -6 12
    2 -6 -12
    -2 -6 12
    -2 -6 12
    -2 -6 11
    2 -6 -11
    -2 -6 11
    -2 -6 11
    -2 -6 10
    -2 -6 10
    -2 -6 10
    -2 -6 9
    -2 -6 9
    -2 -6 9
    -2 -6 9
    -2 -6 9
    -2 -6 8
    -2 -6 8
    -2 -6 8
    2 -6 -8
    -2 -6 8
    -2 -6 8
    -2 -6 7
    2 -6 -7
    -2 -6 7
    -2 -6 7
    -2 -6 7
    -2 -6 6
    2 -6 -6
    -2 -6 6
    -2 -6 6
    -2 -6 5
    2 -6 -5
    -2 -6 5
    -2 -6 5
    -2 -6 4
    -2 -6 4
    2 -6 -4
    -2 -6 4
    -2 -6 4
    2 -6 -3
    -2 -6 3
    -2 -6 3
    2 -6 -3
    -2 -6 2
    -2 -6 2
    2 -6 -2
    2 6 -2
    -2 -6 1
    2 -6 -1
    -2 -6 1
    2 -6 -1
    -2 -6 0
    2 -6 0
    -2 -6 0
    2 -6 0
    2 -6 1
    2 6 1
    -2 -6 -1
    2 -6 1
    -2 -6 -1
    2 -6 1
    2 -6 2
    2 6 2
    -2 -6 -2
    2 -6 2
    2 -6 2
    -2 -6 -2
    2 -6 2
    2 -6 3
    2 6 3
    2 -6 3
    -2 -6 -3
    2 -6 3
    2 -6 3
    2 -6 4
    2 -6 4
    2 -6 4
    -2 -6 -4
    2 -6 4
    2 -6 5
    2 -6 5
    2 -6 5
    2 -6 5
    2 -6 6
    2 -6 6
    2 -6 6
    2 -6 6
    2 -6 6
    2 -6 6
    2 -6 6
    2 -6 7
    2 -6 7
    2 -6 7
    2 -6 7
    2 -6 7
    2 -6 7
    2 -6 8
    2 -6 8
    2 -6 8
    2 -6 8
    2 -6 8
    2 -6 8
    2 -6 9
    2 -6 9
    2 -6 9
    2 -6 9
    2 -6 9
    2 -6 9
    2 -6 9
    2 -6 10
    2 -6 10
    2 -6 10
    2 -6 10
    2 -6 10
    2 -6 11
    2 -6 11
    2 -6 11
    2 -6 11
    2 -6 11
    2 -6 12
    2 -6 12
    2 -6 12
    2 -6 12
    2 -6 12
    2 -6 13
    2 -6 13
    2 -6 13
    2 -6 13
    2 -6 13
    2 -6 14
    2 -6 14
    2 6 14
    2 -6 14
    2 -6 14
    2 -6 15
    2 6 15
    2 -6 15
    2 -6 15
    2 -6 16
    2 6 16
    2 -6 16
    2 -6 17
    2 -6 17
    2 -6 17
    2 6 17
    2 -6 18
    2 -6 18
    2 6 18
    2 -6 19
    2 -6 20
    2 6 21
    2 -6 21
    2 6 22
    2 -6 23
    2 6 23
    2 6 24
    2 -6 24
    2 6 25
    2 -6 25
    2 -6 26
    -2 -6 -27
    2 -6 27
    2 -6 28
    2 6 28
    2 -6 29
    -2 8 26
    -2 8 25
    -2 8 24
    -2 -8 24
    -2 -8 23
    -2 8 23
    -2 -8 22
    -2 8 22
    -2 -8 21
    -2 -8 21
    -2 8 21
    -2 8 20
    -2 -8 19
    -2 -8 19
    -2 8 19
    -2 -8 18
    -2 -8 18
    -2 8 18
    -2 -8 17
    -2 -8 17
    -2 -8 16
    -2 -8 16
    -2 -8 15
    -2 -8 15
    -2 -8 15
    -2 8 15
    -2 -8 15
    -2 -8 14
    -2 -8 14
    -2 -8 14
    -2 -8 14
    -2 -8 13
    -2 -8 13
    -2 -8 13
    -2 -8 13
    -2 -8 12
    -2 -8 12
    -2 -8 12
    -2 -8 12
    -2 -8 11
    -2 -8 11
    -2 -8 11
    -2 -8 11
    -2 -8 10
    -2 -8 10
    -2 -8 10
    -2 -8 10
    -2 -8 9
    -2 -8 9
    -2 -8 9
    -2 -8 9
    -2 -8 8
    -2 -8 8
    -2 -8 8
    -2 -8 7
    -2 -8 7
    -2 -8 7
    -2 -8 7
    -2 -8 6
    -2 -8 6
    -2 -8 6
    -2 -8 5
    -2 8 5
    -2 -8 5
    -2 -8 5
    -2 -8 4
    -2 8 4
    -2 -8 4
    -2 -8 4
    -2 -8 3
    -2 -8 3
    -2 -8 2
    -2 -8 2
    2 -8 -1
    -2 -8 1
    -2 -8 1
    2 -8 -1
    2 -8 0
    2 -8 0
    -2 -8 0
    2 -8 0
    2 -8 0
    2 -8 1
    2 -8 1
    2 -8 1
    2 -8 1
    2 -8 2
    2 -8 2
    2 -8 2
    2 8 2
    2 -8 2
    2 -8 3
    2 -8 3
    2 -8 3
    2 -8 3
    2 -8 4
    2 8 4
    2 -8 4
    2 -8 4
    2 -8 4
    2 -8 5
    2 -8 5
    2 -8 5
    2 -8 5
    2 -8 6
    2 -8 6
    2 8 6
    2 -8 6
    2 -8 6
    2 -8 7
    2 -8 7
    2 8 7
    2 -8 7
    2 -8 7
    2 -8 8
    2 -8 8
    2 8 8
    2 -8 8
    2 -8 8
    2 -8 9
    2 -8 9
    2 -8 9
    2 -8 10
    2 -8 10
    2 8 10
    2 -8 10
    2 -8 11
    2 8 11
    2 -8 11
    2 -8 11
    2 -8 12
    2 -8 12
    2 -8 12
    2 8 12
    2 8 13
    2 -8 13
    2 -8 13
    2 -8 13
    2 8 14
    2 -8 14
    2 -8 14
    2 -8 15
    2 -8 15
    2 8 16
    2 -8 16
    2 -8 16
    2 8 17
    2 -8 17
    2 8 18
    2 8 19
    2 8 20
    2 -8 20
    2 8 21
    2 -8 21
    2 8 22
    2 -8 22
    2 8 23
    2 -8 23
    2 8 24
    2 -8 24
    2 8 25
    -2 10 23
    -2 10 21
    2 -10 -21
    -2 10 20
    -2 10 19
    -2 10 18
    -2 -10 17
    -2 10 17
    -2 -10 16
    -2 10 16
    -2 10 15
    -2 -10 15
    -2 10 14
    -2 10 13
    -2 -10 12
    -2 10 12
    -2 -10 12
    -2 -10 11
    -2 10 11
    -2 -10 11
    -2 -10 10
    -2 10 10
    -2 -10 10
    -2 -10 9
    -2 -10 9
    -2 -10 8
    -2 -10 8
    -2 -10 7
    2 -10 -7
    -2 -10 7
    -2 -10 6
    -2 -10 6
    2 -10 -6
    -2 -10 5
    2 -10 -5
    -2 -10 5
    2 -10 -5
    -2 -10 5
    2 -10 -5
    2 -10 -4
    -2 -10 4
    -2 -10 4
    -2 -10 4
    2 -10 -4
    -2 -10 3
    2 -10 -3
    -2 -10 3
    2 -10 -3
    2 -10 -2
    -2 -10 2
    2 -10 -2
    -2 -10 2
    -2 -10 1
    2 -10 -1
    2 -10 -1
    -2 -10 1
    -2 -10 0
    2 -10 0
    -2 -10 0
    2 -10 0
    2 -10 1
    -2 -10 -1
    -2 -10 -1
    2 -10 1
    2 -10 2
    -2 -10 -2
    2 -10 2
    2 -10 3
    -2 -10 -3
    2 -10 3
    2 -10 4
    2 -10 4
    2 -10 5
    2 -10 5
    2 -10 6
    2 -10 6
    2 -10 7
    2 -10 7
    2 -10 8
    2 10 8
    2 -10 8
    2 -10 9
    2 -10 9
    2 10 9
    2 -10 10
    2 10 10
    2 10 11
    2 -10 11
    2 10 12
    2 10 13
    2 10 14
    2 10 15
    2 10 16
    2 10 17
    2 10 18
    2 10 19
    2 10 19
    2 10 20
    2 10 20
    2 10 21
    2 10 22
    2 -12 -15
    2 -12 -14
    2 -12 -13
    2 -12 -12
    2 -12 -11
    -2 -12 11
    -2 -12 10
    2 -12 -10
    -2 -12 9
    2 -12 -9
    2 -12 -9
    2 -12 -8
    2 -12 -8
    -2 -12 8
    2 -12 -7
    -2 -12 7
    2 -12 -7
    2 -12 -6
    -2 -12 6
    2 -12 -6
    -2 -12 5
    2 -12 -5
    2 -12 -5
    -2 -12 4
    2 -12 -4
    2 -12 -4
    2 -12 -3
    -2 -12 3
    2 -12 -3
    -2 -12 2
    2 -12 -2
    2 -12 -2
    -2 -12 1
    2 -12 -1
    2 -12 0
    -2 -12 0
    2 -12 1
    -2 -12 -1
    -2 -12 -1
    -2 -12 -2
    2 -12 2
    -2 -12 -2
    2 -12 3
    -2 -12 -3
    -2 -12 -3
    -2 -12 -4
    2 -12 4
    -2 -12 -4
    -2 -12 -5
    -2 -12 -5
    2 -12 5
    -2 -12 -6
    -2 -12 -6
    2 -12 6
    -2 -12 -7
    2 -12 7
    -2 -12 -7
    2 -12 8
    -2 -12 -8
    -2 -12 -8
    -2 -12 -9
    -2 -12 -9
    -2 -12 -10
    -2 -12 -10
    -2 -12 -11
    -2 -12 -11
    -2 -12 -12
    -2 -12 -12
    -2 -12 -13
    -2 -12 -14
    -3 1 34
    -3 -1 34
    -3 1 33
    -3 -1 33
    3 -1 -32
    -3 1 32
    -3 -1 32
    -3 -1 32
    -3 1 32
    -3 1 31
    -3 -1 31
    -3 1 31
    -3 -1 31
    3 -1 -31
    -3 1 30
    -3 -1 30
    3 -1 -30
    -3 1 30
    -3 -1 30
    -3 1 29
    -3 -1 29
    3 -1 -29
    -3 -1 29
    3 -1 -28
    -3 -1 28
    -3 -1 27
    3 -1 -27
    -3 -1 27
    -3 -1 26
    -3 -1 25
    3 1 -25
    -3 -1 25
    3 -1 -25
    3 -1 -24
    3 1 -24
    -3 -1 24
    -3 -1 24
    3 -1 -23
    3 1 -23
    -3 -1 23
    -3 -1 22
    3 -1 -22
    -3 -1 21
    3 -1 -21
    -3 1 20
    -3 -1 20
    3 -1 -20
    3 -1 -19
    -3 -1 19
    -3 1 19
    -3 -1 19
    3 -1 -18
    3 1 -18
    -3 1 18
    -3 -1 18
    -3 -1 18
    3 1 -17
    -3 -1 17
    -3 1 17
    -3 -1 17
    -3 -1 16
    -3 1 16
    -3 -1 16
    3 -1 -16
    3 1 -16
    -3 -1 15
    3 -1 -15
    3 1 -15
    -3 1 14
    3 -1 -14
    3 1 -14
    -3 1 13
    3 -1 -13
    3 1 -13
    3 1 -12
    3 -1 -12
    -3 -1 12
    -3 -1 12
    -3 1 12
    -3 -1 11
    -3 1 11
    -3 -1 11
    3 -1 -11
    3 1 -11
    -3 1 11
    -3 1 11
    -3 -1 10
    -3 1 10
    -3 -1 10
    3 1 -10
    3 -1 -10
    3 1 -9
    3 -1 -9
    -3 1 9
    -3 -1 9
    -3 1 9
    -3 -1 9
    -3 -1 9
    -3 1 9
    -3 -1 9
    3 1 -8
    3 -1 -8
    -3 -1 8
    -3 1 8
    -3 1 8
    -3 -1 8
    -3 -1 8
    -3 -1 8
    -3 1 8
    -3 -1 7
    -3 -1 7
    -3 -1 7
    3 -1 -7
    -3 -1 7
    -3 1 7
    3 1 -7
    -3 1 6
    3 -1 -6
    -3 -1 6
    3 1 -6
    -3 -1 6
    -3 -1 6
    3 -1 -5
    -3 -1 5
    3 1 -5
    3 1 -5
    -3 1 5
    -3 -1 5
    -3 1 5
    -3 -1 5
    3 1 -4
    -3 -1 4
    -3 -1 4
    3 1 -4
    -3 1 4
    -3 -1 4
    -3 1 3
    -3 -1 3
    3 1 -3
    -3 -1 3
    3 -1 -3
    3 1 -3
    3 1 -2
    -3 -1 2
    3 1 -2
    -3 -1 2
    3 -1 -2
    3 1 -2
    3 -1 -2
    3 -1 -2
    3 -1 -1
    3 1 -1
    3 -1 -1
    3 -1 -1
    3 -1 -1
    3 -1 -1
    3 1 -1
    -3 1 1
    3 1 0
    -3 1 0
    3 -1 0
    3 -1 0
    3 -1 0
    3 1 0
    3 -1 0
    3 -1 0
    3 -1 0
    3 -1 1
    3 -1 1
    3 -1 1
    3 -1 1
    3 1 1
    3 -1 1
    3 -1 1
    3 -1 1
    3 -1 2
    3 -1 2
    3 -1 2
    3 -1 2
    3 -1 2
    3 1 2
    3 -1 3
    3 -1 3
    3 -1 3
    3 -1 3
    3 -1 3
    3 -1 3
    3 -1 3
    -3 -1 -3
    3 -1 4
    3 -1 4
    3 1 4
    3 -1 4
    3 -1 4
    -3 -1 -4
    3 -1 4
    3 -1 4
    3 -1 5
    3 -1 5
    3 1 5
    3 -1 5
    3 -1 5
    -3 -1 -5
    3 -1 6
    3 -1 6
    3 1 6
    3 -1 6
    3 -1 6
    -3 -1 -6
    3 -1 7
    3 -1 7
    3 -1 7
    3 1 7
    -3 1 -7
    -3 -1 -7
    3 -1 7
    3 -1 8
    3 -1 8
    3 -1 8
    3 -1 8
    3 1 8
    -3 -1 -8
    -3 1 -8
    3 -1 8
    3 -1 9
    3 -1 9
    3 -1 9
    3 1 9
    3 -1 9
    -3 -1 -9
    -3 1 -9
    3 -1 9
    3 -1 10
    3 -1 10
    3 1 10
    3 -1 10
    -3 1 -10
    -3 -1 -10
    3 -1 11
    3 -1 11
    -3 -1 -11
    -3 1 -11
    3 -1 12
    -3 1 -12
    -3 -1 -12
    3 -1 12
    3 -1 12
    3 -1 13
    -3 -1 -13
    -3 -1 -14
    3 -1 14
    3 1 15
    3 -1 15
    3 -1 15
    3 -1 16
    3 -1 16
    3 1 16
    -3 -1 -16
    3 -1 17
    3 1 17
    3 -1 18
    3 -1 18
    3 -1 19
    3 1 19
    3 -1 19
    3 -1 20
    3 1 20
    3 -1 20
    3 -1 21
    3 1 21
    3 -1 21
    3 -1 22
    3 1 22
    3 -1 22
    3 -1 22
    3 1 23
    3 -1 23
    3 -1 23
    3 -1 23
    3 -1 23
    3 1 24
    3 -1 24
    3 1 24
    3 1 25
    3 -1 25
    3 1 25
    3 1 25
    3 -1 25
    3 -1 25
    3 -1 26
    3 -1 26
    3 -1 27
    3 1 27
    3 -1 27
    3 -1 28
    -3 -1 -28
    3 1 28
    3 -1 28
    -3 -1 -29
    3 -1 29
    3 1 29
    3 1 30
    3 -1 30
    3 -1 31
    3 1 31
    -3 3 33
    3 -3 -32
    -3 3 32
    -3 -3 32
    -3 3 32
    3 -3 -31
    -3 -3 31
    -3 3 31
    3 -3 -30
    -3 -3 30
    -3 -3 30
    -3 3 30
    -3 -3 29
    3 -3 -29
    -3 -3 29
    -3 -3 28
    3 -3 -28
    -3 -3 28
    -3 -3 27
    -3 -3 26
    -3 -3 26
    -3 -3 25
    -3 -3 25
    3 -3 -25
    -3 -3 24
    -3 -3 24
    -3 -3 24
    3 -3 -24
    3 -3 -23
    -3 -3 23
    -3 -3 23
    -3 -3 23
    3 -3 -22
    -3 -3 22
    -3 -3 22
    -3 -3 22
    3 -3 -21
    -3 -3 21
    -3 -3 21
    -3 -3 21
    -3 -3 20
    -3 -3 20
    3 -3 -20
    -3 -3 20
    -3 -3 19
    -3 -3 19
    3 -3 -19
    -3 -3 19
    -3 -3 18
    -3 -3 18
    -3 -3 18
    3 -3 -18
    -3 -3 17
    -3 -3 17
    -3 -3 17
    3 -3 -17
    -3 -3 17
    -3 -3 16
    -3 -3 16
    -3 -3 16
    3 -3 -16
    -3 -3 16
    -3 -3 15
    -3 -3 15
    -3 -3 15
    -3 -3 14
    -3 -3 14
    -3 -3 14
    -3 -3 14
    3 -3 -14
    3 -3 -13
    -3 -3 13
    -3 -3 13
    -3 -3 13
    -3 -3 13
    3 3 -13
    -3 -3 13
    3 -3 -12
    -3 -3 12
    -3 -3 12
    -3 -3 12
    -3 -3 12
    3 3 -12
    3 -3 -11
    -3 -3 11
    -3 -3 11
    -3 -3 11
    -3 -3 11
    3 3 -11
    -3 -3 10
    -3 -3 10
    -3 -3 10
    -3 -3 10
    3 3 -10
    3 -3 -10
    3 3 -9
    3 -3 -9
    -3 -3 9
    -3 -3 9
    -3 -3 9
    -3 -3 9
    3 3 -9
    -3 -3 9
    3 3 -9
    3 3 -8
    -3 -3 8
    3 3 -8
    -3 -3 8
    -3 -3 8
    -3 -3 8
    -3 -3 8
    3 -3 -8
    -3 -3 7
    3 3 -7
    -3 -3 7
    -3 -3 7
    -3 -3 7
    -3 -3 7
    3 3 -7
    3 -3 -7
    -3 -3 6
    -3 3 6
    3 3 -6
    -3 -3 6
    3 3 -6
    -3 -3 6
    -3 -3 6
    -3 -3 6
    -3 -3 6
    3 -3 -6
    -3 -3 5
    3 -3 -5
    -3 -3 5
    3 3 -5
    -3 -3 5
    3 3 -5
    -3 -3 5
    -3 3 5
    3 3 -4
    3 -3 -4
    3 3 -4
    -3 -3 4
    3 3 -4
    3 -3 -4
    -3 3 4
    -3 -3 4
    -3 -3 4
    3 -3 -3
    3 3 -3
    3 -3 -3
    3 3 -3
    -3 -3 3
    -3 -3 3
    -3 3 3
    -3 -3 3
    3 -3 -2
    3 -3 -2
    -3 -3 2
    3 3 -2
    -3 3 2
    3 -3 -1
    3 -3 -1
    3 -3 -1
    3 -3 -1
    -3 3 1
    3 3 -1
    -3 3 0
    3 -3 0
    3 -3 0
    3 -3 0
    3 -3 0
    3 -3 0
    -3 -3 0
    3 -3 0
    3 -3 1
    3 -3 1
    3 -3 1
    3 -3 1
    -3 3 -1
    3 -3 1
    -3 -3 -1
    3 -3 1
    -3 -3 -2
    3 -3 2
    3 -3 2
    -3 3 -2
    3 -3 2
    3 -3 2
    3 -3 2
    3 -3 2
    3 -3 2
    3 -3 2
    3 -3 2
    -3 -3 -3
    3 -3 3
    3 -3 3
    -3 3 -3
    -3 -3 -3
    3 -3 3
    3 -3 3
    3 -3 3
    3 -3 3
    3 -3 3
    3 -3 3
    3 -3 3
    -3 -3 -4
    3 -3 4
    3 -3 4
    -3 -3 -4
    3 -3 4
    3 -3 4
    3 -3 4
    3 -3 4
    3 -3 4
    3 -3 4
    3 -3 4
    3 -3 5
    3 -3 5
    -3 -3 -5
    3 -3 5
    3 -3 5
    3 -3 5
    -3 -3 -5
    3 -3 5
    3 -3 5
    3 -3 5
    -3 3 -5
    3 -3 5
    3 -3 6
    3 -3 6
    3 -3 6
    3 -3 6
    3 -3 6
    -3 -3 -6
    3 -3 6
    3 -3 6
    3 -3 6
    3 -3 6
    -3 3 -6
    3 -3 7
    3 -3 7
    3 -3 7
    -3 -3 -7
    3 -3 7
    3 -3 7
    3 -3 7
    3 -3 7
    3 -3 8
    -3 -3 -8
    3 -3 8
    3 -3 8
    3 -3 8
    3 -3 8
    3 -3 8
    3 -3 9
    3 -3 9
    3 -3 9
    -3 -3 -9
    3 -3 9
    3 -3 9
    3 -3 9
    3 -3 9
    3 -3 10
    -3 -3 -10
    3 -3 10
    3 -3 10
    3 -3 10
    3 -3 10
    3 -3 10
    -3 -3 -11
    3 -3 11
    3 -3 11
    3 -3 11
    3 -3 11
    3 -3 11
    3 -3 12
    3 -3 12
    3 -3 12
    3 -3 13
    3 -3 13
    3 -3 13
    3 -3 13
    3 -3 14
    3 -3 14
    3 -3 14
    3 -3 14
    -3 -3 -14
    -3 -3 -15
    3 -3 15
    3 -3 15
    3 -3 15
    3 -3 15
    3 -3 16
    3 -3 16
    -3 -3 -16
    3 3 16
    3 -3 16
    3 -3 16
    3 -3 17
    3 -3 17
    3 3 17
    3 -3 17
    3 -3 17
    3 -3 18
    3 -3 18
    3 3 18
    3 -3 18
    3 -3 18
    3 -3 19
    3 -3 19
    3 -3 19
    3 -3 19
    3 -3 20
    3 3 20
    3 -3 20
    3 -3 20
    3 3 21
    3 -3 21
    3 -3 21
    3 -3 22
    3 -3 22
    3 -3 22
    3 -3 23
    3 -3 23
    3 -3 24
    3 -3 24
    3 -3 25
    3 -3 25
    3 -3 26
    3 -3 26
    3 -3 27
    3 3 27
    3 -3 27
    3 -3 28
    3 3 28
    3 -3 29
    3 3 29
    -3 -3 -29
    3 -3 30
    3 3 30
    3 -3 31
    3 3 31
    -3 5 32
    -3 5 31
    -3 -5 30
    3 -5 -30
    3 -5 -29
    -3 -5 29
    3 -5 -28
    -3 -5 28
    3 -5 -27
    -3 5 27
    -3 -5 27
    -3 5 26
    -3 -5 26
    -3 5 25
    -3 -5 24
    -3 -5 24
    -3 5 24
    3 -5 -23
    -3 -5 23
    3 -5 -22
    -3 -5 22
    -3 -5 22
    -3 -5 21
    -3 -5 21
    3 -5 -21
    -3 -5 21
    3 -5 -20
    -3 -5 20
    -3 -5 20
    -3 -5 20
    3 -5 -19
    -3 -5 19
    -3 -5 19
    -3 -5 19
    -3 -5 18
    -3 -5 18
    -3 -5 18
    -3 -5 18
    3 -5 -17
    -3 -5 17
    -3 -5 17
    -3 -5 17
    -3 -5 17
    3 -5 -16
    -3 -5 16
    -3 -5 16
    -3 -5 16
    3 -5 -15
    -3 -5 15
    -3 -5 15
    -3 -5 15
    -3 -5 15
    -3 -5 14
    -3 -5 14
    3 -5 -14
    -3 -5 14
    -3 -5 14
    -3 -5 13
    -3 -5 13
    -3 -5 13
    -3 -5 13
    -3 -5 13
    3 -5 -13
    -3 -5 12
    -3 -5 12
    -3 -5 12
    -3 -5 12
    -3 -5 11
    -3 -5 11
    -3 -5 11
    -3 -5 10
    -3 -5 10
    3 -5 -10
    -3 -5 9
    -3 -5 9
    3 -5 -9
    -3 -5 9
    -3 -5 8
    3 -5 -8
    -3 -5 8
    -3 -5 8
    -3 -5 8
    -3 -5 8
    -3 -5 8
    -3 -5 7
    -3 -5 7
    3 -5 -7
    -3 -5 7
    -3 -5 7
    -3 -5 7
    -3 -5 7
    -3 -5 6
    3 -5 -6
    -3 -5 6
    -3 -5 6
    -3 -5 6
    -3 -5 6
    -3 -5 5
    -3 -5 5
    -3 -5 5
    3 -5 -5
    3 5 -5
    3 5 -5
    3 -5 -5
    -3 -5 5
    -3 -5 5
    3 5 -4
    -3 -5 4
    3 -5 -4
    3 -5 -4
    -3 -5 4
    3 -5 -4
    -3 -5 4
    -3 -5 4
    3 5 -4
    3 -5 -3
    -3 -5 3
    3 5 -3
    -3 -5 3
    3 -5 -3
    3 -5 -3
    -3 -5 3
    3 -5 -2
    3 5 -2
    -3 -5 2
    3 -5 -2
    3 -5 -2
    3 -5 -1
    -3 -5 1
    3 5 -1
    3 -5 -1
    3 -5 -1
    3 5 0
    3 -5 0
    3 -5 0
    -3 -5 0
    3 -5 0
    3 -5 1
    3 -5 1
    3 -5 1
    -3 -5 -1
    3 -5 1
    3 -5 2
    3 -5 2
    3 -5 2
    3 -5 2
    3 -5 2
    -3 -5 -3
    3 5 3
    3 -5 3
    3 -5 3
    3 -5 3
    3 -5 3
    -3 -5 -3
    3 -5 4
    3 -5 4
    -3 -5 -4
    3 -5 4
    3 -5 4
    3 -5 4
    -3 -5 -4
    3 -5 4
    3 -5 5
    3 -5 5
    3 -5 5
    3 -5 5
    3 -5 5
    -3 -5 -5
    3 -5 5
    3 -5 6
    3 -5 6
    3 -5 6
    3 -5 6
    3 -5 6
    3 -5 6
    3 -5 6
    3 -5 7
    3 -5 7
    3 -5 7
    3 -5 7
    3 -5 8
    3 -5 8
    3 -5 8
    3 -5 8
    3 -5 9
    3 -5 9
    3 -5 9
    3 -5 9
    3 -5 9
    3 -5 9
    3 -5 9
    3 -5 10
    3 -5 10
    -3 -5 -10
    3 -5 10
    3 -5 10
    3 -5 10
    3 -5 10
    3 -5 11
    3 -5 11
    3 -5 11
    3 -5 11
    3 -5 11
    3 -5 11
    3 -5 12
    3 -5 12
    3 -5 12
    3 -5 12
    3 -5 12
    3 -5 12
    3 -5 13
    3 -5 13
    3 -5 13
    3 -5 13
    3 5 14
    3 -5 14
    3 -5 14
    3 -5 14
    3 -5 14
    3 -5 15
    3 -5 15
    3 -5 15
    3 -5 15
    3 5 15
    3 -5 16
    3 -5 16
    3 -5 16
    3 -5 16
    3 5 16
    3 5 17
    3 -5 17
    3 -5 17
    3 -5 17
    3 5 18
    3 -5 18
    3 -5 18
    3 -5 19
    3 5 19
    3 -5 19
    3 5 20
    3 -5 20
    3 -5 20
    3 -5 21
    3 -5 21
    3 -5 22
    3 5 22
    3 5 23
    3 -5 23
    3 5 24
    3 -5 24
    3 -5 25
    3 -5 26
    3 5 27
    3 -5 27
    3 -5 28
    3 5 28
    -3 -5 -28
    3 5 29
    3 -5 29
    3 -7 -27
    -3 7 27
    -3 -7 26
    -3 7 26
    3 -7 -26
    -3 -7 25
    -3 7 25
    3 -7 -25
    -3 -7 24
    -3 7 24
    3 -7 -24
    -3 -7 23
    -3 -7 23
    -3 7 22
    -3 7 21
    -3 -7 21
    -3 -7 21
    -3 -7 20
    -3 -7 20
    -3 -7 19
    -3 -7 19
    -3 -7 18
    3 -7 -18
    -3 -7 18
    -3 -7 18
    -3 -7 17
    3 -7 -17
    -3 -7 17
    -3 -7 17
    -3 -7 16
    -3 -7 16
    -3 -7 16
    -3 -7 16
    3 -7 -16
    -3 -7 15
    -3 -7 15
    3 -7 -15
    -3 -7 15
    -3 -7 15
    3 -7 -14
    -3 -7 14
    -3 -7 14
    -3 -7 14
    -3 -7 14
    3 -7 -13
    -3 -7 13
    -3 -7 13
    -3 -7 13
    3 -7 -12
    -3 -7 12
    -3 -7 12
    -3 -7 12
    3 -7 -11
    -3 -7 11
    -3 -7 11
    -3 -7 11
    3 -7 -10
    -3 -7 10
    -3 -7 10
    -3 -7 10
    3 -7 -9
    -3 -7 9
    -3 -7 9
    -3 -7 9
    3 -7 -8
    -3 -7 8
    -3 -7 8
    -3 -7 8
    -3 -7 8
    -3 -7 8
    -3 -7 7
    -3 -7 7
    -3 -7 7
    -3 -7 7
    -3 -7 7
    -3 -7 6
    -3 -7 6
    -3 -7 6
    -3 -7 6
    -3 -7 5
    -3 -7 5
    -3 -7 5
    -3 -7 5
    -3 -7 4
    -3 -7 4
    -3 -7 4
    -3 -7 3
    -3 -7 3
    -3 -7 2
    -3 -7 1
    -3 -7 0
    3 -7 0
    3 7 0
    3 -7 1
    3 -7 1
    -3 -7 -1
    3 -7 1
    3 -7 1
    3 7 1
    3 -7 2
    -3 -7 -2
    3 -7 2
    3 -7 2
    3 -7 2
    3 7 2
    3 -7 3
    -3 -7 -3
    3 -7 3
    3 -7 3
    3 -7 3
    3 -7 3
    3 7 3
    3 -7 4
    3 -7 4
    3 -7 4
    3 -7 4
    3 -7 4
    3 7 4
    3 -7 5
    3 -7 5
    3 -7 5
    3 -7 5
    3 -7 5
    3 -7 5
    3 -7 5
    3 7 5
    3 -7 6
    3 -7 6
    3 -7 6
    3 -7 6
    3 -7 6
    3 -7 6
    3 -7 6
    3 7 6
    3 -7 7
    3 -7 7
    3 -7 7
    3 -7 7
    3 7 7
    3 -7 7
    3 -7 7
    3 -7 8
    3 7 8
    3 -7 8
    3 -7 8
    3 -7 8
    3 7 9
    3 -7 9
    3 -7 9
    3 -7 9
    3 -7 9
    3 -7 10
    3 -7 10
    3 -7 10
    3 -7 11
    3 -7 11
    3 7 11
    3 -7 11
    3 -7 12
    3 7 12
    3 -7 12
    3 -7 12
    3 -7 13
    3 -7 13
    3 -7 13
    3 7 13
    3 -7 14
    3 -7 14
    3 7 14
    3 -7 15
    3 -7 15
    3 7 15
    3 -7 16
    3 -7 16
    3 7 16
    3 -7 17
    3 -7 18
    3 7 18
    3 -7 19
    3 7 19
    3 7 20
    3 -7 21
    3 7 21
    3 -7 22
    3 7 22
    3 -7 23
    3 7 23
    3 -7 24
    3 7 24
    3 -7 25
    3 7 25
    3 7 25
    3 -7 26
    3 -7 27
    -3 9 24
    3 -9 -24
    -3 9 23
    -3 9 22
    -3 9 21
    -3 9 20
    -3 -9 20
    -3 9 19
    -3 -9 19
    -3 9 18
    -3 9 17
    -3 9 16
    -3 -9 16
    -3 -9 15
    -3 -9 15
    -3 9 15
    -3 -9 15
    -3 -9 14
    -3 -9 14
    -3 -9 13
    -3 -9 13
    -3 -9 12
    -3 9 12
    -3 -9 12
    -3 -9 12
    -3 9 11
    -3 -9 11
    -3 -9 11
    -3 -9 11
    -3 9 10
    -3 -9 10
    -3 -9 10
    -3 -9 10
    -3 -9 9
    -3 -9 9
    -3 9 9
    -3 -9 9
    -3 -9 8
    -3 9 8
    -3 -9 8
    -3 -9 8
    -3 -9 7
    -3 -9 7
    -3 9 7
    -3 -9 7
    -3 -9 7
    -3 -9 6
    -3 -9 6
    -3 -9 6
    -3 -9 6
    -3 -9 5
    -3 -9 5
    -3 -9 5
    -3 -9 5
    -3 -9 4
    3 -9 -4
    -3 -9 4
    -3 -9 4
    -3 -9 4
    -3 -9 3
    3 -9 -3
    -3 -9 3
    -3 -9 3
    3 -9 -3
    3 -9 -3
    -3 -9 3
    -3 -9 2
    3 -9 -2
    3 -9 -2
    -3 -9 2
    3 -9 -2
    3 -9 -1
    3 -9 -1
    3 -9 -1
    -3 -9 1
    3 -9 0
    3 -9 0
    3 -9 0
    3 -9 1
    3 -9 1
    3 -9 1
    3 -9 1
    3 -9 2
    3 -9 2
    3 -9 2
    3 -9 2
    3 -9 3
    3 -9 3
    3 -9 3
    3 -9 3
    3 -9 4
    3 -9 4
    3 -9 4
    3 -9 4
    3 9 4
    3 -9 5
    3 -9 5
    3 9 5
    3 -9 5
    3 -9 6
    3 -9 6
    3 -9 6
    3 -9 7
    3 9 7
    3 -9 7
    3 -9 7
    3 -9 8
    3 9 8
    3 -9 8
    3 -9 9
    3 9 9
    3 -9 9
    3 -9 10
    3 -9 10
    3 -9 11
    3 -9 11
    3 -9 12
    3 -9 12
    3 -9 13
    3 9 13
    3 -9 14
    3 9 14
    3 9 15
    3 9 16
    3 -9 17
    3 9 17
    3 -9 18
    3 9 18
    3 9 19
    3 9 20
    3 9 21
    3 9 21
    3 9 22
    3 9 22
    3 9 23
    -3 11 20
    -3 11 19
    3 -11 -19
    -3 11 18
    3 -11 -18
    -3 11 17
    3 -11 -17
    -3 11 16
    3 -11 -16
    -3 11 15
    3 -11 -15
    -3 11 14
    -3 -11 14
    3 -11 -14
    -3 -11 13
    -3 -11 13
    3 -11 -13
    3 -11 -12
    -3 -11 12
    -3 -11 12
    3 -11 -11
    3 -11 -11
    -3 -11 11
    -3 -11 11
    3 -11 -10
    3 -11 -10
    -3 -11 10
    -3 -11 10
    3 -11 -9
    3 -11 -9
    -3 -11 9
    3 -11 -8
    3 -11 -8
    -3 -11 8
    3 -11 -7
    -3 -11 7
    3 -11 -6
    3 -11 -5
    -3 -11 5
    3 -11 -4
    -3 -11 4
    3 -11 -3
    -3 -11 3
    3 -11 -3
    -3 -11 3
    3 -11 -2
    -3 -11 2
    3 -11 -2
    -3 -11 2
    3 -11 -1
    -3 -11 1
    3 -11 -1
    -3 -11 1
    3 -11 0
    -3 -11 0
    3 -11 0
    -3 -11 0
    -3 -11 -1
    -3 -11 -1
    3 -11 1
    -3 -11 -2
    -3 -11 -2
    3 -11 2
    -3 -11 -3
    -3 -11 -4
    -3 -11 -5
    -3 -11 -6
    -3 -11 -7
    3 -11 7
    3 -11 8
    -3 -11 -8
    3 -11 9
    3 11 9
    3 11 10
    3 11 10
    3 11 11
    3 11 11
    3 11 12
    3 11 12
    3 11 13
    3 11 13
    3 11 14
    3 11 14
    3 11 15
    3 11 15
    3 11 16
    -3 -11 -16
    3 11 16
    -3 -11 -17
    3 11 17
    3 11 18
    -3 -13 8
    -3 -13 7
    -3 -13 6
    -3 -13 5
    -3 -13 4
    -3 -13 3
    -3 -13 2
    3 -13 -2
    -3 -13 1
    3 -13 -1
    -3 -13 0
    3 -13 0
    -3 -13 -1
    3 -13 1
    -3 -13 -2
    3 -13 2
    -3 -13 -3
    3 -13 3
    -3 -13 -4
    3 -13 4
    -3 -13 -5
    -3 -13 -6
    -3 -13 -7
    -3 -13 -8
    -4 0 34
    -4 0 33
    -4 0 33
    -4 0 32
    -4 0 32
    4 0 -31
    -4 0 31
    -4 0 31
    4 0 -30
    -4 0 30
    -4 0 30
    4 0 -29
    -4 0 29
    -4 0 28
    4 0 -28
    -4 0 27
    4 0 -27
    -4 0 26
    4 0 -25
    4 0 -24
    4 0 -23
    -4 0 22
    4 0 -22
    -4 0 21
    4 0 -21
    -4 0 20
    4 0 -20
    -4 0 19
    -4 0 19
    4 0 -19
    -4 0 18
    -4 0 18
    4 0 -17
    -4 0 17
    -4 0 17
    4 0 -16
    -4 0 16
    4 0 -15
    -4 0 14
    4 0 -14
    4 0 -13
    -4 0 13
    -4 0 13
    -4 0 12
    -4 0 12
    4 0 -12
    -4 0 11
    -4 0 11
    4 0 -11
    -4 0 11
    -4 0 10
    4 0 -10
    -4 0 10
    -4 0 9
    -4 0 9
    4 0 -9
    4 0 -8
    -4 0 8
    -4 0 8
    -4 0 8
    -4 0 7
    4 0 -7
    -4 0 7
    4 0 -6
    -4 0 6
    -4 0 6
    4 0 -5
    -4 0 5
    4 0 -4
    4 0 -4
    4 0 -3
    4 0 -3
    4 0 -3
    -4 0 2
    4 0 -2
    4 0 -2
    4 0 -1
    4 0 -1
    -4 0 1
    4 0 -1
    4 0 0
    4 0 0
    4 0 0
    4 0 1
    4 0 1
    4 0 1
    4 0 2
    4 0 3
    4 0 4
    4 0 4
    4 0 5
    4 0 5
    4 0 6
    4 0 6
    -4 0 -7
    4 0 7
    4 0 7
    -4 0 -8
    4 0 8
    4 0 8
    -4 0 -9
    4 0 9
    4 0 9
    4 0 10
    4 0 10
    -4 0 -10
    4 0 11
    -4 0 -11
    4 0 12
    4 0 13
    4 0 14
    4 0 15
    4 0 16
    4 0 17
    4 0 18
    4 0 19
    4 0 20
    4 0 21
    4 0 21
    4 0 22
    4 0 22
    4 0 23
    4 0 24
    4 0 24
    4 0 24
    4 0 25
    4 0 25
    4 0 25
    4 0 25
    4 0 26
    4 0 27
    4 0 27
    4 0 28
    4 0 28
    4 0 29
    4 0 30
    4 0 31
    -4 2 34
    -4 2 33
    -4 -2 33
    -4 -2 32
    -4 2 32
    -4 -2 32
    4 -2 -32
    -4 2 32
    -4 -2 31
    -4 -2 31
    -4 2 31
    4 -2 -31
    -4 2 30
    -4 -2 30
    4 -2 -30
    -4 -2 30
    -4 2 29
    -4 -2 29
    4 -2 -29
    -4 -2 29
    4 -2 -28
    -4 -2 28
    -4 -2 27
    4 -2 -27
    4 -2 -27
    -4 -2 27
    -4 -2 26
    4 -2 -26
    -4 -2 25
    -4 -2 25
    -4 -2 25
    4 -2 -25
    -4 -2 24
    4 -2 -24
    -4 -2 24
    -4 -2 24
    4 -2 -23
    -4 -2 23
    -4 -2 23
    4 2 -23
    4 -2 -22
    -4 -2 22
    4 2 -22
    -4 -2 22
    4 2 -21
    4 -2 -21
    -4 -2 21
    -4 -2 21
    -4 -2 20
    -4 -2 20
    4 -2 -20
    4 2 -20
    -4 -2 19
    4 -2 -19
    4 2 -19
    -4 -2 19
    4 -2 -18
    4 2 -18
    -4 -2 18
    -4 -2 18
    4 2 -17
    -4 -2 17
    -4 -2 16
    4 2 -16
    -4 -2 15
    4 2 -15
    4 -2 -15
    -4 -2 15
    4 2 -15
    4 2 -14
    4 -2 -14
    -4 2 14
    -4 -2 14
    -4 2 13
    4 2 -13
    4 2 -13
    4 -2 -13
    -4 -2 13
    -4 -2 12
    -4 -2 12
    -4 2 12
    4 2 -12
    4 -2 -12
    4 2 -12
    -4 -2 11
    -4 -2 11
    4 2 -11
    4 2 -11
    4 -2 -11
    -4 -2 11
    -4 -2 10
    -4 -2 10
    4 -2 -10
    4 2 -10
    -4 -2 10
    -4 -2 10
    -4 2 10
    4 2 -10
    4 2 -9
    -4 -2 9
    4 -2 -9
    -4 -2 9
    -4 2 9
    -4 -2 9
    4 2 -9
    -4 -2 9
    -4 2 8
    -4 -2 8
    -4 -2 8
    4 -2 -8
    -4 -2 8
    -4 -2 8
    4 2 -8
    4 2 -8
    -4 -2 7
    -4 2 7
    4 2 -7
    -4 -2 7
    4 2 -7
    -4 -2 7
    4 -2 -7
    -4 -2 7
    -4 -2 6
    4 2 -6
    -4 -2 6
    4 2 -6
    -4 -2 6
    4 -2 -6
    -4 -2 6
    -4 2 6
    -4 -2 6
    -4 -2 5
    4 2 -5
    4 -2 -5
    4 2 -5
    -4 -2 5
    -4 -2 5
    -4 2 5
    -4 -2 4
    4 -2 -4
    4 2 -4
    -4 -2 4
    -4 -2 4
    -4 2 4
    -4 -2 4
    4 2 -4
    4 2 -3
    -4 -2 3
    -4 2 3
    -4 -2 3
    -4 -2 3
    4 -2 -3
    -4 -2 3
    4 2 -3
    4 2 -3
    4 -2 -2
    4 -2 -2
    4 -2 -2
    -4 -2 2
    4 -2 -2
    4 2 -2
    -4 2 2
    4 2 -2
    4 -2 -1
    4 -2 -1
    4 2 -1
    4 2 -1
    4 -2 -1
    4 -2 -1
    4 -2 -1
    4 -2 0
    4 -2 0
    4 2 0
    4 -2 0
    4 -2 0
    4 -2 0
    4 -2 0
    -4 2 0
    4 -2 0
    4 2 1
    -4 2 -1
    4 -2 1
    4 -2 1
    4 -2 1
    4 -2 1
    4 -2 1
    4 -2 1
    4 -2 2
    4 -2 2
    4 2 2
    -4 2 -2
    4 -2 2
    4 -2 2
    4 -2 2
    4 -2 2
    4 -2 3
    4 -2 3
    4 2 3
    4 -2 3
    4 -2 3
    4 -2 3
    4 -2 3
    4 -2 3
    -4 -2 -3
    4 -2 3
    -4 -2 -4
    4 -2 4
    4 -2 4
    4 -2 4
    4 -2 4
    4 2 4
    4 -2 4
    4 -2 4
    4 -2 4
    4 -2 4
    4 -2 5
    -4 -2 -5
    4 -2 5
    -4 -2 -5
    4 -2 5
    4 2 5
    4 -2 5
    4 -2 5
    4 -2 5
    4 -2 5
    4 -2 6
    4 -2 6
    4 -2 6
    -4 -2 -6
    4 -2 6
    4 -2 6
    4 -2 6
    4 2 6
    4 -2 6
    4 -2 6
    4 -2 7
    4 2 7
    4 -2 7
    4 -2 7
    4 -2 7
    4 -2 7
    -4 -2 -7
    4 -2 7
    4 2 8
    4 -2 8
    -4 -2 -8
    4 -2 8
    4 -2 8
    4 -2 8
    4 -2 9
    4 -2 9
    4 -2 9
    -4 -2 -9
    4 -2 10
    -4 -2 -10
    4 -2 10
    4 -2 10
    4 -2 10
    4 -2 10
    4 -2 11
    -4 -2 -11
    4 -2 11
    4 -2 11
    4 -2 11
    4 -2 12
    4 -2 12
    4 -2 12
    4 -2 12
    -4 -2 -12
    4 -2 13
    4 2 13
    4 -2 13
    4 -2 13
    4 -2 13
    4 -2 14
    4 2 14
    4 -2 14
    4 -2 14
    4 -2 14
    4 -2 15
    4 -2 15
    4 -2 15
    4 2 15
    4 -2 16
    4 -2 16
    4 2 16
    4 -2 16
    4 -2 17
    4 -2 17
    4 2 17
    4 -2 17
    4 -2 18
    4 -2 18
    4 2 18
    4 -2 18
    4 -2 19
    4 -2 19
    4 -2 19
    4 2 19
    4 -2 20
    4 -2 20
    4 -2 20
    4 2 20
    4 -2 21
    4 2 21
    4 -2 21
    4 -2 21
    4 -2 21
    4 -2 22
    4 2 22
    4 -2 22
    4 -2 22
    4 -2 22
    4 -2 23
    4 -2 23
    4 -2 24
    4 -2 24
    4 -2 25
    4 2 26
    4 -2 26
    4 -2 26
    4 2 27
    4 -2 27
    4 -2 27
    -4 -2 -28
    4 -2 28
    4 -2 28
    4 2 28
    4 -2 29
    4 2 29
    -4 -2 -29
    4 2 30
    4 -2 30
    4 -2 31
    -4 4 33
    -4 4 32
    -4 -4 31
    4 -4 -31
    -4 4 31
    4 -4 -30
    -4 -4 30
    -4 -4 29
    4 -4 -29
    -4 -4 28
    -4 -4 28
    4 -4 -28
    4 -4 -27
    -4 4 27
    -4 -4 27
    -4 -4 26
    4 -4 -26
    -4 -4 26
    -4 4 26
    -4 -4 25
    -4 -4 25
    4 -4 -25
    -4 -4 24
    4 -4 -24
    -4 -4 23
    4 -4 -23
    -4 -4 23
    -4 -4 22
    4 -4 -22
    -4 -4 22
    -4 -4 22
    4 -4 -21
    -4 -4 21
    -4 -4 21
    -4 -4 21
    -4 -4 21
    4 -4 -20
    -4 -4 20
    -4 -4 20
    -4 -4 20
    -4 -4 20
    4 -4 -19
    -4 -4 19
    -4 -4 19
    -4 -4 19
    -4 -4 19
    -4 -4 18
    -4 -4 18
    -4 -4 18
    4 -4 -18
    -4 -4 18
    -4 -4 18
    -4 -4 17
    4 -4 -17
    -4 -4 17
    -4 -4 17
    -4 -4 17
    -4 -4 16
    -4 -4 16
    4 -4 -16
    -4 -4 16
    -4 -4 16
    -4 -4 15
    -4 -4 15
    -4 -4 15
    -4 -4 15
    -4 -4 15
    4 -4 -15
    -4 -4 15
    -4 -4 14
    -4 -4 14
    -4 -4 14
    -4 -4 13
    -4 -4 13
    -4 -4 13
    -4 -4 12
    -4 -4 12
    4 -4 -12
    -4 -4 12
    -4 -4 12
    -4 -4 11
    -4 -4 11
    4 -4 -11
    -4 -4 11
    -4 -4 11
    -4 -4 11
    -4 -4 10
    4 4 -10
    4 -4 -10
    -4 -4 10
    -4 -4 10
    -4 -4 10
    -4 -4 9
    4 4 -9
    -4 -4 9
    -4 -4 9
    -4 -4 9
    4 -4 -9
    -4 -4 8
    -4 -4 8
    4 4 -8
    4 -4 -8
    -4 -4 8
    -4 -4 8
    4 4 -8
    4 4 -7
    -4 -4 7
    -4 -4 7
    4 -4 -7
    -4 -4 7
    4 4 -7
    -4 -4 7
    -4 -4 7
    4 -4 -6
    4 4 -6
    -4 -4 6
    -4 -4 6
    4 4 -6
    -4 -4 6
    4 4 -5
    4 4 -5
    -4 -4 5
    4 -4 -5
    -4 4 5
    4 4 -5
    -4 -4 5
    -4 -4 4
    4 -4 -4
    -4 -4 4
    -4 4 4
    4 -4 -4
    -4 -4 4
    4 4 -4
    4 4 -4
    4 -4 -3
    4 -4 -3
    -4 -4 3
    -4 4 3
    -4 -4 3
    4 4 -3
    -4 -4 3
    4 -4 -2
    -4 -4 2
    4 -4 -2
    4 -4 -2
    4 4 -2
    -4 4 2
    4 -4 -1
    4 -4 -1
    -4 -4 1
    -4 4 1
    4 4 -1
    4 -4 -1
    4 -4 -1
    4 -4 0
    4 -4 0
    4 -4 0
    4 -4 0
    -4 -4 0
    4 -4 0
    -4 4 0
    4 4 0
    4 -4 0
    -4 -4 -1
    4 -4 1
    4 -4 1
    -4 4 -1
    4 4 1
    4 -4 1
    4 -4 1
    4 -4 1
    4 -4 1
    4 -4 1
    4 -4 2
    -4 -4 -2
    4 -4 2
    4 -4 2
    4 -4 2
    -4 4 -2
    4 4 2
    4 -4 2
    4 -4 2
    4 -4 2
    4 -4 2
    4 -4 3
    4 -4 3
    4 -4 3
    4 -4 3
    4 -4 3
    4 -4 3
    4 -4 3
    4 -4 3
    -4 -4 -3
    4 -4 4
    4 -4 4
    4 -4 4
    -4 -4 -4
    4 -4 4
    4 -4 4
    4 -4 4
    4 -4 5
    -4 -4 -5
    4 -4 5
    4 -4 5
    4 -4 5
    4 -4 6
    4 -4 6
    4 -4 6
    4 -4 6
    4 -4 6
    4 -4 6
    4 -4 7
    4 -4 7
    4 -4 7
    4 -4 7
    4 -4 7
    4 -4 7
    4 -4 8
    4 -4 8
    4 -4 8
    4 -4 8
    4 -4 8
    4 -4 8
    4 -4 8
    4 -4 8
    4 -4 9
    -4 -4 -9
    4 -4 9
    4 -4 9
    4 -4 9
    4 -4 9
    4 -4 9
    4 -4 10
    4 -4 10
    4 -4 10
    4 -4 10
    4 -4 10
    4 -4 11
    4 -4 11
    4 -4 11
    4 -4 11
    4 -4 11
    4 -4 11
    4 -4 11
    4 -4 12
    4 -4 12
    4 4 12
    4 -4 12
    4 -4 12
    4 -4 12
    4 -4 12
    4 -4 13
    4 4 13
    4 -4 13
    4 -4 13
    4 -4 13
    4 -4 13
    4 -4 13
    4 4 14
    4 -4 14
    4 -4 14
    4 -4 14
    4 -4 14
    4 -4 14
    4 -4 14
    4 4 15
    4 -4 15
    4 -4 15
    4 -4 15
    4 -4 15
    4 -4 16
    4 -4 16
    4 4 16
    4 -4 16
    4 -4 16
    4 -4 17
    4 -4 17
    4 4 17
    4 -4 17
    4 -4 18
    4 -4 18
    4 4 18
    4 -4 18
    4 -4 19
    4 -4 19
    4 4 19
    4 -4 19
    4 -4 20
    4 -4 20
    4 4 20
    4 -4 20
    4 -4 21
    4 -4 21
    4 4 22
    4 -4 22
    4 -4 22
    4 -4 23
    4 4 23
    4 -4 23
    4 -4 24
    4 -4 25
    4 -4 25
    4 -4 26
    4 4 26
    4 -4 27
    4 4 27
    -4 -4 -28
    4 4 28
    4 -4 28
    4 4 29
    4 -4 29
    4 -4 30
    -4 6 31
    4 -6 -29
    -4 6 28
    4 -6 -28
    4 -6 -27
    -4 -6 27
    -4 6 27
    4 -6 -26
    -4 6 26
    -4 -6 26
    -4 6 25
    -4 -6 25
    4 -6 -25
    -4 6 24
    -4 -6 23
    -4 -6 23
    4 -6 -23
    -4 -6 22
    -4 -6 22
    4 -6 -22
    -4 -6 21
    -4 -6 21
    4 -6 -21
    -4 -6 20
    -4 -6 20
    -4 -6 19
    -4 -6 19
    -4 -6 19
    4 -6 -18
    -4 -6 18
    -4 -6 18
    -4 -6 18
    -4 -6 17
    -4 -6 17
    4 -6 -17
    -4 -6 17
    -4 -6 16
    -4 -6 16
    -4 -6 16
    4 -6 -16
    -4 -6 15
    -4 -6 15
    -4 -6 15
    4 -6 -15
    -4 -6 14
    -4 -6 14
    -4 -6 14
    4 -6 -14
    4 -6 -13
    -4 -6 13
    -4 -6 13
    -4 -6 13
    -4 -6 13
    4 -6 -12
    -4 -6 12
    -4 -6 12
    -4 -6 12
    -4 -6 12
    -4 -6 11
    -4 -6 11
    -4 -6 11
    -4 -6 11
    4 -6 -11
    -4 -6 10
    -4 -6 10
    -4 -6 10
    -4 -6 10
    -4 -6 9
    -4 -6 9
    -4 -6 9
    -4 -6 9
    -4 -6 8
    -4 -6 8
    4 -6 -8
    -4 -6 8
    -4 -6 7
    4 -6 -7
    -4 -6 7
    -4 -6 7
    -4 -6 6
    -4 -6 6
    4 -6 -6
    -4 -6 5
    4 -6 -5
    -4 -6 5
    4 6 -4
    -4 -6 4
    -4 -6 4
    4 -6 -3
    -4 -6 3
    -4 -6 3
    4 6 -3
    -4 -6 2
    -4 -6 2
    4 -6 -2
    -4 -6 2
    -4 -6 1
    4 6 -1
    4 -6 -1
    -4 -6 1
    4 -6 -1
    4 -6 0
    -4 -6 0
    4 -6 0
    -4 -6 0
    4 6 0
    4 -6 1
    4 -6 1
    4 -6 1
    -4 -6 -1
    -4 -6 -1
    -4 -6 -2
    4 6 2
    4 -6 2
    -4 -6 -2
    4 -6 2
    4 -6 3
    4 -6 3
    4 6 3
    4 -6 3
    -4 -6 -3
    4 6 4
    4 -6 4
    4 -6 4
    4 -6 4
    4 -6 4
    4 -6 4
    -4 -6 -4
    4 6 5
    4 -6 5
    4 -6 5
    4 -6 5
    4 -6 5
    4 -6 5
    4 -6 5
    -4 -6 -5
    4 -6 5
    4 -6 6
    4 -6 6
    4 -6 6
    4 -6 6
    4 -6 6
    4 -6 6
    4 -6 6
    4 6 6
    4 -6 7
    4 -6 7
    4 -6 7
    4 -6 7
    4 -6 7
    4 -6 7
    4 -6 7
    4 6 7
    4 -6 8
    4 -6 8
    4 -6 8
    4 -6 8
    4 -6 8
    4 6 8
    4 -6 8
    4 -6 9
    4 -6 9
    4 -6 9
    4 -6 9
    4 -6 9
    4 -6 9
    4 6 9
    4 -6 10
    4 -6 10
    4 -6 10
    4 -6 10
    4 -6 10
    4 6 10
    4 -6 11
    4 -6 11
    4 -6 11
    4 -6 11
    4 -6 11
    4 6 11
    4 -6 12
    4 6 12
    4 -6 12
    4 -6 12
    4 -6 12
    4 -6 13
    4 6 13
    4 -6 13
    4 6 14
    4 -6 14
    4 -6 14
    4 -6 14
    4 -6 15
    4 -6 15
    4 -6 15
    4 6 15
    4 -6 16
    4 -6 16
    4 6 16
    4 -6 17
    4 -6 17
    4 6 17
    4 -6 18
    4 -6 18
    4 -6 19
    4 -6 19
    4 -6 20
    4 6 20
    4 6 21
    4 6 22
    4 -6 23
    4 6 23
    4 6 24
    4 -6 24
    4 -6 25
    4 -6 26
    4 6 26
    4 -6 27
    -4 -6 -27
    4 6 27
    4 -6 28
    -4 8 26
    -4 8 25
    -4 8 24
    -4 8 23
    -4 8 22
    -4 -8 22
    -4 -8 22
    -4 8 21
    -4 -8 21
    -4 8 20
    -4 -8 19
    -4 -8 19
    -4 -8 19
    -4 -8 18
    -4 -8 18
    -4 -8 18
    -4 -8 17
    -4 -8 17
    -4 -8 16
    -4 -8 16
    -4 -8 16
    -4 -8 16
    -4 -8 15
    -4 -8 15
    -4 -8 15
    -4 -8 15
    -4 -8 14
    -4 -8 14
    -4 -8 14
    -4 -8 14
    -4 -8 13
    -4 -8 13
    -4 -8 13
    -4 -8 13
    -4 -8 12
    -4 -8 12
    -4 -8 12
    -4 -8 11
    -4 -8 11
    -4 -8 11
    -4 -8 10
    -4 -8 10
    -4 -8 9
    -4 -8 9
    -4 -8 8
    -4 -8 8
    -4 -8 8
    -4 -8 7
    -4 -8 7
    -4 -8 7
    -4 -8 6
    -4 -8 6
    -4 -8 6
    -4 -8 5
    -4 -8 5
    -4 -8 5
    -4 -8 4
    -4 -8 4
    -4 -8 3
    4 -8 -3
    -4 -8 3
    -4 -8 2
    4 -8 -2
    4 -8 -2
    -4 -8 1
    4 -8 -1
    4 -8 -1
    4 -8 -1
    4 -8 0
    4 -8 0
    -4 -8 0
    4 -8 0
    4 -8 0
    4 -8 1
    4 -8 1
    4 -8 1
    -4 -8 -1
    4 8 1
    4 -8 1
    4 -8 2
    4 -8 2
    4 -8 2
    -4 -8 -2
    4 8 2
    4 -8 2
    4 -8 3
    4 8 3
    4 -8 3
    4 -8 3
    4 -8 3
    4 -8 4
    4 8 4
    4 -8 4
    4 -8 4
    4 -8 4
    4 -8 5
    4 8 5
    4 -8 5
    4 -8 5
    4 -8 6
    4 8 6
    4 -8 6
    4 -8 6
    4 -8 6
    4 -8 7
    4 8 7
    4 -8 7
    4 -8 7
    4 -8 7
    4 -8 8
    4 -8 8
    4 -8 8
    4 -8 8
    4 -8 9
    4 -8 9
    4 -8 9
    4 8 9
    4 -8 10
    4 -8 10
    4 -8 10
    4 -8 11
    4 -8 11
    4 8 11
    4 -8 11
    4 -8 12
    4 -8 12
    4 -8 12
    4 8 12
    4 -8 13
    4 8 13
    4 -8 14
    4 8 15
    4 -8 15
    4 8 16
    4 -8 16
    4 8 17
    4 8 18
    4 8 19
    4 -8 19
    4 8 20
    4 -8 20
    4 -8 21
    4 8 21
    4 8 22
    4 -8 22
    4 8 22
    4 8 23
    4 -8 23
    4 8 23
    4 8 24
    4 -8 24
    4 -10 -22
    -4 10 22
    4 -10 -21
    -4 10 21
    4 -10 -20
    -4 10 20
    -4 -10 19
    4 -10 -19
    4 -10 -18
    -4 10 18
    -4 -10 18
    -4 10 17
    -4 -10 17
    -4 -10 16
    -4 10 16
    -4 -10 15
    -4 -10 15
    -4 10 15
    -4 10 14
    -4 10 13
    -4 -10 12
    -4 10 12
    -4 -10 12
    -4 -10 11
    -4 10 11
    -4 -10 11
    -4 -10 10
    -4 -10 10
    4 -10 -9
    -4 -10 9
    -4 -10 9
    -4 -10 8
    4 -10 -8
    -4 -10 8
    4 -10 -8
    -4 -10 7
    4 -10 -7
    4 -10 -7
    -4 -10 7
    -4 -10 6
    4 -10 -6
    4 -10 -6
    -4 -10 6
    4 -10 -5
    -4 -10 5
    4 -10 -5
    -4 -10 5
    4 -10 -4
    -4 -10 4
    4 -10 -4
    -4 -10 4
    4 -10 -4
    -4 -10 3
    4 -10 -3
    4 -10 -3
    -4 -10 3
    4 -10 -3
    4 -10 -2
    -4 -10 2
    4 -10 -2
    -4 -10 2
    4 -10 -2
    4 -10 -1
    -4 -10 1
    4 -10 -1
    4 -10 -1
    -4 -10 1
    4 -10 0
    -4 -10 0
    4 -10 0
    4 -10 0
    4 -10 1
    -4 -10 -1
    4 -10 1
    4 -10 1
    4 -10 2
    4 -10 2
    -4 -10 -2
    4 -10 3
    4 -10 4
    4 -10 5
    4 10 5
    4 -10 6
    4 10 6
    4 -10 7
    4 10 7
    4 10 7
    4 10 8
    4 -10 8
    4 10 9
    4 -10 9
    4 10 10
    4 10 11
    4 10 12
    4 10 13
    4 10 14
    4 10 15
    4 10 15
    4 10 16
    4 10 16
    4 10 17
    4 10 17
    4 10 18
    4 10 18
    4 10 19
    4 10 19
    4 10 20
    4 10 21
    4 -12 -15
    4 -12 -14
    4 -12 -13
    4 -12 -12
    -4 -12 11
    4 -12 -11
    -4 -12 10
    4 -12 -10
    -4 -12 9
    4 -12 -9
    -4 -12 8
    4 -12 -8
    -4 -12 7
    4 -12 -7
    4 -12 -6
    -4 -12 6
    4 -12 -6
    4 -12 -5
    -4 -12 5
    4 -12 -5
    -4 -12 4
    4 -12 -4
    4 -12 -4
    -4 -12 3
    4 -12 -3
    -4 -12 2
    4 -12 -2
    -4 -12 1
    4 -12 -1
    4 -12 0
    -4 -12 0
    -4 -12 -1
    4 -12 1
    4 -12 2
    -4 -12 -2
    4 -12 3
    -4 -12 -3
    -4 -12 -4
    4 -12 4
    -4 -12 -4
    -4 -12 -5
    4 -12 5
    -4 -12 -5
    -4 -12 -6
    4 -12 6
    -4 -12 -6
    -4 -12 -7
    -4 -12 -7
    -4 -12 -8
    -4 -12 -8
    -4 -12 -9
    -4 -12 -9
    -4 -12 -10
    -4 -12 -10
    -4 -12 -11
    -4 -12 -11
    -4 -12 -12
    -4 -12 -12
    -4 -12 -13
    -5 1 34
    -5 1 33
    -5 -1 33
    -5 -1 33
    -5 1 33
    5 -1 -32
    -5 -1 32
    -5 1 32
    -5 -1 32
    -5 1 32
    5 -1 -31
    -5 1 31
    -5 -1 31
    -5 1 31
    -5 -1 31
    -5 -1 30
    -5 1 30
    5 -1 -30
    -5 -1 30
    5 -1 -29
    -5 -1 29
    -5 -1 28
    -5 1 28
    -5 -1 28
    5 1 -28
    5 -1 -28
    5 -1 -27
    -5 -1 27
    5 -1 -27
    -5 -1 27
    5 1 -27
    5 -1 -26
    -5 -1 26
    -5 -1 25
    5 -1 -25
    5 1 -25
    5 -1 -25
    5 1 -24
    5 -1 -24
    -5 -1 24
    -5 -1 24
    5 -1 -23
    -5 -1 23
    -5 -1 23
    5 1 -23
    5 1 -22
    -5 -1 22
    5 -1 -22
    -5 -1 21
    5 1 -21
    5 -1 -21
    -5 -1 20
    5 1 -20
    5 -1 -20
    5 -1 -19
    -5 -1 19
    5 1 -18
    -5 -1 18
    5 1 -17
    -5 -1 17
    -5 -1 16
    -5 1 16
    5 -1 -16
    5 1 -16
    -5 -1 15
    -5 1 15
    5 -1 -15
    5 1 -15
    -5 -1 14
    5 -1 -14
    5 1 -14
    -5 1 14
    -5 -1 14
    -5 -1 13
    5 1 -13
    5 -1 -13
    -5 1 13
    -5 1 12
    -5 1 12
    -5 -1 12
    -5 -1 12
    5 -1 -12
    5 1 -12
    -5 1 12
    -5 -1 12
    -5 1 11
    -5 -1 11
    -5 -1 11
    -5 1 11
    5 1 -11
    5 -1 -11
    5 -1 -10
    -5 -1 10
    -5 1 10
    5 1 -10
    -5 1 10
    -5 -1 10
    -5 1 10
    5 -1 -9
    -5 -1 9
    -5 -1 9
    -5 1 9
    -5 1 9
    5 1 -9
    -5 1 9
    -5 -1 9
    5 1 -9
    -5 1 8
    5 -1 -8
    5 1 -8
    -5 -1 8
    5 1 -8
    -5 1 8
    -5 -1 8
    -5 -1 8
    5 1 -7
    -5 -1 7
    -5 1 7
    -5 -1 7
    -5 -1 7
    -5 1 7
    5 1 -7
    -5 -1 6
    5 1 -6
    5 1 -6
    -5 1 6
    5 -1 -5
    -5 -1 5
    -5 1 5
    5 1 -5
    5 -1 -5
    5 1 -5
    5 1 -4
    5 -1 -4
    5 1 -4
    5 -1 -4
    5 -1 -4
    -5 -1 4
    5 1 -3
    -5 -1 3
    5 -1 -3
    5 1 -3
    5 -1 -3
    -5 -1 3
    5 -1 -3
    5 1 -2
    5 -1 -2
    5 -1 -2
    5 1 -2
    5 1 -2
    5 -1 -2
    -5 1 2
    5 -1 -2
    5 -1 -2
    5 -1 -1
    5 1 -1
    -5 1 1
    -5 -1 1
    5 -1 -1
    5 -1 -1
    5 1 -1
    5 -1 -1
    5 1 -1
    5 -1 -1
    -5 1 0
    5 -1 0
    5 -1 0
    5 -1 0
    5 -1 0
    5 1 0
    5 -1 0
    5 1 0
    5 -1 1
    5 -1 1
    5 -1 1
    5 1 1
    5 -1 1
    5 -1 1
    5 -1 2
    5 -1 2
    5 -1 2
    5 -1 2
    5 1 2
    5 1 3
    5 -1 3
    5 -1 3
    5 -1 3
    5 -1 3
    5 1 4
    5 -1 4
    5 -1 4
    5 -1 4
    5 -1 4
    5 1 5
    5 -1 5
    5 -1 5
    5 -1 5
    5 1 5
    5 -1 5
    5 1 6
    5 -1 6
    5 -1 6
    5 -1 6
    5 1 6
    5 1 7
    5 -1 7
    5 1 7
    5 -1 7
    5 1 8
    5 -1 8
    5 -1 8
    5 1 8
    5 -1 9
    5 1 9
    5 1 9
    5 -1 10
    5 -1 10
    5 1 10
    5 -1 11
    5 1 11
    5 -1 12
    5 -1 12
    5 1 12
    5 -1 13
    5 -1 13
    5 1 13
    5 -1 14
    5 -1 14
    5 1 14
    5 -1 15
    5 -1 15
    5 -1 15
    5 1 15
    5 -1 16
    5 -1 16
    5 1 16
    5 -1 16
    5 1 16
    5 -1 17
    5 -1 17
    5 -1 17
    5 -1 18
    5 -1 18
    5 -1 18
    5 -1 19
    5 -1 19
    5 1 19
    5 -1 20
    5 1 20
    5 -1 20
    5 1 21
    5 -1 21
    5 -1 21
    5 -1 21
    5 1 22
    5 -1 22
    5 -1 22
    5 1 22
    5 -1 22
    5 1 23
    5 -1 23
    5 -1 24
    5 -1 24
    5 -1 24
    5 1 24
    5 1 24
    5 -1 25
    5 1 25
    5 1 25
    5 -1 26
    5 1 26
    5 -1 26
    5 1 26
    -5 -1 -27
    5 -1 27
    5 1 27
    5 -1 27
    5 1 28
    5 -1 28
    5 -1 28
    5 -1 29
    5 1 29
    5 -1 30
    5 1 30
    -5 3 33
    5 -3 -32
    -5 3 32
    -5 -3 31
    5 -3 -31
    -5 -3 31
    -5 3 31
    5 -3 -30
    -5 -3 30
    -5 -3 30
    -5 -3 29
    5 -3 -29
    -5 -3 29
    -5 -3 28
    5 -3 -28
    5 -3 -27
    -5 -3 27
    -5 -3 27
    5 -3 -27
    5 -3 -26
    -5 -3 26
    -5 -3 25
    5 -3 -25
    -5 -3 25
    -5 -3 24
    5 -3 -24
    -5 -3 24
    -5 -3 23
    -5 -3 23
    5 -3 -23
    5 -3 -22
    -5 -3 22
    -5 -3 22
    -5 -3 22
    -5 -3 21
    -5 -3 21
    5 -3 -21
    -5 -3 21
    5 -3 -20
    -5 -3 20
    -5 -3 20
    -5 -3 20
    -5 -3 20
    -5 -3 19
    5 -3 -19
    -5 -3 19
    -5 -3 19
    5 3 -18
    -5 -3 18
    -5 -3 18
    -5 -3 18
    -5 -3 18
    5 -3 -18
    -5 -3 17
    5 -3 -17
    -5 -3 17
    -5 -3 17
    5 3 -17
    -5 -3 16
    -5 -3 16
    5 -3 -16
    5 3 -16
    -5 -3 15
    -5 -3 15
    5 3 -15
    -5 -3 14
    -5 -3 14
    -5 -3 14
    -5 -3 14
    -5 -3 14
    5 -3 -14
    5 3 -13
    -5 -3 13
    -5 -3 13
    5 -3 -13
    -5 -3 13
    -5 -3 13
    -5 -3 13
    -5 -3 12
    5 3 -12
    5 -3 -12
    -5 -3 12
    5 3 -12
    -5 -3 12
    -5 -3 12
    -5 -3 11
    -5 -3 11
    -5 -3 11
    5 3 -11
    5 -3 -11
    -5 -3 11
    5 3 -11
    -5 -3 11
    5 3 -11
    5 3 -10
    5 -3 -10
    -5 -3 10
    -5 -3 10
    5 3 -10
    -5 -3 10
    -5 -3 10
    -5 3 10
    -5 -3 9
    5 3 -9
    -5 -3 9
    5 -3 -9
    5 3 -9
    -5 3 9
    -5 -3 9
    -5 -3 9
    5 3 -8
    -5 -3 8
    5 -3 -8
    5 3 -8
    -5 -3 8
    -5 3 8
    -5 -3 8
    -5 -3 8
    -5 -3 7
    5 3 -7
    -5 -3 7
    -5 -3 7
    5 -3 -7
    -5 -3 7
    5 3 -7
    -5 3 7
    -5 -3 7
    -5 -3 6
    -5 -3 6
    5 -3 -6
    5 3 -6
    -5 -3 6
    5 3 -6
    -5 3 6
    -5 3 5
    -5 -3 5
    -5 -3 5
    5 3 -5
    -5 -3 5
    5 -3 -5
    -5 -3 5
    5 3 -5
    -5 3 4
    5 -3 -4
    -5 -3 4
    -5 -3 4
    5 3 -4
    -5 -3 4
    5 3 -4
    5 3 -3
    -5 -3 3
    5 3 -3
    5 -3 -3
    5 -3 -3
    -5 -3 3
    5 3 -3
    -5 -3 3
    -5 3 3
    5 -3 -2
    5 3 -2
    5 3 -2
    5 -3 -2
    5 -3 -2
    5 -3 -2
    5 -3 -2
    -5 3 2
    5 -3 -1
    5 -3 -1
    5 3 -1
    5 -3 -1
    5 -3 -1
    5 -3 -1
    5 -3 -1
    -5 3 1
    5 -3 0
    5 -3 0
    -5 3 0
    5 3 0
    5 -3 0
    5 -3 0
    5 -3 0
    5 -3 0
    5 -3 0
    5 -3 0
    5 -3 0
    5 -3 1
    5 -3 1
    -5 3 -1
    5 -3 1
    5 -3 1
    5 -3 1
    5 -3 1
    5 -3 1
    5 3 1
    -5 -3 -2
    5 -3 2
    5 -3 2
    5 -3 2
    5 3 2
    5 -3 2
    5 -3 2
    5 -3 2
    5 3 2
    5 -3 2
    5 -3 3
    5 -3 3
    5 3 3
    5 -3 3
    5 -3 3
    5 -3 3
    5 -3 3
    5 -3 3
    5 -3 3
    -5 -3 -3
    -5 3 -3
    -5 -3 -4
    5 -3 4
    5 -3 4
    5 -3 4
    -5 3 -4
    5 -3 4
    5 -3 4
    5 3 4
    5 -3 4
    5 -3 4
    -5 -3 -5
    5 -3 5
    5 -3 5
    -5 3 -5
    5 -3 5
    5 -3 5
    5 -3 5
    5 -3 5
    5 -3 5
    5 -3 5
    -5 3 -6
    5 -3 6
    5 -3 6
    5 -3 6
    5 -3 6
    5 -3 7
    5 -3 7
    5 -3 7
    5 -3 7
    5 -3 7
    5 3 7
    5 -3 7
    5 -3 8
    5 -3 8
    5 3 8
    5 -3 8
    5 -3 8
    5 -3 8
    5 -3 8
    5 -3 9
    5 -3 9
    5 3 9
    5 -3 9
    5 -3 9
    5 -3 10
    5 -3 10
    5 3 10
    5 -3 10
    5 -3 10
    5 -3 10
    5 -3 11
    5 -3 11
    5 3 11
    5 -3 11
    5 -3 11
    5 -3 12
    5 -3 12
    5 3 12
    5 -3 12
    5 -3 12
    5 -3 12
    5 -3 13
    5 -3 13
    5 3 13
    5 -3 13
    5 -3 13
    5 -3 13
    5 -3 14
    5 3 14
    5 -3 14
    5 -3 14
    5 -3 14
    5 3 15
    5 -3 15
    5 -3 15
    5 -3 15
    5 -3 15
    5 3 16
    5 -3 16
    5 -3 16
    5 -3 16
    5 3 17
    5 -3 17
    5 -3 17
    5 -3 17
    5 3 18
    5 -3 18
    5 -3 18
    5 -3 18
    5 -3 18
    5 -3 19
    5 3 19
    5 -3 19
    5 -3 19
    5 -3 19
    5 -3 20
    5 3 20
    5 -3 20
    5 -3 20
    5 -3 20
    5 3 21
    5 -3 21
    5 -3 21
    5 -3 21
    5 -3 22
    5 -3 22
    5 -3 23
    5 -3 24
    5 -3 25
    5 3 25
    5 -3 25
    5 -3 26
    5 -3 26
    5 3 26
    5 3 27
    5 -3 27
    5 -3 27
    5 3 28
    5 -3 28
    -5 -3 -28
    5 3 29
    5 -3 29
    5 -3 30
    -5 5 32
    5 -5 -31
    -5 5 31
    5 -5 -30
    5 -5 -29
    -5 -5 28
    5 -5 -28
    -5 5 28
    -5 -5 27
    -5 5 27
    5 -5 -27
    -5 5 26
    5 -5 -26
    5 -5 -26
    -5 -5 25
    -5 -5 25
    5 -5 -25
    -5 -5 24
    -5 -5 24
    5 -5 -24
    -5 -5 23
    -5 -5 23
    5 -5 -23
    -5 -5 22
    -5 -5 22
    -5 -5 22
    5 -5 -22
    -5 -5 21
    -5 -5 21
    -5 -5 21
    5 -5 -21
    -5 -5 20
    -5 -5 20
    5 -5 -20
    -5 -5 20
    -5 -5 19
    -5 -5 19
    -5 -5 19
    5 -5 -19
    -5 -5 19
    5 -5 -18
    -5 -5 18
    -5 -5 18
    -5 -5 18
    5 -5 -17
    -5 -5 17
    -5 -5 17
    -5 -5 17
    -5 -5 16
    -5 -5 16
    -5 -5 16
    -5 -5 16
    -5 -5 16
    5 -5 -16
    -5 -5 15
    5 -5 -15
    -5 -5 15
    -5 -5 15
    -5 -5 15
    -5 -5 15
    -5 -5 14
    5 -5 -14
    -5 -5 14
    -5 -5 14
    -5 -5 14
    -5 -5 14
    -5 -5 13
    5 -5 -13
    -5 -5 13
    -5 -5 13
    -5 -5 13
    -5 -5 13
    -5 -5 12
    -5 -5 12
    -5 -5 12
    -5 -5 11
    5 -5 -11
    -5 -5 11
    -5 -5 11
    -5 -5 11
    5 -5 -10
    -5 -5 10
    -5 -5 10
    -5 -5 9
    -5 -5 9
    5 -5 -9
    -5 -5 9
    -5 -5 9
    -5 -5 8
    -5 -5 8
    5 -5 -8
    -5 -5 8
    -5 -5 8
    -5 -5 8
    5 -5 -7
    5 5 -7
    -5 -5 7
    -5 -5 7
    -5 -5 7
    -5 -5 7
    -5 -5 7
    5 -5 -6
    -5 -5 6
    5 5 -6
    -5 -5 6
    -5 -5 6
    -5 -5 6
    -5 -5 6
    -5 -5 5
    -5 -5 5
    -5 -5 5
    5 -5 -5
    5 5 -5
    5 5 -5
    -5 -5 4
    5 -5 -4
    -5 -5 4
    5 5 -4
    5 5 -4
    5 -5 -3
    5 -5 -3
    5 5 -3
    5 5 -3
    -5 -5 3
    5 -5 -3
    -5 -5 3
    5 5 -2
    5 -5 -2
    5 -5 -2
    5 -5 -2
    5 -5 -1
    5 -5 -1
    5 -5 0
    5 -5 0
    5 -5 0
    5 -5 0
    5 -5 1
    5 5 1
    5 -5 1
    5 -5 1
    5 -5 2
    5 -5 2
    5 5 2
    5 -5 2
    5 -5 2
    5 -5 2
    5 5 3
    5 -5 3
    5 -5 3
    5 -5 3
    5 -5 3
    -5 -5 -3
    5 -5 3
    5 -5 3
    5 -5 3
    5 5 4
    5 -5 4
    5 -5 4
    5 -5 4
    5 -5 4
    -5 -5 -4
    5 -5 4
    5 -5 4
    -5 -5 -5
    5 -5 5
    5 5 5
    5 -5 5
    5 -5 5
    5 -5 6
    5 -5 6
    5 5 6
    5 -5 6
    5 -5 7
    5 5 7
    5 -5 7
    5 -5 7
    5 -5 7
    5 -5 8
    5 -5 8
    5 -5 8
    5 -5 8
    5 -5 8
    5 5 8
    5 -5 8
    5 -5 9
    5 -5 9
    5 5 9
    5 -5 9
    5 -5 9
    5 -5 9
    5 -5 9
    5 -5 10
    5 -5 10
    5 -5 10
    5 -5 10
    5 -5 10
    5 5 10
    5 -5 11
    5 5 11
    5 -5 11
    5 -5 11
    5 -5 11
    5 -5 12
    5 5 12
    5 -5 12
    5 -5 12
    5 -5 12
    5 5 13
    5 -5 13
    5 -5 13
    5 -5 13
    5 -5 13
    5 5 14
    5 -5 14
    5 -5 14
    5 -5 14
    5 -5 14
    5 -5 15
    5 -5 15
    5 5 15
    5 -5 16
    5 5 16
    5 -5 16
    5 -5 17
    5 5 17
    5 -5 17
    5 -5 18
    5 5 18
    5 -5 18
    5 -5 19
    5 -5 19
    5 -5 20
    5 -5 20
    5 5 20
    5 -5 21
    5 5 21
    5 -5 22
    5 5 22
    5 -5 23
    5 5 23
    5 -5 23
    5 -5 24
    5 -5 25
    5 5 26
    5 -5 26
    5 5 27
    5 -5 27
    5 -5 28
    -5 7 28
    5 -7 -28
    5 -7 -27
    -5 7 27
    5 -7 -26
    -5 7 26
    5 -7 -25
    -5 7 25
    -5 -7 24
    -5 -7 24
    5 -7 -24
    -5 7 24
    -5 -7 23
    5 -7 -23
    5 -7 -22
    -5 -7 22
    5 -7 -21
    -5 -7 21
    -5 -7 21
    -5 -7 20
    5 -7 -20
    -5 -7 20
    -5 -7 19
    -5 -7 19
    5 -7 -19
    -5 -7 19
    5 -7 -18
    -5 -7 18
    -5 -7 18
    -5 -7 18
    -5 -7 17
    -5 -7 17
    5 -7 -17
    -5 -7 17
    -5 -7 17
    -5 -7 16
    5 -7 -16
    -5 -7 16
    -5 -7 15
    -5 -7 15
    -5 -7 15
    5 -7 -15
    5 -7 -14
    -5 -7 14
    -5 -7 14
    -5 -7 14
    5 -7 -13
    -5 -7 13
    -5 -7 13
    -5 -7 13
    -5 -7 12
    -5 -7 12
    5 -7 -12
    -5 -7 12
    -5 -7 12
    -5 -7 11
    5 -7 -11
    -5 -7 11
    -5 -7 11
    -5 -7 11
    -5 -7 10
    5 -7 -10
    -5 -7 10
    -5 -7 10
    -5 -7 10
    -5 -7 9
    5 -7 -9
    -5 -7 9
    -5 -7 9
    -5 -7 9
    -5 -7 8
    -5 -7 8
    -5 -7 8
    -5 -7 8
    -5 -7 7
    -5 -7 7
    -5 -7 7
    -5 -7 7
    -5 -7 6
    -5 -7 6
    -5 -7 6
    -5 -7 5
    -5 -7 5
    -5 -7 5
    -5 -7 4
    -5 -7 4
    -5 -7 3
    -5 -7 3
    5 -7 -3
    -5 -7 2
    5 7 -2
    -5 -7 2
    5 -7 -2
    5 7 -1
    5 -7 -1
    -5 -7 1
    5 -7 -1
    5 -7 0
    5 -7 0
    5 7 0
    5 -7 0
    -5 -7 0
    5 -7 0
    5 -7 1
    5 -7 1
    5 -7 1
    5 -7 1
    5 7 1
    -5 -7 -1
    5 -7 2
    5 -7 2
    5 -7 2
    5 -7 2
    5 -7 2
    5 7 2
    -5 -7 -2
    5 -7 3
    5 -7 3
    5 -7 3
    5 -7 3
    5 -7 3
    5 -7 3
    5 7 3
    -5 -7 -3
    5 -7 4
    5 -7 4
    5 -7 4
    5 -7 4
    5 -7 4
    5 -7 4
    -5 -7 -4
    5 7 4
    5 -7 5
    5 -7 5
    5 -7 5
    5 7 5
    5 -7 5
    5 -7 5
    5 -7 6
    5 -7 6
    5 -7 6
    5 -7 6
    5 -7 6
    5 7 6
    5 -7 7
    5 7 7
    5 -7 7
    5 -7 7
    5 -7 7
    5 -7 7
    5 -7 8
    5 7 8
    5 -7 8
    5 -7 8
    5 -7 8
    5 -7 8
    5 -7 9
    5 -7 9
    5 7 9
    5 -7 9
    5 -7 9
    5 -7 9
    5 -7 10
    5 7 10
    5 -7 10
    5 -7 10
    5 -7 10
    5 -7 11
    5 -7 11
    5 -7 11
    5 7 12
    5 -7 12
    5 -7 12
    5 7 13
    5 -7 13
    5 7 14
    5 -7 14
    5 7 15
    5 -7 15
    5 -7 16
    5 7 17
    5 -7 17
    5 7 18
    5 -7 18
    5 7 19
    5 -7 20
    5 7 20
    5 -7 21
    5 7 21
    5 -7 22
    5 7 22
    5 -7 23
    5 7 23
    5 7 23
    5 7 24
    5 -7 24
    5 7 25
    5 -7 25
    5 -7 26
    -5 9 25
    5 -9 -24
    -5 9 24
    5 -9 -23
    -5 9 23
    -5 9 22
    -5 -9 22
    -5 9 21
    -5 -9 21
    -5 9 20
    -5 -9 20
    -5 9 19
    -5 -9 19
    -5 -9 18
    -5 9 18
    -5 -9 17
    -5 -9 17
    -5 9 17
    -5 -9 16
    -5 9 16
    -5 -9 16
    -5 -9 16
    -5 -9 15
    -5 -9 15
    -5 -9 15
    -5 9 15
    -5 -9 14
    -5 -9 14
    -5 -9 13
    -5 -9 13
    -5 -9 12
    -5 -9 12
    -5 -9 12
    -5 -9 11
    -5 -9 11
    -5 -9 11
    -5 -9 10
    -5 -9 10
    -5 -9 10
    -5 -9 9
    -5 -9 9
    -5 -9 9
    -5 -9 8
    -5 -9 8
    -5 -9 7
    -5 -9 7
    5 -9 -7
    -5 -9 6
    -5 -9 6
    5 -9 -6
    5 -9 -5
    -5 -9 5
    5 -9 -5
    -5 -9 5
    -5 -9 5
    5 -9 -4
    5 -9 -4
    -5 -9 4
    -5 -9 4
    5 -9 -4
    5 -9 -3
    5 -9 -3
    -5 -9 3
    -5 -9 3
    5 -9 -3
    5 -9 -2
    5 -9 -2
    -5 -9 2
    -5 -9 2
    5 -9 -2
    5 -9 -1
    5 -9 -1
    -5 -9 1
    5 -9 -1
    5 -9 0
    5 -9 0
    5 -9 0
    5 -9 1
    5 -9 1
    5 -9 1
    5 -9 2
    5 -9 2
    5 -9 2
    5 9 2
    5 9 3
    5 -9 3
    5 -9 3
    5 -9 3
    5 9 3
    5 -9 4
    5 -9 4
    5 -9 5
    5 9 5
    5 -9 6
    5 -9 6
    5 9 6
    5 -9 7
    5 -9 7
    5 9 8
    5 -9 8
    5 -9 9
    5 -9 10
    5 9 11
    5 9 12
    5 9 13
    5 -9 13
    5 9 14
    5 9 15
    5 -9 15
    5 9 16
    5 -9 16
    5 9 17
    5 9 18
    5 9 18
    5 9 19
    5 9 19
    5 9 20
    5 9 20
    5 9 21
    5 9 21
    5 9 22
    5 -11 -19
    -5 11 18
    5 -11 -18
    5 -11 -17
    -5 11 17
    -5 11 16
    5 -11 -16
    -5 -11 16
    -5 11 15
    5 -11 -15
    -5 -11 15
    -5 -11 14
    5 -11 -14
    -5 -11 14
    -5 -11 13
    -5 -11 13
    5 -11 -13
    -5 -11 12
    -5 -11 12
    5 -11 -12
    -5 -11 11
    5 -11 -11
    5 -11 -11
    -5 -11 11
    -5 -11 10
    5 -11 -10
    5 -11 -10
    -5 -11 10
    -5 -11 9
    5 -11 -9
    5 -11 -9
    -5 -11 9
    5 -11 -9
    5 -11 -8
    5 -11 -8
    -5 -11 8
    5 -11 -8
    5 -11 -7
    -5 -11 7
    5 -11 -7
    5 -11 -7
    5 -11 -6
    5 -11 -6
    5 -11 -5
    5 -11 -5
    5 -11 -4
    5 -11 -4
    5 -11 -3
    5 -11 -3
    -5 -11 3
    5 -11 -2
    5 -11 -2
    -5 -11 2
    5 -11 -1
    -5 -11 1
    -5 -11 1
    5 -11 -1
    -5 -11 0
    -5 -11 -1
    -5 -11 -2
    -5 -11 -3
    -5 -11 -4
    -5 -11 -5
    5 -11 5
    -5 -11 -6
    5 -11 6
    5 -11 7
    -5 -11 -7
    5 11 7
    5 11 8
    5 -11 8
    5 11 9
    5 11 9
    5 11 10
    5 11 10
    5 11 11
    5 11 11
    5 11 12
    5 11 12
    5 11 13
    5 11 13
    5 11 14
    5 11 14
    5 11 15
    -5 -11 -16
    5 11 16
    5 11 17
    -5 -13 9
    -5 -13 8
    -5 -13 7
    -5 -13 6
    -5 -13 5
    -5 -13 4
    -5 -13 3
    -5 -13 2
    -5 -13 1
    -5 -13 0
    -5 -13 -1
    -5 -13 -2
    -5 -13 -3
    -5 -13 -4
    -5 -13 -5
    -5 -13 -6
    -5 -13 -7
    -6 0 34
    -6 0 33
    -6 0 33
    6 0 -32
    -6 0 32
    -6 0 32
    6 0 -31
    -6 0 31
    -6 0 31
    6 0 -30
    -6 0 30
    -6 0 30
    6 0 -29
    6 0 -28
    -6 0 28
    -6 0 27
    6 0 -26
    6 0 -25
    6 0 -25
    6 0 -24
    6 0 -24
    6 0 -23
    6 0 -23
    6 0 -22
    6 0 -22
    6 0 -21
    6 0 -20
    6 0 -19
    -6 0 19
    -6 0 18
    6 0 -17
    -6 0 16
    6 0 -16
    -6 0 15
    6 0 -15
    -6 0 14
    6 0 -14
    -6 0 14
    -6 0 13
    -6 0 13
    6 0 -13
    -6 0 13
    6 0 -12
    -6 0 12
    -6 0 12
    -6 0 11
    6 0 -11
    -6 0 11
    -6 0 10
    -6 0 10
    -6 0 9
    -6 0 9
    6 0 -9
    6 0 -8
    -6 0 8
    6 0 -8
    -6 0 7
    6 0 -7
    6 0 -7
    6 0 -6
    6 0 -6
    6 0 -6
    6 0 -5
    6 0 -5
    6 0 -4
    6 0 -4
    -6 0 4
    -6 0 3
    6 0 -3
    6 0 -3
    6 0 -2
    -6 0 2
    6 0 -2
    -6 0 2
    6 0 -1
    6 0 -1
    6 0 -1
    6 0 0
    6 0 0
    6 0 0
    6 0 0
    6 0 1
    6 0 1
    6 0 1
    6 0 1
    6 0 1
    6 0 2
    6 0 2
    6 0 3
    6 0 4
    6 0 5
    6 0 5
    6 0 6
    6 0 6
    6 0 7
    6 0 7
    6 0 8
    6 0 8
    6 0 9
    6 0 9
    6 0 10
    6 0 11
    6 0 11
    6 0 12
    6 0 13
    6 0 14
    6 0 14
    6 0 15
    6 0 16
    6 0 17
    6 0 18
    6 0 18
    6 0 19
    6 0 19
    6 0 20
    6 0 20
    6 0 21
    6 0 21
    6 0 22
    6 0 23
    6 0 23
    6 0 24
    6 0 24
    6 0 25
    6 0 25
    6 0 25
    6 0 26
    6 0 26
    6 0 27
    6 0 27
    6 0 28
    6 0 28
    6 0 29
    6 0 30
    -6 2 34
    -6 -2 33
    -6 2 33
    6 -2 -33
    -6 2 33
    -6 2 32
    -6 -2 32
    6 -2 -32
    -6 -2 32
    -6 2 32
    6 -2 -31
    -6 2 31
    -6 -2 31
    -6 -2 31
    -6 2 30
    6 -2 -30
    -6 -2 30
    -6 -2 30
    -6 -2 29
    6 -2 -29
    -6 -2 29
    -6 -2 28
    6 -2 -28
    6 -2 -28
    -6 -2 27
    6 -2 -27
    -6 -2 27
    6 -2 -27
    -6 -2 26
    6 -2 -26
    -6 -2 25
    -6 -2 25
    6 -2 -25
    6 -2 -25
    6 -2 -24
    -6 -2 24
    6 2 -24
    -6 -2 24
    6 -2 -23
    -6 -2 23
    6 2 -23
    -6 -2 23
    6 -2 -22
    -6 -2 22
    6 2 -22
    -6 -2 22
    6 -2 -21
    6 2 -21
    -6 -2 21
    -6 -2 21
    6 2 -20
    -6 -2 20
    -6 -2 20
    6 -2 -20
    -6 -2 19
    6 -2 -19
    6 2 -19
    -6 -2 19
    -6 -2 18
    -6 -2 18
    6 2 -18
    6 -2 -18
    -6 -2 17
    6 2 -17
    -6 -2 17
    -6 -2 16
    6 2 -16
    -6 -2 16
    6 2 -16
    -6 -2 15
    6 -2 -15
    6 2 -15
    -6 -2 15
    6 2 -15
    6 2 -14
    6 -2 -14
    -6 -2 14
    -6 -2 13
    -6 -2 13
    -6 -2 13
    6 -2 -13
    6 2 -13
    6 2 -12
    -6 -2 12
    -6 -2 12
    -6 2 12
    -6 -2 12
    6 2 -12
    6 -2 -12
    6 -2 -11
    -6 2 11
    6 2 -11
    -6 -2 11
    -6 -2 11
    -6 -2 11
    -6 2 11
    6 2 -11
    -6 -2 11
    6 2 -10
    -6 -2 10
    6 2 -10
    6 -2 -10
    -6 -2 10
    -6 2 10
    -6 -2 10
    -6 2 9
    6 -2 -9
    -6 -2 9
    -6 -2 9
    6 2 -9
    -6 -2 9
    6 2 -9
    6 2 -8
    -6 -2 8
    6 -2 -8
    -6 -2 8
    6 2 -8
    -6 2 8
    -6 -2 8
    -6 -2 7
    6 2 -7
    6 -2 -7
    6 2 -7
    -6 2 7
    -6 -2 7
    -6 2 6
    6 2 -6
    6 2 -6
    -6 -2 6
    -6 -2 6
    -6 -2 6
    -6 -2 6
    -6 -2 5
    -6 -2 5
    6 2 -5
    -6 -2 5
    6 2 -5
    -6 2 5
    6 -2 -5
    6 -2 -4
    6 2 -4
    -6 -2 4
    6 -2 -4
    -6 -2 4
    -6 -2 4
    -6 2 4
    6 2 -3
    -6 -2 3
    6 -2 -3
    6 2 -3
    6 -2 -3
    6 -2 -3
    6 2 -3
    6 -2 -3
    6 -2 -3
    6 -2 -2
    6 2 -2
    6 -2 -2
    6 2 -2
    6 2 -2
    6 -2 -2
    6 -2 -2
    6 -2 -2
    6 -2 -2
    6 2 -1
    6 -2 -1
    6 2 -1
    6 -2 -1
    -6 2 1
    6 -2 -1
    6 -2 -1
    6 -2 -1
    6 -2 -1
    6 2 0
    -6 2 0
    6 -2 0
    6 -2 0
    6 -2 0
    6 -2 0
    6 -2 0
    6 -2 0
    6 2 1
    -6 2 -1
    6 -2 1
    6 -2 1
    6 -2 1
    6 -2 1
    6 -2 1
    6 -2 1
    -6 2 -2
    6 -2 2
    6 -2 2
    6 2 2
    6 -2 2
    6 -2 2
    6 -2 2
    6 -2 3
    6 -2 3
    6 -2 3
    6 -2 3
    6 2 3
    6 -2 3
    6 -2 3
    6 -2 4
    6 -2 4
    6 -2 4
    6 -2 4
    6 -2 4
    6 -2 4
    6 2 4
    6 -2 4
    6 2 4
    6 -2 5
    6 -2 5
    6 -2 5
    6 -2 5
    6 -2 5
    6 -2 5
    6 2 5
    6 2 5
    -6 -2 -5
    6 -2 6
    6 -2 6
    6 -2 6
    6 2 6
    6 -2 6
    6 -2 6
    6 2 6
    6 2 7
    6 -2 7
    6 -2 7
    6 -2 7
    6 2 8
    6 -2 8
    6 -2 8
    6 -2 8
    6 2 9
    6 -2 9
    6 2 9
    6 -2 9
    6 -2 9
    6 -2 10
    6 -2 10
    6 2 10
    6 -2 10
    6 2 11
    6 -2 11
    6 -2 11
    6 -2 11
    6 2 12
    6 -2 12
    6 -2 12
    6 -2 12
    6 -2 12
    6 -2 12
    6 2 13
    6 -2 13
    6 -2 13
    6 -2 13
    6 -2 13
    6 -2 13
    6 -2 14
    6 -2 14
    6 2 14
    6 -2 14
    6 -2 14
    6 -2 14
    6 -2 15
    6 -2 15
    6 2 15
    6 -2 15
    6 -2 15
    6 -2 15
    6 -2 16
    6 2 16
    6 -2 16
    6 -2 16
    6 -2 16
    6 -2 17
    6 -2 17
    6 -2 17
    6 -2 17
    6 2 17
    6 -2 18
    6 -2 18
    6 -2 18
    6 2 18
    6 -2 19
    6 -2 19
    6 -2 19
    6 2 20
    6 -2 20
    6 -2 20
    6 -2 21
    6 -2 21
    6 2 21
    6 -2 21
    6 -2 22
    6 -2 22
    6 2 23
    6 -2 23
    6 2 23
    6 -2 24
    6 2 24
    6 2 25
    6 -2 25
    6 2 25
    6 -2 25
    6 2 25
    6 -2 26
    6 -2 26
    6 2 26
    6 -2 27
    6 2 27
    6 -2 27
    6 -2 28
    6 -2 28
    6 2 28
    -6 -2 -28
    6 2 29
    6 -2 29
    6 -2 30
    -6 4 33
    -6 4 32
    6 -4 -32
    6 -4 -31
    6 -4 -30
    6 -4 -29
    -6 -4 29
    -6 -4 29
    6 -4 -28
    -6 -4 28
    -6 -4 28
    -6 -4 27
    6 -4 -27
    6 -4 -27
    6 -4 -26
    -6 -4 26
    6 -4 -26
    -6 -4 26
    6 -4 -25
    -6 -4 25
    -6 -4 24
    6 -4 -24
    -6 -4 24
    -6 -4 23
    6 -4 -23
    -6 -4 23
    -6 -4 22
    6 -4 -22
    -6 -4 22
    -6 -4 22
    6 -4 -21
    -6 -4 21
    -6 -4 21
    -6 -4 21
    6 -4 -20
    -6 -4 20
    -6 -4 20
    -6 -4 19
    -6 -4 19
    6 -4 -19
    -6 -4 19
    -6 -4 18
    -6 -4 18
    6 -4 -18
    -6 -4 18
    -6 -4 18
    -6 -4 17
    -6 -4 17
    -6 -4 17
    6 -4 -17
    -6 -4 17
    6 -4 -16
    -6 -4 16
    -6 -4 16
    -6 -4 16
    -6 -4 15
    6 -4 -15
    -6 -4 15
    -6 -4 14
    -6 -4 14
    -6 -4 13
    -6 -4 13
    -6 -4 13
    6 4 -12
    6 -4 -12
    -6 -4 12
    -6 -4 12
    -6 -4 12
    -6 -4 11
    6 -4 -11
    6 4 -11
    -6 -4 11
    -6 -4 11
    -6 -4 11
    -6 -4 10
    -6 -4 10
    6 -4 -10
    6 4 -10
    6 4 -10
    -6 -4 10
    -6 -4 10
    -6 -4 9
    6 4 -9
    -6 -4 9
    6 4 -9
    6 -4 -9
    -6 -4 9
    -6 -4 8
    -6 -4 8
    6 4 -8
    6 4 -8
    -6 -4 8
    6 -4 -8
    -6 4 8
    -6 -4 7
    6 4 -7
    -6 -4 7
    6 4 -7
    -6 4 7
    6 -4 -7
    -6 -4 6
    6 4 -6
    -6 4 6
    6 4 -6
    6 -4 -6
    6 -4 -5
    -6 -4 5
    6 4 -5
    6 -4 -5
    -6 4 5
    -6 -4 5
    6 4 -5
    6 4 -5
    -6 -4 5
    -6 4 4
    6 4 -4
    -6 -4 4
    6 -4 -4
    -6 -4 4
    6 4 -4
    6 4 -4
    6 -4 -4
    6 4 -3
    -6 -4 3
    6 -4 -3
    6 -4 -3
    -6 -4 3
    -6 4 3
    6 4 -3
    6 4 -2
    6 -4 -2
    6 -4 -2
    -6 4 2
    6 -4 -2
    -6 4 1
    6 4 -1
    6 -4 -1
    6 -4 -1
    6 -4 -1
    6 -4 -1
    6 -4 -1
    6 -4 -1
    6 -4 -1
    6 -4 0
    6 -4 0
    6 -4 0
    6 -4 0
    6 -4 0
    -6 4 0
    6 -4 0
    6 4 0
    -6 4 -1
    6 -4 1
    -6 -4 -1
    6 -4 1
    6 -4 1
    6 -4 1
    6 -4 1
    6 -4 1
    6 -4 2
    6 -4 2
    6 -4 2
    6 -4 2
    6 -4 2
    6 -4 2
    -6 -4 -2
    -6 4 -2
    6 -4 3
    6 -4 3
    6 -4 3
    6 -4 3
    6 -4 3
    -6 -4 -3
    6 -4 4
    6 -4 4
    6 -4 4
    6 -4 4
    6 -4 4
    6 -4 4
    -6 -4 -4
    6 4 4
    6 -4 5
    6 -4 5
    6 -4 5
    6 -4 5
    6 -4 5
    6 4 5
    -6 -4 -5
    6 -4 6
    6 -4 6
    6 -4 6
    6 -4 6
    6 -4 6
    6 4 6
    6 -4 6
    6 -4 7
    6 -4 7
    6 4 7
    6 -4 7
    6 -4 7
    6 -4 8
    6 -4 8
    6 -4 8
    6 -4 9
    6 4 9
    6 -4 9
    6 -4 9
    6 -4 9
    6 -4 10
    6 -4 10
    6 4 10
    6 -4 10
    6 -4 10
    6 -4 10
    6 -4 11
    6 -4 11
    6 -4 11
    6 4 11
    6 -4 11
    6 -4 11
    6 -4 12
    6 -4 12
    6 -4 12
    6 -4 12
    6 -4 13
    6 -4 13
    6 4 13
    6 -4 13
    6 -4 13
    6 -4 13
    6 -4 14
    6 -4 14
    6 4 14
    6 -4 14
    6 -4 14
    6 -4 14
    6 -4 15
    6 -4 15
    6 4 15
    6 -4 15
    6 -4 15
    6 -4 15
    6 -4 16
    6 -4 16
    6 -4 16
    6 4 16
    6 -4 16
    6 -4 17
    6 -4 17
    6 -4 17
    6 4 17
    6 -4 17
    6 -4 18
    6 -4 18
    6 4 18
    6 -4 18
    6 4 19
    6 -4 19
    6 -4 19
    6 -4 20
    6 -4 20
    6 4 21
    6 -4 21
    6 4 22
    6 -4 22
    6 -4 22
    6 -4 23
    6 -4 24
    6 -4 24
    6 -4 25
    6 4 25
    6 -4 25
    6 -4 26
    6 4 26
    6 -4 27
    6 4 27
    6 4 28
    6 -4 28
    6 -4 29
    6 -6 -30
    6 -6 -29
    -6 6 28
    6 -6 -28
    -6 6 27
    6 -6 -27
    6 -6 -26
    -6 -6 26
    -6 6 26
    6 -6 -25
    -6 -6 25
    -6 -6 25
    6 -6 -25
    6 -6 -24
    6 -6 -24
    6 -6 -23
    -6 -6 23
    6 -6 -23
    -6 -6 23
    -6 -6 22
    -6 -6 22
    6 -6 -21
    -6 -6 21
    -6 -6 21
    -6 -6 20
    6 -6 -20
    -6 -6 20
    -6 -6 20
    -6 -6 19
    -6 -6 19
    6 -6 -19
    -6 -6 18
    -6 -6 18
    6 -6 -18
    -6 -6 17
    -6 -6 17
    -6 -6 17
    6 -6 -17
    6 -6 -16
    -6 -6 16
    -6 -6 16
    -6 -6 16
    -6 -6 16
    -6 -6 15
    6 -6 -15
    -6 -6 15
    -6 -6 15
    -6 -6 15
    -6 -6 14
    6 -6 -14
    -6 -6 14
    -6 -6 14
    -6 -6 14
    -6 -6 13
    -6 -6 13
    -6 -6 13
    -6 -6 13
    6 -6 -13
    -6 -6 12
    -6 -6 12
    -6 -6 12
    -6 -6 12
    6 -6 -12
    -6 -6 11
    -6 -6 11
    -6 -6 11
    -6 -6 11
    6 -6 -11
    -6 -6 10
    -6 -6 10
    -6 -6 10
    -6 -6 9
    -6 -6 9
    -6 -6 9
    -6 -6 8
    -6 -6 8
    -6 -6 8
    6 -6 -8
    -6 -6 8
    -6 -6 7
    -6 -6 7
    6 -6 -7
    -6 -6 7
    -6 -6 6
    6 -6 -6
    -6 -6 5
    6 6 -5
    -6 -6 4
    6 6 -4
    6 6 -4
    6 6 -3
    6 6 -3
    -6 -6 3
    6 -6 -3
    -6 -6 3
    6 6 -2
    -6 -6 2
    6 6 -2
    -6 -6 2
    6 -6 -2
    -6 -6 1
    6 -6 -1
    -6 -6 1
    6 6 -1
    6 -6 -1
    6 -6 -1
    6 6 0
    6 -6 0
    -6 -6 0
    6 -6 0
    6 -6 0
    6 -6 0
    -6 -6 0
    -6 -6 -1
    6 -6 1
    6 6 1
    6 -6 1
    6 -6 1
    6 -6 1
    -6 -6 -1
    6 -6 2
    6 6 2
    6 -6 2
    6 -6 2
    -6 -6 -2
    6 -6 2
    -6 -6 -3
    6 6 3
    6 -6 3
    6 -6 3
    6 -6 3
    6 -6 3
    6 -6 3
    6 6 4
    6 -6 4
    6 -6 4
    6 -6 4
    6 -6 4
    6 -6 4
    6 -6 4
    -6 -6 -4
    6 -6 5
    6 -6 5
    6 -6 5
    6 -6 5
    6 -6 5
    6 -6 5
    6 6 5
    6 -6 6
    6 -6 6
    6 -6 6
    6 -6 6
    6 -6 6
    6 -6 6
    6 6 6
    6 -6 7
    6 -6 7
    6 -6 7
    6 -6 7
    6 -6 7
    6 6 7
    6 -6 7
    6 -6 8
    6 -6 8
    6 -6 8
    6 6 8
    6 -6 8
    6 -6 8
    6 -6 8
    6 -6 9
    6 -6 9
    6 -6 9
    6 -6 9
    6 -6 9
    6 -6 9
    6 6 9
    6 -6 10
    6 -6 10
    6 -6 10
    6 -6 10
    6 6 10
    6 -6 10
    6 -6 11
    6 -6 11
    6 -6 11
    6 6 11
    6 -6 11
    6 -6 12
    6 -6 12
    6 6 12
    6 -6 12
    6 6 13
    6 -6 13
    6 -6 13
    6 -6 13
    6 6 14
    6 -6 14
    6 -6 14
    6 6 15
    6 -6 15
    6 -6 15
    6 6 16
    6 -6 16
    6 -6 16
    6 -6 17
    6 -6 17
    6 6 18
    6 -6 18
    6 6 19
    6 -6 19
    6 -6 20
    6 6 20
    6 -6 21
    6 6 21
    6 -6 22
    6 6 22
    6 -6 23
    6 6 23
    6 6 23
    6 -6 24
    6 -6 25
    6 6 25
    6 -6 26
    6 -6 27
    -6 8 27
    -6 8 26
    -6 8 25
    -6 8 24
    -6 -8 24
    -6 8 23
    -6 -8 23
    -6 8 22
    -6 -8 22
    -6 -8 20
    -6 -8 20
    -6 -8 19
    -6 -8 19
    -6 -8 18
    6 -8 -18
    -6 -8 17
    -6 -8 17
    -6 -8 17
    6 -8 -17
    -6 -8 16
    -6 -8 16
    -6 -8 16
    -6 -8 16
    6 -8 -16
    -6 -8 15
    -6 -8 15
    -6 -8 15
    6 -8 -15
    -6 -8 14
    -6 -8 14
    -6 -8 14
    6 -8 -14
    -6 -8 13
    -6 -8 13
    6 -8 -13
    -6 -8 12
    -6 -8 12
    6 -8 -12
    -6 -8 11
    -6 -8 11
    -6 -8 10
    -6 -8 10
    -6 -8 10
    -6 -8 9
    -6 -8 9
    -6 -8 9
    -6 -8 8
    -6 -8 8
    -6 -8 8
    -6 -8 7
    -6 -8 7
    -6 -8 7
    -6 -8 6
    -6 -8 6
    6 -8 -6
    -6 -8 6
    -6 -8 5
    -6 -8 5
    6 -8 -5
    -6 -8 5
    -6 -8 4
    6 -8 -4
    6 -8 -4
    -6 -8 4
    -6 -8 4
    -6 -8 3
    6 -8 -3
    6 -8 -3
    -6 -8 3
    -6 -8 2
    -6 -8 2
    6 -8 -2
    6 -8 -2
    6 -8 -2
    6 8 -1
    -6 -8 1
    6 -8 -1
    6 -8 -1
    6 -8 -1
    6 -8 0
    6 8 0
    6 8 0
    6 -8 0
    -6 -8 0
    6 -8 0
    6 -8 1
    6 8 1
    6 8 1
    6 -8 1
    -6 -8 -1
    6 -8 1
    6 -8 2
    6 -8 2
    6 -8 2
    6 8 2
    -6 -8 -2
    6 8 3
    6 -8 3
    6 -8 3
    6 -8 3
    6 8 4
    6 -8 4
    6 -8 4
    6 8 5
    6 -8 5
    6 -8 5
    6 -8 5
    6 -8 6
    6 8 6
    6 -8 6
    6 -8 6
    6 -8 6
    6 -8 7
    6 -8 7
    6 -8 7
    6 -8 7
    6 8 7
    6 -8 8
    6 -8 8
    6 -8 8
    6 -8 9
    6 -8 9
    6 8 9
    6 -8 10
    6 -8 10
    6 8 11
    6 -8 11
    6 -8 12
    6 -8 13
    6 8 14
    6 -8 14
    6 8 15
    6 -8 15
    6 8 16
    6 8 18
    6 -8 18
    6 8 19
    6 -8 19
    6 8 20
    6 8 20
    6 -8 20
    6 8 21
    6 8 21
    6 -8 21
    6 8 22
    6 8 22
    6 -8 22
    6 8 23
    -6 10 22
    6 -10 -22
    6 -10 -21
    -6 10 21
    -6 -10 20
    6 -10 -20
    -6 10 20
    -6 -10 19
    6 -10 -19
    -6 -10 18
    6 -10 -18
    -6 10 18
    -6 -10 17
    6 -10 -17
    -6 10 17
    -6 -10 16
    -6 10 16
    6 -10 -16
    -6 -10 15
    6 -10 -15
    -6 -10 15
    -6 10 15
    -6 -10 14
    6 -10 -14
    -6 10 14
    -6 -10 13
    -6 10 13
    6 -10 -13
    -6 -10 12
    -6 -10 12
    -6 10 12
    6 -10 -12
    -6 -10 12
    -6 -10 11
    -6 -10 11
    -6 -10 11
    -6 -10 10
    -6 -10 10
    6 -10 -10
    -6 -10 10
    -6 -10 9
    6 -10 -9
    -6 -10 9
    -6 -10 9
    -6 -10 8
    6 -10 -8
    -6 -10 8
    6 -10 -8
    -6 -10 7
    -6 -10 7
    6 -10 -7
    6 -10 -7
    -6 -10 6
    6 -10 -6
    -6 -10 6
    6 -10 -6
    6 -10 -5
    -6 -10 5
    6 -10 -5
    -6 -10 5
    6 -10 -4
    6 -10 -4
    -6 -10 4
    6 -10 -3
    -6 -10 3
    6 -10 -3
    6 -10 -2
    -6 -10 2
    -6 -10 2
    6 -10 -2
    6 -10 -1
    -6 -10 1
    6 -10 -1
    6 -10 0
    -6 -10 0
    6 -10 0
    -6 -10 -1
    6 -10 1
    6 -10 2
    6 -10 3
    6 -10 4
    6 -10 4
    6 10 4
    6 10 5
    6 -10 5
    6 -10 5
    6 10 5
    6 10 6
    6 10 6
    6 -10 6
    6 10 7
    6 10 7
    6 -10 7
    6 -10 8
    6 10 8
    6 10 9
    6 10 10
    6 10 10
    6 10 11
    6 10 11
    6 10 12
    6 10 12
    6 10 13
    6 10 13
    6 10 14
    6 10 14
    6 10 15
    6 10 15
    6 10 16
    6 10 16
    6 10 17
    6 10 17
    6 10 18
    6 10 18
    6 10 19
    6 10 20
    6 -12 -15
    6 -12 -14
    6 -12 -13
    6 -12 -12
    -6 -12 12
    -6 -12 11
    6 -12 -11
    6 -12 -10
    -6 -12 10
    6 -12 -9
    -6 -12 9
    -6 -12 8
    6 -12 -8
    -6 -12 7
    6 -12 -7
    -6 -12 6
    6 -12 -6
    -6 -12 5
    -6 -12 4
    -6 -12 3
    6 -12 -2
    -6 -12 2
    6 -12 -1
    -6 -12 1
    6 -12 0
    -6 -12 0
    6 -12 1
    -6 -12 -1
    6 -12 2
    -6 -12 -2
    6 -12 3
    -6 -12 -3
    6 -12 4
    -6 -12 -4
    -6 -12 -5
    -6 -12 -6
    -6 -12 -7
    -6 -12 -8
    -6 -12 -9
    -6 -12 -10
    -6 -12 -11
    -6 -12 -12
    -7 1 34
    -7 -1 34
    7 -1 -33
    -7 1 33
    -7 -1 33
    -7 1 33
    7 -1 -32
    -7 -1 32
    -7 1 32
    -7 1 32
    -7 -1 32
    7 -1 -31
    -7 -1 31
    -7 1 31
[truncated: 269,984 more chars]
