# Supplementary material for: Synthesis and crystal structures of two racemic 2-heteroaryl-3-phenyl-2,3-di­hydro-4H-pyrido[3,2-e][1,3]thia­zin-4-ones
Source: Acta Crystallogr E Crystallogr Commun. 2024 Jun 4;80(Pt 7):699–703. doi: 10.1107/S2056989024005103 (PMC11223699; doi:10.1107/S2056989024005103)
Supplement: Supplementary file 2 [file e-80-00699-1sup2.hkl]

#
# h,k,l, Fc-squared, Fo-squared, sigma(Fo-squared), status flag
#
data_1
_shelx_title ' ljs64_auto_a.res in P2(1)/n'
_shelx_refln_list_code          4
_shelx_F_calc_maximum      281.17
_exptl_crystal_F_000      1344.00
_reflns_d_resolution_high  0.7932

loop_
 _space_group_symop_operation_xyz
 'x, y, z'
 '-x+1/2, y+1/2, -z+1/2'
 '-x, -y, -z'
 'x-1/2, -y-1/2, z-1/2'

_cell_length_a     9.2255
_cell_length_b    20.8037
_cell_length_c    15.8759
_cell_angle_alpha  90.000
_cell_angle_beta   92.731
_cell_angle_gamma  90.000

_shelx_F_squared_multiplier     1.000

loop_
 _refln_index_h
 _refln_index_k
 _refln_index_l
 _refln_F_squared_calc
 _refln_F_squared_meas
 _refln_F_squared_sigma
 _refln_observed_status
   2   0   0       1319.09       1298.66        25.64 o
   4   0   0        928.75        976.94        22.05 o
   6   0   0        303.43        229.63        12.74 o
   8   0   0         33.98         36.63         6.94 o
  10   0   0          0.06          7.00         3.87 o
   1   1   0       1442.09       1503.28        17.15 o
   2   1   0        698.57        700.10         9.14 o
   3   1   0       2047.23       1936.45        23.58 o
   4   1   0        194.48        132.44         5.70 o
   5   1   0         40.99         49.47         4.07 o
   6   1   0         46.03         57.26         4.73 o
   7   1   0        265.66        258.70        10.67 o
   8   1   0        245.95        266.54        14.60 o
   9   1   0          0.13         -3.12         4.15 o
  10   1   0        122.97        132.90         7.03 o
  11   1   0         26.16         28.30         5.07 o
   0   2   0       1206.97       1164.37        23.10 o
   1   2   0       2838.04       2645.55        34.64 o
   2   2   0      25835.10      25342.38       299.12 o
   3   2   0       1277.24       1163.04        17.60 o
   4   2   0       3945.62       4245.76        56.88 o
   5   2   0       2170.28       2362.01        43.53 o
   6   2   0        268.11        312.12         9.90 o
   7   2   0         14.87          8.83         3.28 o
   8   2   0         33.97         43.22         4.83 o
   9   2   0         10.55          6.28         4.49 o
  10   2   0          3.32          6.62         3.01 o
  11   2   0          3.11          4.41         3.99 o
   1   3   0      48795.61      49164.03       575.54 o
   2   3   0        885.07        937.90        12.81 o
   3   3   0       3972.92       3966.40        53.35 o
   4   3   0       7101.92       7646.14       111.30 o
   5   3   0       3320.63       3398.45        59.83 o
   6   3   0        521.76        522.64        15.28 o
   7   3   0       1192.72       1251.27        26.06 o
   8   3   0        170.16        180.65         8.70 o
   9   3   0         49.42         51.34         6.15 o
  10   3   0        854.43        995.90        25.89 o
  11   3   0        167.93        195.02        11.02 o
   0   4   0      42519.29      44704.63       981.97 o
   1   4   0       3145.20       3225.52        46.71 o
   2   4   0       8931.52       8830.98        98.90 o
   3   4   0        913.69        909.00        17.77 o
   4   4   0        971.01       1049.60        19.47 o
   5   4   0        998.09        993.76        27.82 o
   6   4   0       2445.75       2581.88        44.31 o
   7   4   0        233.61        218.80         9.13 o
   8   4   0         28.62         24.30         4.12 o
   9   4   0        654.14        672.56        18.09 o
  10   4   0        124.47        139.84        11.00 o
  11   4   0         24.94         38.50         5.13 o
   1   5   0      23944.32      23646.18       369.39 o
   2   5   0       2742.81       2751.33        34.99 o
   3   5   0        615.26        659.28        10.30 o
   4   5   0       5497.11       5644.81        84.45 o
   5   5   0       1136.48       1065.17        27.79 o
   6   5   0        166.86        181.57         7.89 o
   7   5   0        379.56        404.49        11.82 o
   8   5   0         24.04         20.29         3.90 o
   9   5   0         19.04         31.73         5.86 o
  10   5   0        181.75        190.09        12.01 o
  11   5   0          2.98          2.51         2.89 o
   0   6   0       5176.56       5631.05       115.02 o
   1   6   0      18649.21      19036.79       267.05 o
   2   6   0       4889.01       5045.96        73.35 o
   3   6   0       7101.72       7348.18        83.86 o
   4   6   0       1389.03       1377.33        25.28 o
   5   6   0       1709.91       1941.37        44.34 o
   6   6   0        173.69        154.52         7.47 o
   7   6   0        556.46        553.98        17.28 o
   8   6   0        608.19        653.05        17.89 o
   9   6   0        357.35        319.32        17.87 o
  10   6   0         53.26         58.66         5.72 o
  11   6   0          3.38          3.27         4.22 o
   1   7   0         44.48         88.38         3.93 o
   2   7   0        203.33        166.05         6.18 o
   3   7   0       2588.92       2739.79        42.89 o
   4   7   0        496.81        450.40        10.34 o
   5   7   0       2769.14       3011.43        50.00 o
   6   7   0          6.26          6.64         3.01 o
   7   7   0        115.59        137.74         7.79 o
   8   7   0        551.41        555.18        20.80 o
   9   7   0          1.97          8.00         6.02 o
  10   7   0         10.61         13.26         3.45 o
  11   7   0         13.55         12.17         4.71 o
   0   8   0       1833.97       1632.97        44.37 o
   1   8   0       2695.76       2778.09        39.76 o
   2   8   0        291.88        308.63         8.54 o
   3   8   0        606.20        646.97        18.62 o
   4   8   0       3208.32       3176.60        65.64 o
   5   8   0       2535.57       2532.66        49.15 o
   6   8   0        123.85        123.25         9.35 o
   7   8   0        429.14        433.78        18.48 o
   8   8   0         20.25         23.43         5.07 o
   9   8   0          1.89          2.95         4.46 o
  10   8   0         23.78         23.79         4.90 o
   1   9   0        261.92        287.85         8.85 o
   2   9   0       1783.73       1716.56        29.66 o
   3   9   0       3293.50       3446.75        85.90 o
   4   9   0       3119.27       3018.96        63.42 o
   5   9   0       1135.94       1194.69        31.19 o
   6   9   0          8.39         13.53         4.67 o
   7   9   0        191.11        218.42        13.03 o
   8   9   0          7.46          7.56         5.61 o
   9   9   0         35.43         26.51         4.74 o
  10   9   0          0.83          3.48         2.84 o
   0  10   0        723.40        906.09        28.60 o
   1  10   0        400.92        359.01        12.73 o
   2  10   0       2008.03       1744.02        34.50 o
   3  10   0          6.32          3.63         2.38 o
   4  10   0       1000.50       1071.85        28.71 o
   5  10   0        315.53        362.30        13.42 o
   6  10   0         82.74         80.17         7.84 o
   7  10   0         43.32         45.14         6.66 o
   8  10   0         41.16         49.36         6.18 o
   9  10   0         24.04         38.52         5.06 o
  10  10   0         24.05         22.26         3.52 o
   1  11   0       4110.58       3996.61        79.73 o
   2  11   0         18.78         17.52         3.75 o
   3  11   0        127.38         96.81         5.77 o
   4  11   0         10.17         13.25         3.97 o
   5  11   0          1.36          1.46         3.42 o
   6  11   0       1583.44       1479.19        36.02 o
   7  11   0        131.42        121.28        11.53 o
   8  11   0        286.79        272.32        14.64 o
   9  11   0         16.16         11.36         3.95 o
  10  11   0         24.43         26.04         3.42 o
   0  12   0        579.36        638.26        18.68 o
   1  12   0       1629.41       1793.43        50.43 o
   2  12   0         11.28         11.54         3.38 o
   3  12   0         41.60         30.92         3.83 o
   4  12   0       1215.02       1160.50        49.53 o
   5  12   0        300.97        286.74        21.28 o
   6  12   0        455.81        445.81        23.09 o
   7  12   0          6.30          0.04         5.16 o
   8  12   0          8.18          2.29         7.85 o
   9  12   0         58.22         57.45         6.11 o
  10  12   0         48.00         56.61         5.24 o
   1  13   0        766.18        753.24        17.25 o
   2  13   0       1244.79       1234.98        38.72 o
   3  13   0       4162.76       3994.23        80.94 o
   4  13   0        212.17        206.93        11.60 o
   5  13   0        791.21        731.72        27.68 o
   6  13   0        271.71        218.64        15.94 o
   7  13   0          4.18          8.52         5.48 o
   8  13   0         14.54         13.30         4.14 o
   9  13   0        377.53        399.00        14.03 o
   0  14   0        816.84        843.46        21.29 o
   1  14   0       1230.00       1159.26        21.53 o
   2  14   0        648.64        554.07        16.85 o
   3  14   0          3.47          8.43         3.08 o
   4  14   0        115.98        131.43         9.54 o
   5  14   0       1709.09       1600.40        42.47 o
   6  14   0         14.67         37.89         7.58 o
   7  14   0          3.24          1.97         5.80 o
   8  14   0        194.68        215.77        14.14 o
   9  14   0         18.19         20.92         3.31 o
   1  15   0        644.18        632.33        16.24 o
   2  15   0       1275.82       1284.50        30.05 o
   3  15   0        534.98        524.99        17.55 o
   4  15   0         13.12          7.11         3.86 o
   5  15   0         11.61         11.90         4.85 o
   6  15   0        113.42        125.68        11.92 o
   7  15   0         52.71         54.83        11.95 o
   8  15   0        413.08        401.86        12.58 o
   9  15   0          0.43          2.32         2.33 o
   0  16   0          8.08          1.06         4.14 o
   1  16   0       1097.62       1110.13        24.78 o
   2  16   0       1946.31       1934.52        33.05 o
   3  16   0        399.77        424.69        13.49 o
   4  16   0       1138.54       1155.12        33.11 o
   5  16   0        122.76        133.70        17.48 o
   6  16   0         18.36          1.98         6.07 o
   7  16   0          0.94          5.57         3.52 o
   8  16   0        136.61        129.36         5.85 o
   9  16   0         22.78         15.63         4.52 o
   1  17   0        222.96        221.37         8.80 o
   2  17   0        198.25        210.30         8.99 o
   3  17   0        533.81        506.02        14.71 o
   4  17   0          0.98          6.29         4.24 o
   5  17   0         18.23         20.40         4.87 o
   6  17   0        104.52         93.94         9.73 o
   7  17   0        333.88        346.94        10.63 o
   8  17   0         51.06         54.66         4.04 o
   0  18   0        806.31        761.21        29.66 o
   1  18   0        383.64        379.76        15.23 o
   2  18   0        501.54        492.58        13.51 o
   3  18   0          0.04         -0.57         3.51 o
   4  18   0        131.94        130.20         9.55 o
   5  18   0          5.92         12.07         5.29 o
   6  18   0          2.88          2.56         3.05 o
   7  18   0        195.22        166.32         6.56 o
   8  18   0         11.36          7.69         4.55 o
   1  19   0        378.88        350.33        19.41 o
   2  19   0        162.28        156.15        12.58 o
   3  19   0          0.64         -0.19         6.69 o
   4  19   0         50.28         53.46         6.21 o
   5  19   0        131.22        149.43         8.06 o
   6  19   0        294.61        326.76        11.45 o
   7  19   0        267.66        260.71         8.88 o
   0  20   0          0.07          1.97         5.53 o
   1  20   0          8.97          8.15         4.46 o
   2  20   0        374.98        343.70        12.98 o
   3  20   0        726.44        720.09        28.42 o
   4  20   0        283.18        272.22        11.13 o
   5  20   0         12.21         12.66         3.18 o
   6  20   0          6.46          4.24         2.38 o
   1  21   0          3.26          2.35         2.92 o
   2  21   0         18.00         15.67         3.66 o
   3  21   0         37.17         42.11         5.97 o
   4  21   0        129.80        127.07         7.09 o
   5  21   0          4.06          5.73         3.04 o
   6  21   0          1.86         -0.93         4.13 o
   0  22   0         35.20         66.52         7.70 o
   1  22   0        492.23        493.81        15.09 o
   2  22   0          0.91          0.51         2.92 o
   3  22   0          4.70          8.98         3.29 o
   4  22   0        134.96        134.42         8.93 o
   5  22   0        378.38        373.41        23.17 o
   1  23   0         64.64         70.24         5.88 o
   2  23   0         85.06         98.54         5.72 o
   3  23   0         76.53         94.50        19.72 o
   4  23   0         58.27         54.91         7.31 o
   0  24   0        150.31        173.96        15.45 o
   1  24   0         56.83         48.60         7.98 o
   2  24   0        112.23        113.06         7.53 o
 -11   0   1        155.24        105.09        20.01 o
  -9   0   1        688.96        765.95        31.94 o
  -7   0   1        119.23        111.40        14.16 o
  -5   0   1      10249.11      10929.06       248.57 o
  -3   0   1      10934.04      10784.35       196.40 o
  -1   0   1       1094.79       1071.34        34.72 o
   1   0   1       1177.01       1072.76        18.03 o
   3   0   1      14938.50      14472.68       338.49 o
   5   0   1         49.33         71.26         6.06 o
   7   0   1        221.06        195.07        13.18 o
   9   0   1       1837.25       1814.65       120.07 o
 -11   1   1        101.21         72.96         7.98 o
 -10   1   1         31.26         33.46         4.59 o
  -9   1   1        567.10        529.74        19.71 o
  -8   1   1       1411.89       1420.45        26.91 o
  -7   1   1         96.23        105.32         6.90 o
  -6   1   1         17.16         22.14         3.75 o
  -5   1   1       6175.60       6398.50       106.12 o
  -4   1   1       2201.20       2378.63        33.68 o
  -3   1   1        244.31        228.17         6.45 o
  -2   1   1        176.92        173.96         3.53 o
  -1   1   1       3835.92       3687.87        52.21 o
   0   1   1        110.65        115.85         2.35 o
   1   1   1       7788.77       7486.79        82.85 o
   2   1   1         34.90         26.03         1.22 o
   3   1   1       4965.37       4897.00        58.72 o
   4   1   1        182.68        206.55         6.41 o
   5   1   1       1729.82       1766.39        27.91 o
   6   1   1        267.67        247.21         8.72 o
   7   1   1        123.33        129.63         7.59 o
   8   1   1        167.64        229.55        10.85 o
   9   1   1         18.20         32.70         5.32 o
  10   1   1          7.52          1.61         2.81 o
  11   1   1         49.98         39.55        14.83 o
 -11   2   1          2.74          3.89         4.95 o
 -10   2   1          9.69          7.47         3.17 o
  -9   2   1         42.56         45.47         5.67 o
  -8   2   1          1.15          1.54         3.07 o
  -7   2   1       1284.92       1309.04        26.70 o
  -6   2   1       1522.83       1534.57        36.66 o
  -5   2   1         23.28         20.24         3.41 o
  -4   2   1       3939.50       3956.14        59.14 o
  -3   2   1       7814.56       7797.76        90.62 o
  -2   2   1      12530.97      12000.17       140.61 o
  -1   2   1         71.38         74.48         1.95 o
   0   2   1        565.02        517.75         6.84 o
   1   2   1       2537.52       2395.18        29.30 o
   2   2   1       9313.69       9038.30       116.56 o
   3   2   1       1562.52       1467.18        21.97 o
   4   2   1       1009.39       1001.62        17.12 o
   5   2   1       3336.35       3443.65        60.62 o
   6   2   1        303.69        266.40        15.02 o
   7   2   1         46.01         42.88         4.86 o
   8   2   1       1815.08       1806.57        42.16 o
   9   2   1          3.39          5.29         3.81 o
  10   2   1        166.53        185.22         7.58 o
  11   2   1         89.62         87.10         9.65 o
 -11   3   1          0.01          1.84         5.02 o
 -10   3   1          0.20          2.78         2.95 o
  -9   3   1         32.59         33.19         6.17 o
  -8   3   1        192.80        172.86         8.87 o
  -7   3   1        434.31        452.04        14.92 o
  -6   3   1       1363.62       1463.33        27.95 o
  -5   3   1        810.94        739.23        17.50 o
  -4   3   1        246.49        212.26         6.25 o
  -3   3   1        183.62        217.49         5.25 o
  -2   3   1      38457.03      38433.62       448.78 o
  -1   3   1       2973.07       2619.06        34.52 o
   0   3   1       7242.48       7322.11       103.77 o
   1   3   1       4561.73       4311.13        52.06 o
   2   3   1       1949.51       2043.93        26.05 o
   3   3   1        328.82        308.48         6.43 o
   4   3   1       3687.66       3806.01        57.88 o
   5   3   1        375.19        369.59        11.37 o
   6   3   1          3.21          5.89         2.39 o
   7   3   1          0.51          0.48         2.76 o
   8   3   1        747.31        763.64        19.57 o
   9   3   1        920.90        864.26        24.23 o
  10   3   1         12.71         21.20         4.74 o
  11   3   1         73.04         75.02        11.12 o
 -11   4   1         16.01         14.59         5.00 o
 -10   4   1          0.91         -0.35         3.13 o
  -9   4   1         41.35         51.39         5.12 o
  -8   4   1       1081.14       1034.97        23.80 o
  -7   4   1          1.12          3.18         2.72 o
  -6   4   1         69.73         88.95         5.41 o
  -5   4   1        251.61        252.09        10.18 o
  -4   4   1       3235.40       3229.48        42.07 o
  -3   4   1         29.88         43.95         2.38 o
  -2   4   1       2978.35       2819.75        32.82 o
  -1   4   1       2468.46       2414.80        32.33 o
   0   4   1          4.94          8.11         2.46 o
   1   4   1       7085.48       6936.15       107.05 o
   2   4   1          0.38          5.19         1.30 o
   3   4   1       2074.72       2096.34        32.44 o
   4   4   1         30.57         33.88         3.61 o
   5   4   1        475.24        507.28        20.07 o
   6   4   1        444.92        469.29        15.37 o
   7   4   1        229.58        233.86         9.97 o
   8   4   1         37.36         36.29         4.68 o
   9   4   1          1.07          2.66         3.22 o
  10   4   1         20.24         24.52         5.61 o
  11   4   1        212.40        194.63         8.58 o
 -11   5   1          4.04          2.89         2.77 o
 -10   5   1          2.68          0.44         3.47 o
  -9   5   1        203.33        183.96        10.85 o
  -8   5   1        125.01        141.24         7.89 o
  -7   5   1        993.74       1023.80        25.82 o
  -6   5   1        180.63        187.69         7.93 o
  -5   5   1        144.78        195.56        11.53 o
  -4   5   1       1031.25       1309.26        29.19 o
  -3   5   1        884.88        914.95        12.44 o
  -2   5   1      13922.85      14068.84       197.84 o
  -1   5   1      47150.67      48677.54       572.05 o
   0   5   1        539.42        592.35        11.69 o
   1   5   1       4400.68       4431.68        65.74 o
   2   5   1       3476.22       3471.88        40.75 o
   3   5   1       3279.14       3252.63        41.68 o
   4   5   1       2772.87       2666.89        42.93 o
   5   5   1       2640.41       2578.58        68.34 o
   6   5   1        494.01        506.55        14.06 o
   7   5   1          2.55          0.21         2.62 o
   8   5   1         59.62         67.56         5.71 o
   9   5   1         35.18         23.71         9.91 o
  10   5   1         10.82          7.60         3.83 o
  11   5   1          0.40          0.97         2.16 o
 -11   6   1         20.92         15.05         5.13 o
 -10   6   1        177.77        197.41         9.64 o
  -9   6   1          3.70         -0.49         4.62 o
  -8   6   1         39.56         43.25         6.60 o
  -7   6   1         53.38         69.44         6.28 o
  -6   6   1        866.09        866.13        25.47 o
  -5   6   1       1809.66       1906.77        43.09 o
  -4   6   1       1972.19       2162.88        36.25 o
  -3   6   1      14680.84      15077.49       180.55 o
  -2   6   1        113.14        137.23         5.05 o
  -1   6   1      15923.63      15887.47       223.62 o
   0   6   1       8778.47       8842.32       189.30 o
   1   6   1       6888.34       7098.04        93.02 o
   2   6   1       3201.17       3245.30        44.68 o
   3   6   1         68.77         72.33         3.01 o
   4   6   1        898.90        913.02        15.51 o
   5   6   1        285.29        304.74        10.93 o
   6   6   1        136.50        147.73         7.37 o
   7   6   1         89.53         94.71         5.88 o
   8   6   1          2.28          2.37         3.17 o
   9   6   1        182.99        207.26        14.22 o
  10   6   1          1.83          4.73         3.36 o
  11   6   1         64.43         70.05        10.74 o
 -11   7   1          0.04         -2.17         8.16 o
 -10   7   1          2.34          1.70         2.96 o
  -9   7   1         39.34         56.34         9.44 o
  -8   7   1       1147.12       1183.76        45.59 o
  -7   7   1        795.81        842.00        28.27 o
  -6   7   1        140.86        140.96         7.16 o
  -5   7   1        995.35        975.54        20.61 o
  -4   7   1         11.75         21.35         3.75 o
  -3   7   1        739.20        885.70        16.47 o
  -2   7   1       2728.24       2790.35        47.71 o
  -1   7   1        512.13        517.28         9.12 o
   0   7   1       6229.81       6304.27       124.35 o
   1   7   1       3204.43       3115.92        47.31 o
   2   7   1       6945.62       6918.29        91.59 o
   3   7   1       1180.00       1053.13        22.96 o
   4   7   1        954.09       1006.82        26.09 o
   5   7   1         36.33         31.18         3.33 o
   6   7   1         70.79         59.42         5.04 o
   7   7   1        188.02        187.47        10.61 o
   8   7   1        206.79        183.20        11.48 o
   9   7   1          2.12         -3.68         4.60 o
  10   7   1         19.65         11.50         3.70 o
  11   7   1         15.89         19.30         5.10 o
 -10   8   1         20.64         26.42         4.09 o
  -9   8   1        911.71        979.18        31.44 o
  -8   8   1         36.33         33.83         6.35 o
  -7   8   1         54.61         50.85         8.25 o
  -6   8   1         29.29         47.45         6.54 o
  -5   8   1       2488.22       2434.63        54.72 o
  -4   8   1       2026.71       1912.32        32.96 o
  -3   8   1         25.26         24.73         3.36 o
  -2   8   1          2.96          3.52         2.09 o
  -1   8   1        186.72        193.82         6.33 o
   0   8   1         14.87         20.65         2.32 o
   1   8   1          4.75          5.59         2.10 o
   2   8   1          3.36          3.32         2.47 o
   3   8   1       4587.37       4608.12        91.33 o
   4   8   1        479.24        470.00        23.94 o
   5   8   1        106.33         95.84         6.91 o
   6   8   1        748.51        736.03        24.57 o
   7   8   1        314.06        290.67        12.58 o
   8   8   1        570.47        593.94        21.80 o
   9   8   1        589.48        638.11        44.66 o
  10   8   1          2.57          1.95         3.55 o
 -10   9   1         44.59         55.43         4.95 o
  -9   9   1         17.74         15.94         4.22 o
  -8   9   1         17.20         17.19         5.57 o
  -7   9   1        651.42        686.41        39.14 o
  -6   9   1         13.14          5.67         3.77 o
  -5   9   1         77.06         79.17         6.06 o
  -4   9   1       2503.29       2551.54        54.45 o
  -3   9   1       4172.17       4444.13        89.71 o
  -2   9   1        263.12        268.42         8.04 o
  -1   9   1      12884.96      13524.51       176.51 o
   0   9   1         10.52         16.45         2.74 o
   1   9   1          1.60          3.08         2.12 o
   2   9   1       3108.97       3154.64        56.04 o
   3   9   1       3946.96       4124.71        71.29 o
   4   9   1       2770.10       2771.19        60.01 o
   5   9   1         90.63         70.49         7.12 o
   6   9   1        206.00        198.91        10.67 o
   7   9   1        221.64        225.01        16.27 o
   8   9   1         38.79         37.23         7.93 o
   9   9   1          0.29          1.93         3.69 o
  10   9   1          9.57          9.56         3.23 o
 -10  10   1          0.32          2.74         2.53 o
  -9  10   1         21.20         27.83         4.87 o
  -8  10   1        426.21        429.35        20.21 o
  -7  10   1       2036.66       2063.31        74.09 o
  -6  10   1        149.97        147.77        10.18 o
  -5  10   1          5.05          3.22         2.84 o
  -4  10   1       2086.08       2196.60        46.10 o
  -3  10   1         20.17         21.98         3.05 o
  -2  10   1        187.07        204.27         7.74 o
  -1  10   1       1538.56       1430.12        23.80 o
   0  10   1       2220.36       2302.23        41.76 o
   1  10   1       1365.71       1466.99        61.78 o
   2  10   1        360.44        351.78        11.12 o
   3  10   1        411.06        427.60        14.25 o
   4  10   1        337.54        290.79        15.75 o
   5  10   1        338.32        316.78        12.80 o
   6  10   1          0.65         -1.62         3.86 o
   7  10   1         55.97         48.98         7.10 o
   8  10   1         52.02         42.74         5.92 o
   9  10   1         76.02         85.14         7.31 o
  10  10   1          9.08         19.94         3.47 o
 -10  11   1         38.74         39.04         3.96 o
  -9  11   1         22.47         15.62         4.11 o
  -8  11   1        124.46        134.32        10.56 o
  -7  11   1         14.70         17.50         6.10 o
  -6  11   1        207.87        178.95        12.58 o
  -5  11   1        111.45        111.47         9.15 o
  -4  11   1       2585.30       2556.94        54.22 o
  -3  11   1        511.13        452.42        16.64 o
  -2  11   1         48.36         52.08         8.16 o
  -1  11   1       3404.36       3529.06        72.16 o
   0  11   1       3774.92       4187.97        71.79 o
   1  11   1        816.73        700.67        17.37 o
   2  11   1       2777.70       2522.23        66.13 o
   3  11   1       2886.77       2906.60        64.90 o
   4  11   1        181.33        171.31         8.75 o
   5  11   1         63.58         66.55         6.27 o
   6  11   1       1696.35       1714.60        39.14 o
   7  11   1         93.01         85.21         8.66 o
   8  11   1          0.48          1.82         3.74 o
   9  11   1         28.82         28.40         4.69 o
  10  11   1          9.11          4.63         2.71 o
 -10  12   1        211.28        205.07        14.63 o
  -9  12   1          3.06         -0.45         2.98 o
  -8  12   1        216.44        262.36        15.97 o
  -7  12   1        157.99        111.76        28.78 o
  -6  12   1        111.57        113.96        11.57 o
  -5  12   1        182.38        204.39        14.75 o
  -4  12   1        453.92        420.17        16.08 o
  -3  12   1        165.11        159.76         7.58 o
  -2  12   1        744.47        730.69        25.93 o
  -1  12   1        503.79        437.30        12.77 o
   0  12   1        520.78        541.96        11.86 o
   1  12   1       1213.61       1266.45        31.27 o
   2  12   1       1529.65       1484.02        31.39 o
   3  12   1       1798.99       1787.53        42.12 o
   4  12   1         27.44         21.17         3.99 o
   5  12   1         31.05         33.72         4.96 o
   6  12   1        541.66        546.23        18.67 o
   7  12   1        476.17        455.54        19.17 o
   8  12   1          1.11          4.32         4.49 o
   9  12   1        159.12        157.83         8.89 o
  10  12   1          9.61          7.74         3.18 o
  -9  13   1        129.28        144.71         7.94 o
  -8  13   1         12.78          5.78         5.15 o
  -7  13   1         87.26         84.31        14.40 o
  -6  13   1       2359.91       2322.82        96.22 o
  -5  13   1        354.40        322.80        17.36 o
  -4  13   1         19.15         20.95         4.83 o
  -3  13   1        106.54        103.76         6.43 o
  -2  13   1        177.92        183.57         9.81 o
  -1  13   1        816.16        735.55        16.48 o
   0  13   1       3547.65       3487.84        51.03 o
   1  13   1        104.83         99.29         5.74 o
   2  13   1       1104.32       1099.65        25.51 o
   3  13   1        694.19        642.18        16.12 o
   4  13   1         39.32         52.59         5.50 o
   5  13   1       1045.18       1047.64        27.36 o
   6  13   1         15.57         21.25         4.65 o
   7  13   1          2.16         -1.66         6.69 o
   8  13   1        138.93        147.38         9.42 o
   9  13   1          0.24          2.51         3.03 o
  -9  14   1         25.44         21.19         5.30 o
  -8  14   1        534.60        603.19        16.76 o
  -7  14   1         16.61         27.54         8.18 o
  -6  14   1       1906.52       1873.21        58.13 o
  -5  14   1        504.00        498.60        24.09 o
  -4  14   1          3.99          1.79         4.31 o
  -3  14   1         38.55         48.53         5.50 o
  -2  14   1         30.01         29.54         4.22 o
  -1  14   1        381.73        318.52        10.04 o
   0  14   1        702.26        756.61        14.60 o
   1  14   1         10.97          4.78         3.09 o
   2  14   1          1.47          5.19         2.96 o
   3  14   1        702.57        642.44        18.88 o
   4  14   1       3134.13       2909.65       110.92 o
   5  14   1        310.89        316.60        15.91 o
   6  14   1        701.91        694.46        25.16 o
   7  14   1        385.43        375.23        25.40 o
   8  14   1         78.14         84.94         8.24 o
   9  14   1          8.87          8.18         2.78 o
  -9  15   1         84.75         78.56         6.74 o
  -8  15   1          1.14          1.14         2.64 o
  -7  15   1          0.76         -1.66         3.47 o
  -6  15   1        178.22        183.55        14.59 o
  -5  15   1         20.09         20.14         6.19 o
  -4  15   1         16.43         11.68         9.37 o
  -3  15   1       4540.32       4202.24        75.96 o
  -2  15   1        251.35        246.51        10.60 o
  -1  15   1        340.46        294.32        15.50 o
   0  15   1         24.79         28.85         3.49 o
   1  15   1         35.19         28.65         3.54 o
   2  15   1        455.13        477.30        14.08 o
   3  15   1        196.35        188.22        10.92 o
   4  15   1         16.63         13.91         5.64 o
   5  15   1         49.36         45.94         6.79 o
   6  15   1        113.99        100.29        17.77 o
   7  15   1         29.74         32.02         6.36 o
   8  15   1        450.91        421.46        18.39 o
   9  15   1         91.93         81.76         5.36 o
  -9  16   1          4.07          2.39         3.31 o
  -8  16   1         82.07         83.02         4.84 o
  -7  16   1         33.10         42.35         4.93 o
  -6  16   1        187.22        166.49        12.28 o
  -5  16   1        746.37        678.19        29.02 o
  -4  16   1         94.78         80.89         6.73 o
  -3  16   1         58.62         58.14         5.68 o
  -2  16   1         69.37         79.33         6.50 o
  -1  16   1         26.61         24.80         3.82 o
   0  16   1         22.30         25.53         4.26 o
   1  16   1          3.93         10.84         3.27 o
   2  16   1         65.99         65.36         6.14 o
   3  16   1       1202.74       1227.16        28.44 o
   4  16   1        856.09        851.41        27.52 o
   5  16   1          4.46          1.70         4.10 o
   6  16   1        469.48        375.28        28.84 o
   7  16   1        230.24        258.01        12.08 o
   8  16   1         46.89         42.33         3.56 o
  -8  17   1          7.15         12.55         2.93 o
  -7  17   1         63.42         64.09         5.37 o
  -6  17   1        319.82        335.93        19.29 o
  -5  17   1         50.65         40.76         5.82 o
  -4  17   1         17.57          9.63         4.14 o
  -3  17   1          1.14         -0.13         5.67 o
  -2  17   1        239.56        236.35         9.57 o
  -1  17   1        573.75        563.85        21.60 o
   0  17   1       1385.22       1363.40        54.95 o
   1  17   1        358.68        405.77        14.64 o
   2  17   1         74.69         76.19         5.30 o
   3  17   1        992.35        941.93        20.24 o
   4  17   1        610.04        570.54        18.67 o
   5  17   1         92.33        101.77        11.10 o
   6  17   1          7.74          0.83         4.57 o
   7  17   1         87.35         93.71         5.45 o
   8  17   1          1.19         -0.29         2.06 o
  -8  18   1        170.77        158.35         8.85 o
  -7  18   1         22.59         14.88         2.71 o
  -6  18   1         45.91         55.56         5.18 o
  -5  18   1         64.35         63.04         6.53 o
  -4  18   1         99.48         81.66         7.70 o
  -3  18   1          0.80          3.21         4.95 o
  -2  18   1       1068.14       1056.28        21.85 o
  -1  18   1          0.28          3.92         3.48 o
   0  18   1       1171.96       1176.52        33.89 o
   1  18   1        358.58        358.34        12.40 o
   2  18   1          6.88          4.63         2.51 o
   3  18   1          3.23          2.59         3.24 o
   4  18   1       1022.86       1061.51        37.15 o
   5  18   1         44.51         49.89         6.23 o
   6  18   1         40.58         36.29         4.45 o
   7  18   1        169.49        181.16         8.09 o
   8  18   1        141.76        115.81         9.99 o
  -7  19   1        100.64         92.14         7.51 o
  -6  19   1          0.05          1.50         3.10 o
  -5  19   1        364.93        348.39        12.77 o
  -4  19   1        559.98        490.38        22.82 o
  -3  19   1        157.66        162.59        15.13 o
  -2  19   1        188.55        194.14        15.06 o
  -1  19   1       1216.98       1246.20        35.02 o
   0  19   1        223.65        225.12        12.83 o
   1  19   1        361.44        409.02        17.69 o
   2  19   1         40.58         46.22         7.30 o
   3  19   1         74.69         68.41         8.37 o
   4  19   1        238.13        229.39         9.40 o
   5  19   1         52.93         65.44         5.61 o
   6  19   1          5.71          5.89         2.75 o
   7  19   1         53.22         44.62         3.68 o
  -6  20   1        101.49        102.09         6.86 o
  -5  20   1         38.05         37.80         4.96 o
  -4  20   1        203.85        186.39        10.44 o
  -3  20   1         25.94         37.07         4.91 o
  -2  20   1        531.21        511.75        30.81 o
  -1  20   1        115.57        114.06        15.13 o
   0  20   1        624.83        663.94        39.28 o
   1  20   1        280.16        283.34        24.25 o
   2  20   1          9.73          8.86         3.26 o
   3  20   1         31.10         36.12         5.76 o
   4  20   1         84.92         90.28         6.46 o
   5  20   1         14.70          6.40         2.92 o
   6  20   1          0.00          3.69         2.24 o
  -6  21   1        532.45        584.86        27.35 o
  -5  21   1        216.60        227.85        12.70 o
  -4  21   1          7.99          5.89         3.08 o
  -3  21   1        103.62        102.02        10.54 o
  -2  21   1         30.48         25.81         6.68 o
  -1  21   1        300.00        307.58        14.01 o
   0  21   1        674.15        723.07        23.35 o
   1  21   1        225.80        242.25        12.14 o
   2  21   1         12.24         14.62         3.32 o
   3  21   1        250.05        258.91        11.96 o
   4  21   1        217.90        192.76        10.04 o
   5  21   1         24.86         27.79         4.61 o
   6  21   1          2.84          0.77         3.20 o
  -5  22   1         56.90         60.53         8.33 o
  -4  22   1        405.89        408.52        21.98 o
  -3  22   1          1.06          4.06         3.84 o
  -2  22   1         13.15          4.30         3.82 o
  -1  22   1         52.78         63.24         6.20 o
   0  22   1        102.05         97.38         7.64 o
   1  22   1         62.19         63.61         6.28 o
   2  22   1          8.02          9.44         5.03 o
   3  22   1          0.92          1.01         2.37 o
   4  22   1         51.95         77.35         8.90 o
   5  22   1        189.70        171.21        12.54 o
  -4  23   1         11.18         15.59         5.41 o
  -3  23   1         73.49         64.12         6.69 o
  -2  23   1         37.09         33.51         5.38 o
  -1  23   1          4.99          4.47         2.87 o
   0  23   1         18.42         10.88         3.30 o
   1  23   1         16.24         12.06         3.34 o
   2  23   1         53.01         71.10         7.31 o
   3  23   1         13.53         11.37         2.97 o
   4  23   1         26.84         21.99         5.00 o
  -3  24   1          7.73          3.73         3.31 o
  -2  24   1          3.46          1.33         2.76 o
  -1  24   1        287.33        263.77        12.55 o
   0  24   1        127.48        118.48         6.96 o
   1  24   1         19.23         12.90         3.76 o
   2  24   1          0.73         -1.01         2.75 o
   3  24   1          1.80          4.64         2.94 o
 -10   0   2         13.32         12.63         5.20 o
  -8   0   2        168.98        167.82        10.98 o
  -6   0   2         17.88          4.07         6.55 o
  -4   0   2       6868.46       6778.08       155.05 o
  -2   0   2      74421.80      75843.36      1665.30 o
   0   0   2         26.27         33.31         1.82 o
   2   0   2       4867.88       4948.02        79.77 o
   4   0   2       2189.78       1971.81        41.53 o
   6   0   2         91.48         79.39         6.58 o
   8   0   2        406.05        368.47        24.00 o
  10   0   2          0.37         -1.51         4.07 o
 -11   1   2        227.30        219.12        26.14 o
 -10   1   2          3.35          8.19         4.37 o
  -9   1   2         10.43         11.94         5.21 o
  -8   1   2          7.87          5.83         3.00 o
  -7   1   2        241.23        256.10         9.61 o
  -6   1   2       1423.80       1477.34        30.48 o
  -5   1   2       2142.48       1933.54        31.70 o
  -4   1   2        476.54        427.09        14.65 o
  -3   1   2       1698.87       1715.36        21.59 o
  -2   1   2       3913.48       3920.82        47.55 o
  -1   1   2        263.22        245.40         3.76 o
   0   1   2       5541.61       5309.88        56.20 o
   1   1   2      19974.00      19560.99       193.49 o
   2   1   2       3365.91       3216.79        37.27 o
   3   1   2       3522.08       3483.95        47.69 o
   4   1   2        385.22        326.97         7.22 o
   5   1   2       1046.20       1093.03        19.30 o
   6   1   2        245.53        240.15         8.05 o
   7   1   2         49.00         49.78         5.12 o
   8   1   2        323.89        353.76        15.76 o
   9   1   2         46.84         35.03         6.97 o
  10   1   2         54.90         59.16         6.28 o
 -11   2   2         64.95         75.31        12.68 o
 -10   2   2        321.47        350.00        13.51 o
  -9   2   2        629.19        676.76        40.02 o
  -8   2   2        440.75        443.04        13.31 o
  -7   2   2        326.01        325.67        10.97 o
  -6   2   2        345.55        364.19        13.48 o
  -5   2   2       1670.40       1779.42        33.39 o
  -4   2   2        278.38        378.82         8.88 o
  -3   2   2       7312.69       6745.50        81.13 o
  -2   2   2      16797.33      16357.19       180.25 o
  -1   2   2       5458.66       5249.17        58.18 o
   0   2   2      12210.25      12500.44       118.03 o
   1   2   2         71.69         86.06         1.91 o
   2   2   2        603.07        693.02        10.10 o
   3   2   2       3188.41       3047.37        42.28 o
   4   2   2         46.55         29.26         3.04 o
   5   2   2        525.48        487.50        11.01 o
   6   2   2        260.57        266.00        10.61 o
   7   2   2        556.59        566.63        24.62 o
   8   2   2        295.42        277.98        11.98 o
   9   2   2        644.76        671.35        21.25 o
  10   2   2        163.86        161.18         7.82 o
  11   2   2         41.25         42.05         5.68 o
 -11   3   2        101.65        103.64        10.05 o
 -10   3   2         67.29         81.40         6.52 o
  -9   3   2          3.85          5.14         3.50 o
  -8   3   2        280.11        323.72        11.67 o
  -7   3   2       2193.50       2260.08        40.48 o
  -6   3   2       1672.05       1680.72        34.53 o
  -5   3   2       2447.90       2515.62        40.71 o
  -4   3   2        538.59        542.15        10.54 o
  -3   3   2          4.05          4.74         1.44 o
  -2   3   2       3971.70       3664.15        39.11 o
  -1   3   2        293.72        279.30         4.68 o
   0   3   2       1646.33       1614.69        16.79 o
   1   3   2        476.92        520.92         7.09 o
   2   3   2       1046.01       1199.93        15.43 o
   3   3   2       1479.59       1438.33        18.82 o
   4   3   2        725.46        773.23        15.95 o
   5   3   2          3.32          3.21         2.31 o
   6   3   2        691.39        713.31        16.81 o
   7   3   2       2040.27       2050.96        38.09 o
   8   3   2         38.90         48.95         5.53 o
   9   3   2         17.04         20.31         4.15 o
  10   3   2          1.72          4.50         3.09 o
  11   3   2        158.94        184.82        10.79 o
 -11   4   2          1.30          9.51         4.35 o
 -10   4   2         92.96        107.53         8.24 o
  -9   4   2        174.34        175.27        10.55 o
  -8   4   2         48.13         58.94         5.40 o
  -7   4   2       1193.59       1222.51        39.59 o
  -6   4   2       1225.76       1255.25        27.78 o
  -5   4   2        889.60        990.56        24.76 o
  -4   4   2        860.83        832.70        14.63 o
  -3   4   2         36.14         51.62         2.30 o
  -2   4   2       1060.08       1060.72        14.65 o
  -1   4   2          4.19          3.80         1.35 o
   0   4   2       1207.04       1072.03        13.44 o
   1   4   2       7604.60       7807.58       101.78 o
   2   4   2       1768.81       1675.72        20.97 o
   3   4   2        290.81        325.06         7.20 o
   4   4   2       6329.23       6562.11       108.63 o
   5   4   2        327.03        310.61        15.43 o
   6   4   2       1137.17       1159.61        23.76 o
   7   4   2         54.75         69.01         5.49 o
   8   4   2          8.97         11.35         3.44 o
   9   4   2         32.42         41.31         5.49 o
  10   4   2         96.44        109.62         8.13 o
  11   4   2         18.11         15.89         3.27 o
 -11   5   2          0.39         -1.64         3.25 o
 -10   5   2        443.83        505.77        16.39 o
  -9   5   2        619.39        653.50        21.63 o
  -8   5   2        175.70        175.69         8.62 o
  -7   5   2          6.53          4.40         3.26 o
  -6   5   2          0.25          4.66         3.40 o
  -5   5   2        412.93        512.47        17.00 o
  -4   5   2       5300.51       5371.64        72.71 o
  -3   5   2        249.73        245.46         4.96 o
  -2   5   2       1319.16       1190.66        17.56 o
  -1   5   2       5115.55       4838.34        72.24 o
   0   5   2       4371.89       4477.47        56.07 o
   1   5   2       1985.70       1834.91        28.85 o
   2   5   2        526.85        499.50         9.46 o
   3   5   2       5277.78       5233.61        65.35 o
   4   5   2         73.51         46.53         3.31 o
   5   5   2         52.74         59.17         6.95 o
   6   5   2        562.43        555.56        14.69 o
   7   5   2          2.86          1.66         2.75 o
   8   5   2         83.13         91.79         6.52 o
   9   5   2         56.62         64.83         8.36 o
  10   5   2        381.58        382.52        15.03 o
  11   5   2          1.07          3.04         3.35 o
 -11   6   2         11.20         17.83        10.61 o
 -10   6   2          4.64          3.48         3.08 o
  -9   6   2         15.21         15.75         5.00 o
  -8   6   2         25.13         30.11         4.49 o
  -7   6   2        607.24        651.10        19.32 o
  -6   6   2        640.10        582.18        17.09 o
  -5   6   2        298.61        327.03        11.02 o
  -4   6   2        220.30        219.60         7.00 o
  -3   6   2      11579.18      11768.36       152.53 o
  -2   6   2         14.01          8.60         1.67 o
  -1   6   2        560.61        586.15        10.21 o
   0   6   2       1913.86       1848.18        29.74 o
   1   6   2        180.58        205.46         8.44 o
   2   6   2       1138.02       1065.05        17.26 o
   3   6   2        694.61        680.15        11.08 o
   4   6   2         77.34         68.97         3.78 o
   5   6   2        384.70        442.26        12.65 o
   6   6   2        681.42        671.94        17.24 o
   7   6   2        596.39        625.99        15.73 o
   8   6   2         25.39         15.44         4.05 o
   9   6   2         51.03         51.40         8.20 o
  10   6   2          3.89          0.16         3.18 o
  11   6   2         69.21         56.43         5.60 o
 -11   7   2         18.86          4.40         7.81 o
 -10   7   2         20.40         16.83         3.64 o
  -9   7   2         19.13         13.69        10.08 o
  -8   7   2         11.88          3.39         3.76 o
  -7   7   2        461.70        480.32        18.16 o
  -6   7   2        160.37        166.62        12.06 o
  -5   7   2        105.42        118.49         8.81 o
  -4   7   2        338.69        349.02        12.21 o
  -3   7   2         81.75        126.57         5.38 o
  -2   7   2       8397.74       8923.62       128.79 o
  -1   7   2         11.54         11.30         1.85 o
   0   7   2       7375.08       7508.87        99.78 o
   1   7   2       2584.82       2588.77        45.83 o
   2   7   2       4033.57       4242.20        58.21 o
   3   7   2       1891.69       1770.67        34.13 o
   4   7   2        117.40        136.94         9.98 o
   5   7   2        445.59        462.58        12.04 o
   6   7   2        387.79        356.27        11.29 o
   7   7   2         11.51         11.40         3.68 o
   8   7   2        465.33        481.21        17.03 o
   9   7   2         56.09         55.42        15.83 o
  10   7   2          2.20          2.33         3.06 o
  11   7   2         20.96         13.82         4.57 o
 -10   8   2         40.44         32.31         4.32 o
  -9   8   2         48.18         36.58         5.19 o
  -8   8   2         87.31         75.00         7.26 o
  -7   8   2         96.21        105.68        10.88 o
  -6   8   2        768.04        714.13        28.98 o
  -5   8   2         16.55          9.04         3.97 o
  -4   8   2         92.39         67.04         4.76 o
  -3   8   2       7610.88       7767.08       113.29 o
  -2   8   2       2140.63       2047.18        33.58 o
  -1   8   2       7853.41       7713.80        95.00 o
   0   8   2       2635.12       2627.73        38.05 o
   1   8   2       4069.87       4320.43        82.30 o
   2   8   2       1359.90       1319.79        26.42 o
   3   8   2       8116.37       8359.98       122.47 o
   4   8   2          2.93          6.81         2.78 o
   5   8   2         73.76         95.05         7.02 o
   6   8   2        158.59        149.77         9.42 o
   7   8   2        167.27        176.55         9.80 o
   8   8   2          2.09          2.27         4.56 o
   9   8   2         27.54         14.59         5.21 o
  10   8   2          3.04          1.63         3.01 o
 -10   9   2        114.19        130.15        11.29 o
  -9   9   2        109.36        118.98         9.33 o
  -8   9   2        188.06        158.42        12.22 o
  -7   9   2         32.77         35.99         6.73 o
  -6   9   2         13.85         11.38         5.29 o
  -5   9   2        269.92        303.97        16.28 o
  -4   9   2       1480.00       1540.50        50.86 o
  -3   9   2       2400.32       2540.11        46.73 o
  -2   9   2        881.88        922.44        19.11 o
  -1   9   2        632.67        663.87        13.04 o
   0   9   2        103.42        116.23         9.50 o
   1   9   2       3548.25       3713.69        64.89 o
   2   9   2        181.56        178.49         9.56 o
   3   9   2       1145.11       1110.67        27.61 o
   4   9   2       2928.77       2995.72        68.93 o
   5   9   2         47.72         57.00         6.02 o
   6   9   2       1094.19       1080.42        28.40 o
   7   9   2          0.31          5.31         3.40 o
   8   9   2        370.00        346.06        16.96 o
   9   9   2         45.25         43.69         6.68 o
  10   9   2        212.49        206.27        10.84 o
 -10  10   2         10.10          9.72         3.41 o
  -9  10   2         15.78         22.61         4.29 o
  -8  10   2        182.07        151.25        11.89 o
  -7  10   2         57.87         65.18        10.94 o
  -6  10   2          7.86          0.25         4.41 o
  -5  10   2       2018.34       1965.54        53.15 o
  -4  10   2       1289.69       1342.28        40.12 o
  -3  10   2        591.53        504.25        19.55 o
  -2  10   2        322.04        265.21        10.85 o
  -1  10   2       1592.60       1659.12        26.81 o
   0  10   2        200.64        153.59         6.10 o
   1  10   2       1247.72       1162.83        28.33 o
   2  10   2        692.05        671.28        16.51 o
   3  10   2       1063.51       1003.76        23.24 o
   4  10   2        320.65        340.95        11.01 o
   5  10   2       1143.73       1124.81        28.24 o
   6  10   2         10.28          8.67         4.42 o
   7  10   2         90.30         99.33         7.66 o
   8  10   2        298.10        297.95        14.34 o
   9  10   2        129.24         96.94         9.04 o
  10  10   2         96.04        105.01         6.35 o
 -10  11   2          1.92         -2.03         2.20 o
  -9  11   2        118.26        115.79         7.83 o
  -8  11   2        181.15        185.68        15.78 o
  -7  11   2       1102.22       1104.55        39.46 o
  -6  11   2        691.55        693.38        25.87 o
  -5  11   2       2241.00       2286.43        56.62 o
  -4  11   2          8.28         10.15         2.95 o
  -3  11   2        171.73        140.01         8.17 o
  -2  11   2       3737.67       3816.05        70.23 o
  -1  11   2        255.52        242.26        10.52 o
   0  11   2       2150.02       2352.61        38.86 o
   1  11   2       1267.80       1270.12        36.75 o
   2  11   2       7522.47       7763.74       148.24 o
   3  11   2         34.65         30.10         3.96 o
   4  11   2          4.10          2.51         2.95 o
   5  11   2        112.16        114.56         8.21 o
   6  11   2        462.39        491.49        17.90 o
   7  11   2       1714.07       1864.91        44.68 o
   8  11   2          0.77          5.96         4.11 o
   9  11   2         75.36         84.55         6.84 o
  10  11   2          5.08         10.60         3.51 o
 -10  12   2         22.96         30.17         6.04 o
  -9  12   2         61.00         66.38         5.87 o
  -8  12   2        442.31        491.15        15.00 o
  -7  12   2          9.51          0.47         4.39 o
  -6  12   2       1347.17       1370.15        51.80 o
  -5  12   2         75.13         67.98         7.88 o
  -4  12   2         40.98         29.65         4.58 o
  -3  12   2       2756.31       2691.81       106.35 o
  -2  12   2        308.00        330.45        15.57 o
  -1  12   2        498.82        490.21        11.05 o
   0  12   2        231.04        177.17         6.93 o
   1  12   2       1514.90       1636.24        30.04 o
   2  12   2         41.00         47.21         5.55 o
   3  12   2         12.12         12.55         3.06 o
   4  12   2        116.71        121.93         7.95 o
   5  12   2        687.78        626.01        23.57 o
   6  12   2       1188.78       1174.61        70.28 o
   7  12   2          2.42          3.31         5.02 o
   8  12   2        243.41        254.99        15.23 o
   9  12   2         11.14         12.25         4.63 o
  10  12   2         10.67         11.49         3.22 o
  -9  13   2         43.84         78.16         9.12 o
  -8  13   2         15.75         12.99         3.31 o
  -7  13   2        816.17        755.03        30.47 o
  -6  13   2         26.49         23.87         6.78 o
  -5  13   2       2502.74       2348.39        67.43 o
  -4  13   2        213.58        216.39        26.97 o
  -3  13   2        431.56        435.64        19.35 o
  -2  13   2        643.51        657.04        17.56 o
  -1  13   2          4.72          3.73         3.28 o
   0  13   2          8.70          4.60         2.24 o
   1  13   2       1210.53       1374.50        44.92 o
   2  13   2       3727.43       3754.55        77.17 o
   3  13   2       1205.41       1163.00        24.57 o
   4  13   2         52.58         65.36         6.23 o
   5  13   2        375.72        346.82        14.44 o
   6  13   2         22.12         22.15         5.09 o
   7  13   2        773.71        784.51        24.08 o
   8  13   2          2.39          2.24         3.50 o
   9  13   2        369.65        411.78        14.00 o
  -9  14   2         35.16         32.27         4.10 o
  -8  14   2        467.14        507.35        21.69 o
  -7  14   2         67.74         52.61         9.93 o
  -6  14   2        669.00        625.02        27.52 o
  -5  14   2        213.84        185.72        16.59 o
  -4  14   2        107.51         88.30         9.75 o
  -3  14   2       1854.65       1852.38        79.57 o
  -2  14   2         95.82         79.90         5.88 o
  -1  14   2        102.16        111.16         6.83 o
   0  14   2       2912.12       3141.83        85.75 o
   1  14   2          6.08          3.34         3.03 o
   2  14   2        214.87        204.14         7.94 o
   3  14   2       3159.15       3238.76        61.72 o
   4  14   2          0.27          3.77         3.78 o
   5  14   2        695.78        713.86        21.95 o
   6  14   2         48.15         50.29         6.13 o
   7  14   2         95.46        104.41        11.87 o
   8  14   2        123.94        121.15         8.04 o
   9  14   2         19.12         19.58         4.49 o
  -9  15   2          0.27          0.86         2.07 o
  -8  15   2        121.77        140.82        11.42 o
  -7  15   2         83.19         83.24         7.16 o
  -6  15   2         46.52         45.47         6.09 o
  -5  15   2        219.03        197.80        17.53 o
  -4  15   2       1144.78       1123.24        31.70 o
  -3  15   2         29.62         20.17         4.81 o
  -2  15   2       3364.68       3303.91        76.65 o
  -1  15   2          0.15         -0.40         2.96 o
   0  15   2        173.91        176.50         7.86 o
   1  15   2         64.18         57.91         7.09 o
   2  15   2        576.39        653.77        15.76 o
   3  15   2        858.31        817.95        20.22 o
   4  15   2        118.99        116.38         8.24 o
   5  15   2         15.75         13.38         4.96 o
   6  15   2         54.39         56.35         7.63 o
   7  15   2        100.39         99.36         9.29 o
   8  15   2         49.53         53.78         5.31 o
   9  15   2          0.03         -1.47         4.50 o
  -9  16   2         23.03         32.16         5.60 o
  -8  16   2        189.83        201.28         8.17 o
  -7  16   2         19.94         24.72         4.86 o
  -6  16   2         52.07         52.57         8.07 o
  -5  16   2         35.94         23.50         4.93 o
  -4  16   2        105.67         88.95         6.94 o
  -3  16   2        155.19        156.94        11.10 o
  -2  16   2       3782.59       3698.75       105.35 o
  -1  16   2        237.42        244.09         9.97 o
   0  16   2       2203.41       2193.81        76.46 o
   1  16   2        411.48        424.40        12.04 o
   2  16   2       3697.85       3760.84        62.88 o
   3  16   2        125.61        124.18         7.35 o
   4  16   2         29.69         30.48         6.55 o
   5  16   2         21.17         17.99         5.46 o
   6  16   2         95.52         76.70        10.08 o
   7  16   2         37.02         40.03         5.10 o
   8  16   2        399.48        456.58        15.31 o
  -8  17   2         22.29         20.21         3.34 o
  -7  17   2        108.59         93.49         7.37 o
  -6  17   2          3.23          2.48         3.76 o
  -5  17   2        967.05       1035.87        29.78 o
  -4  17   2        200.01        203.80        12.09 o
  -3  17   2         43.52         38.50         5.90 o
  -2  17   2         64.86         60.42         6.87 o
  -1  17   2        689.67        705.27        29.76 o
   0  17   2         17.29         20.87         5.02 o
   1  17   2       1958.01       2091.07        43.43 o
   2  17   2        506.44        525.51        16.30 o
   3  17   2         26.72         27.10         4.10 o
   4  17   2         41.33         38.55         5.28 o
   5  17   2        165.92        174.41        25.27 o
   6  17   2          2.08          7.43        10.40 o
   7  17   2         81.98         74.24         5.56 o
   8  17   2        163.90        180.84        11.86 o
  -8  18   2         38.19         35.78         4.43 o
  -7  18   2         34.47         38.15         4.69 o
  -6  18   2          8.18          2.73         3.47 o
  -5  18   2        489.17        465.44        22.14 o
  -4  18   2        122.50        125.93        12.98 o
  -3  18   2          0.58         -1.80         4.74 o
  -2  18   2         27.07         21.40         4.62 o
  -1  18   2        734.29        767.38        22.17 o
   0  18   2        492.20        509.41        17.34 o
   1  18   2          3.34         11.83         3.79 o
   2  18   2        605.93        560.67        16.09 o
   3  18   2        679.05        631.69        23.68 o
   4  18   2         13.27          9.25         5.86 o
   5  18   2        229.82        246.23        11.01 o
   6  18   2        109.45         95.71         8.73 o
   7  18   2         15.89         17.13         2.99 o
   8  18   2        126.12        130.36        10.09 o
  -7  19   2          0.80          2.38         2.06 o
  -6  19   2          0.06          2.24         3.20 o
  -5  19   2          2.95          9.08         3.95 o
  -4  19   2        168.80        140.01         9.54 o
  -3  19   2          0.59          0.07         3.47 o
  -2  19   2        419.86        390.96        17.09 o
  -1  19   2         43.16         37.95         7.58 o
   0  19   2        215.66        214.19        15.79 o
   1  19   2         10.10         12.81         4.64 o
   2  19   2       1403.36       1418.95        29.41 o
   3  19   2        296.36        279.04        15.44 o
   4  19   2        352.36        366.76        12.76 o
   5  19   2         51.85         65.16         6.78 o
   6  19   2         84.87         83.16         5.53 o
   7  19   2         12.37         12.63         2.41 o
  -7  20   2          9.61         10.75         4.29 o
  -6  20   2          0.24          2.20         2.88 o
  -5  20   2         73.49         73.15         5.85 o
  -4  20   2        149.06        152.30         7.56 o
  -3  20   2         24.51         22.65         4.78 o
  -2  20   2         19.82         23.49         5.03 o
  -1  20   2         75.02         85.46        11.98 o
   0  20   2          0.03          4.45         5.06 o
   1  20   2        164.10        157.95        13.42 o
   2  20   2        306.85        317.45        12.21 o
   3  20   2         29.86         30.77         4.22 o
   4  20   2         18.90         22.62         4.22 o
   5  20   2        468.50        464.96        26.94 o
   6  20   2          0.78         -0.74         2.38 o
  -6  21   2         26.19         24.35         5.78 o
  -5  21   2         78.04         99.01         8.47 o
  -4  21   2         44.13         37.27         5.49 o
  -3  21   2         13.66         15.37         4.35 o
  -2  21   2         80.60         76.45         6.12 o
  -1  21   2         19.67         23.52         4.02 o
   0  21   2          4.81          5.45         3.86 o
   1  21   2          1.56          2.25         4.56 o
   2  21   2         40.03         50.83         7.36 o
   3  21   2         90.51         93.98         7.82 o
   4  21   2          2.33          3.88         2.95 o
   5  21   2         55.23         63.20         5.20 o
   6  21   2        180.06        157.39        12.18 o
  -5  22   2        129.03        172.56        13.54 o
  -4  22   2         82.74         93.31        13.65 o
  -3  22   2         61.97         59.92         8.41 o
  -2  22   2         42.32         35.46         6.79 o
  -1  22   2        441.60        430.54        16.18 o
   0  22   2         39.33         31.95         4.89 o
   1  22   2        347.01        368.75        18.63 o
   2  22   2         41.03         39.30         6.13 o
   3  22   2        207.00        185.26         9.36 o
   4  22   2        129.08        146.19         9.13 o
   5  22   2        158.66        173.30        13.12 o
  -4  23   2         98.88        102.01        10.09 o
  -3  23   2         30.60         25.34         4.87 o
  -2  23   2        106.76        122.67         9.21 o
  -1  23   2         46.49         43.74         4.97 o
   0  23   2          0.61          3.16         3.76 o
   1  23   2          9.85          4.84         4.44 o
   2  23   2         55.11         57.27         5.23 o
   3  23   2        211.91        209.26        11.62 o
   4  23   2          1.26          4.36         3.71 o
  -3  24   2         72.98         69.55         7.58 o
  -2  24   2        261.09        261.59        12.32 o
  -1  24   2         34.53         31.44         3.84 o
   0  24   2        112.23        118.25         8.61 o
   1  24   2          8.12          8.48         2.54 o
   2  24   2        134.77        145.89         9.08 o
   3  24   2        104.51         92.80         8.71 o
   1  25   2          0.78          0.65         2.83 o
  -9   0   3         42.62         11.72         8.83 o
  -7   0   3        462.42        427.39        28.95 o
  -5   0   3       3709.62       3734.59       136.83 o
  -3   0   3       5249.88       5307.73       120.48 o
  -1   0   3      10249.17      10011.94       183.66 o
   1   0   3      19356.44      19264.21       269.69 o
   3   0   3         35.49         24.00         3.57 o
   5   0   3       1446.06       1566.88        43.55 o
   7   0   3       1772.34       1788.61        53.49 o
   9   0   3        689.29        752.44        30.13 o
 -10   1   3          6.54          3.36         3.05 o
  -9   1   3         18.54         19.37         5.05 o
  -8   1   3        107.45        135.69         8.43 o
  -7   1   3          5.70          0.86         2.38 o
  -6   1   3        783.40        841.50        20.43 o
  -5   1   3       2501.64       2521.98        37.00 o
  -4   1   3        265.92        303.75         7.73 o
  -3   1   3       2978.29       2997.20        40.57 o
  -2   1   3       4748.22       4556.28        43.58 o
  -1   1   3       9436.67       9118.24        91.13 o
   0   1   3        309.36        305.44         7.70 o
   1   1   3        318.89        318.76         4.33 o
   2   1   3      15854.78      15919.18       157.73 o
   3   1   3        291.74        281.88         6.60 o
   4   1   3        267.18        304.06         8.66 o
   5   1   3       1807.48       1780.09        39.30 o
   6   1   3        237.90        275.57         8.76 o
   7   1   3          0.21          0.85         3.18 o
   8   1   3       1529.95       1661.32        36.79 o
   9   1   3          1.24          3.68         3.78 o
  10   1   3          1.34          1.20         2.87 o
  11   1   3         78.79         73.99         9.48 o
 -10   2   3         10.15          5.07         3.59 o
  -9   2   3         84.87         93.55         6.96 o
  -8   2   3       3333.06       3475.10        58.71 o
  -7   2   3          2.95          3.59         3.45 o
  -6   2   3       2357.10       2386.92        46.10 o
  -5   2   3       3703.00       3958.96        67.73 o
  -4   2   3       2641.96       2639.68        45.82 o
  -3   2   3        159.36        187.85         4.08 o
  -2   2   3        677.86        626.97        10.00 o
  -1   2   3       4860.63       4715.56        43.83 o
   0   2   3          2.02          3.23         1.15 o
   1   2   3      74648.92      78731.81      1370.87 o
   2   2   3       3364.61       3273.43        40.72 o
   3   2   3         55.82         50.75         2.51 o
   4   2   3        378.63        338.54         9.30 o
   5   2   3        181.33        155.78         9.28 o
   6   2   3       3344.26       3399.66        55.59 o
   7   2   3        345.09        348.31        12.69 o
   8   2   3         92.32         85.85         9.94 o
   9   2   3        993.82        963.09        25.02 o
  10   2   3         85.23         92.18         6.16 o
  11   2   3          0.74         -3.08         4.55 o
 -10   3   3         11.98         17.14         6.05 o
  -9   3   3        222.63        211.40        12.89 o
  -8   3   3          1.01          0.83         2.83 o
  -7   3   3       1030.82       1042.69        22.67 o
  -6   3   3        206.95        197.31         8.58 o
  -5   3   3          1.69          2.43         2.19 o
  -4   3   3      11676.92      12206.74       173.62 o
  -3   3   3        104.88        136.47         3.57 o
  -2   3   3       3458.09       3423.71        42.30 o
  -1   3   3         16.95         17.41         1.04 o
   0   3   3       4469.84       4411.17        45.89 o
   1   3   3       1756.46       1796.19        19.66 o
   2   3   3      10906.19      10438.29       124.61 o
   3   3   3        188.68        182.34         4.83 o
   4   3   3        119.54        114.51         6.22 o
   5   3   3       1132.18       1190.32        29.66 o
   6   3   3          1.01          1.47         2.50 o
   7   3   3       1733.61       1751.86        35.04 o
   8   3   3         97.74         99.07         6.68 o
   9   3   3        241.79        234.75        10.97 o
  10   3   3        199.76        211.04         9.70 o
  11   3   3        151.39        127.64         8.68 o
 -10   4   3         13.35         21.76         8.94 o
  -9   4   3        132.85        150.09         9.10 o
  -8   4   3        550.91        547.92        15.63 o
  -7   4   3        147.59        139.19         8.10 o
  -6   4   3        636.73        561.98        16.93 o
  -5   4   3        993.10       1047.90        25.39 o
  -4   4   3       2064.23       2298.76        33.62 o
  -3   4   3          2.30          2.55         0.95 o
  -2   4   3        196.37        205.55         4.13 o
  -1   4   3       1121.45        992.15        13.75 o
   0   4   3       5161.41       5166.05        48.65 o
   1   4   3       1488.83       1416.18        19.89 o
   2   4   3        317.69        337.39         6.09 o
   3   4   3        109.00        138.34         4.57 o
   4   4   3       2130.67       2125.12        35.60 o
   5   4   3        173.85        180.26        11.64 o
   6   4   3        380.55        465.34        14.07 o
   7   4   3        175.30        181.30         9.17 o
   8   4   3        131.68        123.22         7.33 o
   9   4   3        868.54        921.21        28.12 o
  10   4   3        164.18        191.54         9.07 o
  11   4   3         11.30          4.12         3.14 o
 -11   5   3         68.57         67.15        15.20 o
 -10   5   3        134.86        127.56         8.46 o
  -9   5   3          1.83         -0.92         4.50 o
  -8   5   3        954.49        954.28        24.38 o
  -7   5   3        432.61        352.07        15.25 o
  -6   5   3       1001.91        952.84        22.90 o
  -5   5   3        220.12        202.44        10.85 o
  -4   5   3      10294.58      10720.86       153.74 o
  -3   5   3          4.90          4.07         1.67 o
  -2   5   3       1817.81       1696.38        22.59 o
  -1   5   3        772.11        596.33         8.74 o
   0   5   3       8838.14       8825.60        85.69 o
   1   5   3       5796.23       5647.44        65.01 o
   2   5   3      10024.87       9477.07       114.98 o
   3   5   3          3.31          4.50         1.69 o
   4   5   3        170.81        224.98         8.98 o
   5   5   3        120.61        133.96         7.80 o
   6   5   3       1270.20       1364.19        27.21 o
   7   5   3        229.40        247.63         9.41 o
   8   5   3        143.80        169.62         8.08 o
   9   5   3         96.02        109.62        10.49 o
  10   5   3          9.86         13.55         4.22 o
  11   5   3         58.31         61.97        11.51 o
 -11   6   3         22.84         24.64        10.95 o
 -10   6   3          1.83          1.85         3.55 o
  -9   6   3         43.07         32.83         6.79 o
  -8   6   3         93.36         78.83         6.31 o
  -7   6   3        299.11        294.31        13.49 o
  -6   6   3         72.79         78.74         5.78 o
  -5   6   3       1768.36       1815.06        35.75 o
  -4   6   3        774.90        758.99        19.02 o
  -3   6   3       7634.54       7850.34       103.00 o
  -2   6   3       2939.79       2992.28        41.71 o
  -1   6   3         27.37         19.36         2.28 o
   0   6   3       7654.49       7824.48        95.86 o
   1   6   3       9565.16       9348.18       134.29 o
   2   6   3         71.97         95.37         4.57 o
   3   6   3        688.37        597.02        15.20 o
   4   6   3        752.55        760.86        14.98 o
   5   6   3        668.08        644.57        21.41 o
   6   6   3       1377.82       1433.98        24.68 o
   7   6   3         46.30         43.48         4.36 o
   8   6   3         75.25         70.07         6.01 o
   9   6   3          0.92         -2.98         6.45 o
  10   6   3        122.05        143.43         8.51 o
  11   6   3          0.13          2.82         3.90 o
 -11   7   3          5.60          2.14         7.83 o
 -10   7   3         99.50         92.59         7.52 o
  -9   7   3        383.58        378.35        26.95 o
  -8   7   3       1170.26       1114.41        33.61 o
  -7   7   3         27.75         38.52         5.48 o
  -6   7   3        464.22        443.83        25.89 o
  -5   7   3         40.55         36.32         4.39 o
  -4   7   3        729.36        767.70        21.37 o
  -3   7   3       3098.99       3195.26        45.38 o
  -2   7   3        496.68        419.15         9.61 o
  -1   7   3        649.60        533.13        15.14 o
   0   7   3       4578.44       4675.58        64.24 o
   1   7   3       1482.36       1558.54        26.46 o
   2   7   3        262.64        290.17        10.73 o
   3   7   3        463.10        495.38        16.43 o
   4   7   3          3.09          6.18         2.53 o
   5   7   3        100.75         72.03         5.49 o
   6   7   3        834.74        906.70        19.82 o
   7   7   3          2.67          1.56         3.18 o
   8   7   3        289.90        314.78        16.46 o
   9   7   3         13.86         11.31         5.22 o
  10   7   3          3.94          1.80         2.94 o
 -10   8   3          6.60          9.73         3.14 o
  -9   8   3        774.10        795.73        29.11 o
  -8   8   3          0.92          2.05         4.40 o
  -7   8   3        154.69        162.00        12.01 o
  -6   8   3        246.51        262.28        14.22 o
  -5   8   3         42.96         26.05         5.09 o
  -4   8   3       1232.13       1275.91        35.35 o
  -3   8   3       1655.68       1796.71        44.67 o
  -2   8   3        279.79        217.72         7.85 o
  -1   8   3          3.46          9.00         2.19 o
   0   8   3         17.57         20.15         2.67 o
   1   8   3        727.20        758.71        23.17 o
   2   8   3       1659.62       1750.01        33.56 o
   3   8   3       1410.07       1374.49        28.26 o
   4   8   3       1541.90       1552.73        38.17 o
   5   8   3       2338.70       2320.39        47.53 o
   6   8   3          4.05          3.42         3.31 o
   7   8   3        349.29        367.54        14.57 o
   8   8   3          2.85          4.08         4.82 o
   9   8   3        227.99        239.42        12.07 o
  10   8   3          1.53          1.23         2.73 o
 -10   9   3         47.97         50.20         4.26 o
  -9   9   3        181.22        201.76        15.62 o
  -8   9   3         20.44         22.21         5.55 o
  -7   9   3          2.05          0.33         4.01 o
  -6   9   3       1117.86       1047.19        32.83 o
  -5   9   3       3142.63       3172.32        71.87 o
  -4   9   3         24.55         11.73         3.81 o
  -3   9   3        189.26        177.72        10.72 o
  -2   9   3         60.60         46.45         3.62 o
  -1   9   3       1225.35       1246.93        22.54 o
   0   9   3        737.17        867.27        17.28 o
   1   9   3         51.41         60.32         4.58 o
   2   9   3        396.40        406.37        15.57 o
   3   9   3        411.43        342.11        15.57 o
   4   9   3        965.84        867.37        22.40 o
   5   9   3       1029.52       1012.57        26.40 o
   6   9   3         11.28          7.75         3.44 o
   7   9   3        671.22        671.41        20.57 o
   8   9   3          2.81          1.71         3.42 o
   9   9   3         21.14         26.70         4.77 o
  10   9   3         96.80         93.41         6.18 o
 -10  10   3         76.20         70.87         6.50 o
  -9  10   3        150.97        150.78        12.33 o
  -8  10   3        193.88        222.35        17.38 o
  -7  10   3       1476.92       1394.88        46.09 o
  -6  10   3        134.97         98.86         9.29 o
  -5  10   3          0.10         -1.47         3.77 o
  -4  10   3         34.22         15.70         6.84 o
  -3  10   3        502.93        503.81        43.28 o
  -2  10   3         30.99         33.49        10.20 o
  -1  10   3       1044.26       1131.56        19.44 o
   0  10   3          3.63          7.25         1.96 o
   1  10   3        797.84        779.33        17.01 o
   2  10   3        646.78        747.83        21.83 o
   3  10   3        357.71        344.28        14.80 o
   4  10   3        153.51        137.13         7.10 o
   5  10   3         98.27         86.84         7.38 o
   6  10   3         84.49         77.00         8.31 o
   7  10   3        885.09        908.62        24.88 o
   8  10   3        356.48        352.76        15.79 o
   9  10   3          4.77          3.08         3.13 o
  10  10   3         34.81         39.13         5.49 o
 -10  11   3         68.93         76.71         6.98 o
  -9  11   3         11.36         16.35         4.51 o
  -8  11   3        144.60        145.68        30.93 o
  -7  11   3        145.02        167.51        13.28 o
  -6  11   3        158.19        132.28        11.54 o
  -5  11   3          8.34          7.41         3.89 o
  -4  11   3        533.08        523.72        19.68 o
  -3  11   3       3151.72       2610.15        87.86 o
  -2  11   3       7013.95       6841.42       126.15 o
  -1  11   3        432.44        402.28        11.76 o
   0  11   3        852.74        943.68        22.14 o
   1  11   3       7661.05       8094.35       153.48 o
   2  11   3        129.26        102.96         6.23 o
   3  11   3        420.74        400.49        12.07 o
   4  11   3         10.87          5.29         2.77 o
   5  11   3        424.26        438.66        22.82 o
   6  11   3         35.54         41.68         8.52 o
   7  11   3         74.05         59.63         6.21 o
   8  11   3        160.30        165.18        12.18 o
   9  11   3          0.55         -0.01         3.14 o
  10  11   3        273.10        281.33        20.63 o
 -10  12   3        105.18        119.14         9.85 o
  -9  12   3          2.91          4.06         3.68 o
  -8  12   3         12.72         12.23         6.54 o
  -7  12   3        186.43        156.35         8.94 o
  -6  12   3        116.14        120.65        10.29 o
  -5  12   3        270.64        232.10        12.52 o
  -4  12   3        437.47        409.64        24.29 o
  -3  12   3        189.49        144.76        13.59 o
  -2  12   3         31.13         18.67         3.59 o
  -1  12   3          3.52          5.57         3.22 o
   0  12   3        361.14        333.60        11.84 o
   1  12   3        999.59        953.83        20.30 o
   2  12   3        141.65        163.47         9.50 o
   3  12   3        224.00        238.95         9.29 o
   4  12   3       1452.39       1458.28        31.28 o
   5  12   3         72.02         61.96         6.83 o
   6  12   3        181.51        184.57        11.00 o
   7  12   3          3.75          5.40         4.22 o
   8  12   3          8.00          5.91         3.25 o
   9  12   3          2.60          6.64         2.86 o
  10  12   3          4.58          4.67         3.24 o
  -9  13   3         15.68         17.02         3.68 o
  -8  13   3          2.54          7.63         7.75 o
  -7  13   3        895.78        957.56        28.52 o
  -6  13   3         10.95          5.84         5.23 o
  -5  13   3        274.09        278.17        20.81 o
  -4  13   3        306.52        312.09        17.03 o
  -3  13   3        110.70         92.71         9.10 o
  -2  13   3       1381.93       1337.03        34.38 o
  -1  13   3       1098.99       1190.50        31.24 o
   0  13   3       1046.46       1033.89        29.08 o
   1  13   3          3.36          2.08         2.91 o
   2  13   3          6.51          9.11         2.99 o
   3  13   3        880.56        824.23        19.89 o
   4  13   3        595.10        596.61        18.96 o
   5  13   3        175.23        178.50        10.60 o
   6  13   3        604.39        625.90        17.81 o
   7  13   3         92.08         85.51        10.72 o
   8  13   3          6.00          3.13         3.22 o
   9  13   3          0.38         -1.90         3.73 o
  -9  14   3         18.11         16.15         3.20 o
  -8  14   3         74.60         66.55         8.05 o
  -7  14   3        174.60        140.88        15.07 o
  -6  14   3        178.30        163.57        13.04 o
  -5  14   3         11.02         13.83         5.20 o
  -4  14   3          4.45          8.59         4.88 o
  -3  14   3          0.00          2.69         3.82 o
  -2  14   3          9.23         16.40         4.46 o
  -1  14   3         84.20         94.87         7.66 o
   0  14   3        496.08        501.23        16.82 o
   1  14   3        251.28        239.35        15.63 o
   2  14   3       1129.21       1135.49        22.48 o
   3  14   3       1221.42       1171.63        25.67 o
   4  14   3         29.12         26.27         4.25 o
   5  14   3          8.78         11.39         4.28 o
   6  14   3        322.90        343.77        14.78 o
   7  14   3          5.52          8.09         8.95 o
   8  14   3        189.61        212.84        10.32 o
   9  14   3         77.88         68.64         6.53 o
  -9  15   3          6.95          8.46         2.36 o
  -8  15   3         47.99         54.08         6.67 o
  -7  15   3         39.15         48.94         6.06 o
  -6  15   3          1.42          3.95         4.24 o
  -5  15   3         38.28         40.18        12.10 o
  -4  15   3         42.21         48.01         6.50 o
  -3  15   3        151.12        137.49        12.27 o
  -2  15   3          7.71          2.61         3.68 o
  -1  15   3         92.65         71.73         6.50 o
   0  15   3         25.29         18.55         3.44 o
   1  15   3        180.52        165.46        10.31 o
   2  15   3        354.09        353.53        12.41 o
   3  15   3       3020.20       3009.17        52.72 o
   4  15   3          5.25          2.94         3.72 o
   5  15   3        214.85        242.95        14.56 o
   6  15   3        642.25        671.33        24.60 o
   7  15   3          6.02          9.64         5.16 o
   8  15   3         88.66         89.93         8.77 o
   9  15   3         18.00         20.38         5.20 o
  -8  16   3        133.04        130.20         7.64 o
  -7  16   3        560.56        595.43        20.14 o
  -6  16   3          0.05         -1.88         4.19 o
  -5  16   3        109.84        113.79         9.24 o
  -4  16   3         95.98         82.19         6.89 o
  -3  16   3         11.49          5.56         4.31 o
  -2  16   3        593.12        544.85        20.29 o
  -1  16   3       1862.15       1824.37        35.57 o
   0  16   3         59.07         52.09         7.22 o
   1  16   3         27.52         29.86         4.04 o
   2  16   3          3.63          3.31         3.35 o
   3  16   3        219.96        216.46         9.97 o
   4  16   3         93.03        103.40         7.88 o
   5  16   3       1237.89       1297.66        64.60 o
   6  16   3          0.22         -2.92         4.37 o
   7  16   3        188.86        182.61        12.80 o
   8  16   3         22.56         29.28         3.42 o
  -8  17   3          1.99          1.43         2.36 o
  -7  17   3         48.28         39.19         5.15 o
  -6  17   3         33.13         22.85         7.92 o
  -5  17   3        308.83        316.85        18.12 o
  -4  17   3        150.56        117.93        11.67 o
  -3  17   3        350.01        338.23        16.52 o
  -2  17   3        609.53        628.83        17.61 o
  -1  17   3        604.81        670.76        22.79 o
   0  17   3       1530.20       1603.00        42.42 o
   1  17   3        332.14        329.41        11.75 o
   2  17   3        736.00        730.01        17.35 o
   3  17   3         14.30          7.31         3.34 o
   4  17   3          6.29          2.98         4.12 o
   5  17   3         74.30         64.04         9.27 o
   6  17   3         70.97         72.02         7.64 o
   7  17   3          0.43          0.13         3.08 o
   8  17   3          1.20          0.88         2.73 o
  -8  18   3         23.14         31.37         7.89 o
  -7  18   3        528.37        533.06        17.03 o
  -6  18   3        109.89         97.09         7.75 o
  -5  18   3        121.57        121.93        11.08 o
  -4  18   3        412.90        393.22        23.59 o
  -3  18   3         34.20         31.55        10.17 o
  -2  18   3        549.03        524.36        15.94 o
  -1  18   3        492.10        527.41        22.31 o
   0  18   3         61.05         68.41         7.91 o
   1  18   3        249.34        249.05        13.97 o
   2  18   3         26.38         51.31         8.97 o
   3  18   3        393.06        403.98        13.31 o
   4  18   3        118.33        119.99         9.52 o
   5  18   3         24.92         25.32         8.76 o
   6  18   3         18.38         23.18         3.92 o
   7  18   3         20.41         16.27         3.33 o
   8  18   3        197.72        181.02        11.86 o
  -7  19   3         13.69         19.15         3.36 o
  -6  19   3        113.53        108.70         7.57 o
  -5  19   3         85.14         82.03         7.41 o
  -4  19   3        211.24        187.33        10.97 o
  -3  19   3       1198.43       1267.22        30.79 o
  -2  19   3          0.71          2.27         3.01 o
  -1  19   3       1102.21       1083.51        40.39 o
   0  19   3         85.21        111.57        11.83 o
   1  19   3        178.71        180.47        14.61 o
   2  19   3         76.30         91.05         7.97 o
   3  19   3        522.09        539.49        17.31 o
   4  19   3        995.53       1023.55        25.34 o
   5  19   3         16.08         20.01         5.09 o
   6  19   3          2.88         -1.27         2.68 o
   7  19   3          5.95          5.77         4.27 o
  -6  20   3          3.59          6.66         2.76 o
  -5  20   3        103.73        117.44         7.71 o
  -4  20   3        107.59         99.79        12.33 o
  -3  20   3         19.86         14.94         5.05 o
  -2  20   3        182.25        175.82        10.46 o
  -1  20   3         15.45         25.25         6.64 o
   0  20   3        182.78        184.41        26.27 o
   1  20   3        537.83        556.63        26.77 o
   2  20   3          8.54          0.21         4.40 o
   3  20   3        109.47        106.01         7.12 o
   4  20   3         75.12         70.47        14.97 o
   5  20   3         18.93         15.68         3.57 o
   6  20   3         32.01         26.85         4.61 o
   7  20   3         39.32         44.68         5.56 o
  -6  21   3         93.70        108.99        10.48 o
  -5  21   3         58.36         69.70         7.62 o
  -4  21   3          7.58         13.94         3.93 o
  -3  21   3         19.00         18.88         4.46 o
  -2  21   3        671.18        731.05        25.80 o
  -1  21   3        164.81        145.60         8.32 o
   0  21   3        130.78        159.82        10.38 o
   1  21   3         73.47         55.79         6.53 o
   2  21   3         47.62         49.33         5.99 o
   3  21   3         21.02         17.28         3.99 o
   4  21   3         19.57         21.96         4.95 o
   5  21   3         39.36         42.14         5.39 o
   6  21   3        117.63        114.63        10.06 o
  -5  22   3        154.85        158.77        12.92 o
  -4  22   3         61.98         70.41         9.94 o
  -3  22   3         65.52         76.64        18.43 o
  -2  22   3        426.34        352.27        17.88 o
  -1  22   3         52.18         48.09         5.31 o
   0  22   3         21.14         28.51         6.37 o
   1  22   3          8.85          4.77         4.02 o
   2  22   3          8.88          8.08         5.39 o
   3  22   3         19.98         22.46         5.07 o
   4  22   3        289.90        288.99        29.63 o
   5  22   3         59.80         49.75         7.30 o
  -4  23   3          2.24          2.72         3.93 o
  -3  23   3        143.80        132.52         9.03 o
  -2  23   3         19.16         30.12         5.43 o
  -1  23   3         26.73         21.79         5.57 o
   0  23   3        131.80        121.20         7.69 o
   1  23   3        123.20        115.96        10.13 o
   2  23   3         92.09         90.08         6.34 o
   3  23   3         28.42         27.99         4.62 o
   4  23   3         10.30         13.87         4.69 o
  -3  24   3        114.57        118.30        10.04 o
  -2  24   3         98.66         78.65         7.75 o
  -1  24   3         54.16         68.26        15.99 o
   0  24   3        117.49        103.03         6.54 o
   1  24   3        340.45        389.34        17.78 o
   2  24   3         33.97         33.26         3.56 o
   3  24   3          8.23         12.73         4.27 o
   1  25   3          2.67          1.34         2.86 o
 -10   0   4          3.68          4.25        11.31 o
  -8   0   4        624.53        643.40        26.76 o
  -6   0   4       2111.70       2064.49        50.09 o
  -4   0   4       5692.91       5880.33       111.20 o
  -2   0   4       1344.90       1294.58        20.22 o
   0   0   4      79055.41      70074.73      1401.80 o
   2   0   4       7266.71       7601.86       107.68 o
   4   0   4        756.75        753.80        24.58 o
   6   0   4         15.17         22.52         4.58 o
   8   0   4          4.48          1.97         4.85 o
  10   0   4        168.44        168.36        12.75 o
 -10   1   4         90.04         91.99        16.47 o
  -9   1   4          0.32          3.08         3.66 o
  -8   1   4          0.03          0.04         3.31 o
  -7   1   4       1303.32       1264.26        25.67 o
  -6   1   4         62.11         64.06         4.41 o
  -5   1   4        770.07        781.24        13.54 o
  -4   1   4        354.89        374.64         7.92 o
  -3   1   4       1623.50       1637.57        19.01 o
  -2   1   4        764.64        735.01         9.67 o
  -1   1   4        154.68        177.14         3.87 o
   0   1   4      17592.34      16658.86       168.01 o
   1   1   4      12952.54      12953.57       122.91 o
   2   1   4          8.23         21.32         1.14 o
   3   1   4       6060.42       5940.19        67.92 o
   4   1   4          4.04          8.90         2.31 o
   5   1   4        184.99        222.72        11.48 o
   6   1   4         44.52         47.42         4.32 o
   7   1   4        379.49        407.65        12.94 o
   8   1   4       1160.35       1247.82        41.35 o
   9   1   4          8.94          6.27         3.53 o
  10   1   4        226.45        199.37         8.49 o
  11   1   4         41.97         59.38         5.66 o
 -11   2   4          4.39          5.88         6.08 o
 -10   2   4         20.32         19.46         4.97 o
  -9   2   4        196.97        184.84        10.07 o
  -8   2   4        283.27        276.07        14.50 o
  -7   2   4       1285.03       1279.21        25.95 o
  -6   2   4         21.88         29.23         3.32 o
  -5   2   4        924.55        919.79        18.15 o
  -4   2   4       3349.52       3224.83        38.61 o
  -3   2   4       7187.62       6966.15        77.77 o
  -2   2   4        569.09        510.76         6.92 o
  -1   2   4       4076.99       3972.92        38.48 o
   0   2   4        381.91        396.58         7.09 o
   1   2   4       2284.08       2187.59        24.66 o
   2   2   4      12305.69      12229.88       136.29 o
   3   2   4       1393.43       1423.72        18.70 o
   4   2   4          2.51          2.83         1.79 o
   5   2   4        506.43        532.24        21.79 o
   6   2   4        346.19        340.36        10.03 o
   7   2   4       1127.10       1250.93        29.54 o
   8   2   4         64.98         66.31         6.08 o
   9   2   4        138.79        142.03         8.44 o
  10   2   4          0.17         -0.67         2.82 o
  11   2   4          1.53          2.88         3.90 o
 -11   3   4          1.76         -0.07         5.21 o
 -10   3   4        362.21        405.36        19.46 o
  -9   3   4         25.57         41.85         7.96 o
  -8   3   4       1040.82       1016.95        22.94 o
  -7   3   4       5726.35       5991.60        92.61 o
  -6   3   4        245.47        227.64         8.22 o
  -5   3   4          4.30          3.93         2.13 o
  -4   3   4         22.34         17.10         2.03 o
  -3   3   4         15.32         20.56         1.35 o
  -2   3   4       2868.90       2906.48        34.40 o
  -1   3   4         72.64         57.02         2.66 o
   0   3   4       1500.45       1542.70        18.15 o
   1   3   4      14798.35      14393.60       143.02 o
   2   3   4         33.97         32.45         2.23 o
   3   3   4         28.67         25.12         1.99 o
   4   3   4       4735.10       4803.15        72.76 o
   5   3   4       5103.88       5122.62        88.67 o
   6   3   4        109.48         93.40         6.63 o
   7   3   4       1966.80       2024.76        38.03 o
   8   3   4        157.79        162.25         9.15 o
   9   3   4        109.95         94.68        13.85 o
  10   3   4        984.26       1015.69        24.38 o
  11   3   4          2.90          0.93         4.03 o
 -11   4   4         54.14         79.45        15.94 o
 -10   4   4         30.89         27.01         4.58 o
  -9   4   4        137.84        138.23         9.69 o
  -8   4   4        217.61        225.09        10.23 o
  -7   4   4        327.72        316.92        12.30 o
  -6   4   4        740.07        745.44        17.01 o
  -5   4   4        709.34        684.49        16.50 o
  -4   4   4        831.22        964.56        20.02 o
  -3   4   4       2324.07       2349.84        32.99 o
  -2   4   4        783.45        829.57        11.13 o
  -1   4   4        103.04        103.49         3.14 o
   0   4   4        623.12        566.60         7.75 o
   1   4   4        133.86        122.20         3.20 o
   2   4   4       1223.30       1283.37        16.28 o
   3   4   4          0.07          0.62         1.58 o
   4   4   4        202.64        188.82         6.82 o
   5   4   4        173.52        137.57         9.53 o
   6   4   4       2095.32       2175.64        35.79 o
   7   4   4       1269.53       1274.84        27.24 o
   8   4   4          6.52          9.44         3.22 o
   9   4   4         77.25         70.86         8.95 o
  10   4   4        118.60        138.87         7.55 o
  11   4   4          5.11          2.67         2.58 o
 -11   5   4         18.30         12.55         9.19 o
 -10   5   4         98.88        103.03        10.74 o
  -9   5   4         62.84         57.99         6.68 o
  -8   5   4        271.78        264.18        13.25 o
  -7   5   4       1612.27       1767.21        42.53 o
  -6   5   4         39.37         42.70         3.87 o
  -5   5   4          7.41         11.16         2.70 o
  -4   5   4        824.87        867.49        18.45 o
  -3   5   4        349.77        358.05        10.70 o
  -2   5   4        541.04        580.14        10.53 o
  -1   5   4       3131.59       3043.89        37.50 o
   0   5   4        447.97        460.24         6.87 o
   1   5   4       2339.93       2395.12        32.45 o
   2   5   4          3.01          2.70         1.53 o
   3   5   4        351.36        342.37        10.53 o
   4   5   4        464.25        419.99         9.94 o
   5   5   4       3680.16       3641.92        54.09 o
   6   5   4         22.92         36.89         4.14 o
   7   5   4        468.95        455.55        16.38 o
   8   5   4         19.85         16.59         4.01 o
   9   5   4         49.22         45.45        13.25 o
  10   5   4          0.87          6.85         3.07 o
  11   5   4         67.18         65.86         7.69 o
 -11   6   4         11.60          2.30         7.91 o
 -10   6   4          1.26          4.55         3.25 o
  -9   6   4        222.46        216.99        12.96 o
  -8   6   4        220.46        230.05        13.38 o
  -7   6   4        624.16        596.97        30.45 o
  -6   6   4        711.17        665.56        26.12 o
  -5   6   4        483.95        495.01        52.00 o
  -4   6   4        402.18        379.42        11.26 o
  -3   6   4       7877.71       7944.15       115.48 o
  -2   6   4        279.83        282.35         6.10 o
  -1   6   4          9.81         10.51         1.28 o
   0   6   4       5480.37       5436.72        53.74 o
   1   6   4        483.34        425.73        13.75 o
   2   6   4        160.63        139.12         9.11 o
   3   6   4       7073.96       7048.28       104.87 o
   4   6   4       4187.68       3935.85        69.65 o
   5   6   4        885.05        888.27        16.80 o
   6   6   4        145.32        145.81         7.04 o
   7   6   4          0.37         -0.67         3.13 o
   8   6   4        801.66        781.16        23.70 o
   9   6   4         91.64        117.35        28.38 o
  10   6   4         55.18         58.86         8.45 o
 -11   7   4          3.16         -3.95         6.79 o
 -10   7   4        103.13        109.09        10.63 o
  -9   7   4         47.52         52.40         6.46 o
  -8   7   4        110.34        108.51        10.65 o
  -7   7   4        124.51        128.90        10.56 o
  -6   7   4        365.77        375.73        16.99 o
  -5   7   4       2561.15       2571.19        77.15 o
  -4   7   4          3.04          3.73         2.54 o
  -3   7   4        316.49        284.57         9.71 o
  -2   7   4       1574.26       1560.84        29.75 o
  -1   7   4       2412.69       2275.49        39.58 o
   0   7   4       1950.95       2111.01        34.22 o
   1   7   4       2038.84       2046.02        39.45 o
   2   7   4       1740.02       1653.58        47.13 o
   3   7   4         53.46         68.85         4.42 o
   4   7   4        435.48        434.89        12.25 o
   5   7   4        350.24        373.32        10.90 o
   6   7   4        782.63        720.56        19.23 o
   7   7   4         21.15         21.25         3.93 o
   8   7   4         63.78         65.29        10.69 o
   9   7   4          3.62          2.39         3.52 o
  10   7   4          3.68          3.44         3.00 o
 -10   8   4          4.67          2.14         3.85 o
  -9   8   4         41.77         48.48         6.61 o
  -8   8   4        487.45        461.79        20.33 o
  -7   8   4        214.01        194.35        18.47 o
  -6   8   4        941.67       1026.26        31.82 o
  -5   8   4        641.25        611.81        21.57 o
  -4   8   4        351.49        318.67        11.51 o
  -3   8   4         32.08         27.51         4.00 o
  -2   8   4       3883.85       3934.20        87.21 o
  -1   8   4        138.43        144.67         5.38 o
   0   8   4        837.64        762.51        12.86 o
   1   8   4       1989.09       1971.28        57.42 o
   2   8   4        729.78        778.36        19.18 o
   3   8   4        402.04        399.60        11.14 o
   4   8   4        734.21        700.90        17.25 o
   5   8   4       1137.98       1248.96        30.57 o
   6   8   4         80.47         84.11         6.47 o
   7   8   4         27.26         31.43         4.98 o
   8   8   4         18.37         10.59         3.84 o
   9   8   4         11.56         12.86         4.23 o
  10   8   4         23.72         17.15         3.36 o
 -10   9   4         23.34         28.52         5.33 o
  -9   9   4         22.45         31.71         5.65 o
  -8   9   4        141.07        133.71        23.14 o
  -7   9   4          3.59          4.29         4.47 o
  -6   9   4        325.93        355.60        16.99 o
  -5   9   4        675.44        707.05        24.14 o
  -4   9   4        115.80         94.96         6.84 o
  -3   9   4        173.70        150.25         8.65 o
  -2   9   4       8181.59       8187.28       281.19 o
  -1   9   4         23.32         27.33         3.07 o
   0   9   4       2112.74       2350.10        39.03 o
   1   9   4        730.49        738.59        16.97 o
   2   9   4         93.79        121.34         8.34 o
   3   9   4         97.63        115.52         9.79 o
   4   9   4        318.30        325.90        12.68 o
   5   9   4         16.83         18.22         4.54 o
   6   9   4       2043.67       2093.91        40.44 o
   7   9   4        169.18        180.33        10.04 o
   8   9   4        782.02        837.76        26.51 o
   9   9   4         69.42         70.27         6.44 o
  10   9   4          8.87          7.97         4.72 o
 -10  10   4         28.45         24.55         5.29 o
  -9  10   4        404.85        452.10        21.97 o
  -8  10   4        144.07        116.12        27.53 o
  -7  10   4        648.12        540.06        36.86 o
  -6  10   4        427.46        410.23        26.24 o
  -5  10   4        305.47        333.14        22.38 o
  -4  10   4        248.28        239.28        35.27 o
  -3  10   4          7.08          9.36         3.90 o
  -2  10   4        465.43        430.91        17.07 o
  -1  10   4        647.39        636.86        18.66 o
   0  10   4        418.86        511.34        12.61 o
   1  10   4       9871.87      10659.71       173.14 o
   2  10   4       3767.89       3645.08        62.79 o
   3  10   4         23.04          8.29         2.54 o
   4  10   4        464.67        400.49        17.39 o
   5  10   4        852.07        868.68        27.71 o
   6  10   4          8.34          7.94         3.23 o
   7  10   4         48.78         63.18         6.40 o
   8  10   4         47.47         53.07         8.93 o
   9  10   4         15.57         15.15         3.88 o
  10  10   4         95.59         96.28         7.30 o
 -10  11   4         36.11         24.23         5.29 o
  -9  11   4        140.78        156.59        16.04 o
  -8  11   4         95.53        115.26        33.47 o
  -7  11   4         47.73         42.79         6.47 o
  -6  11   4        263.62        252.80        14.29 o
  -5  11   4        752.51        711.13        34.54 o
  -4  11   4         96.82         75.86        10.07 o
  -3  11   4       1178.06       1184.04        33.29 o
  -2  11   4        800.12        757.92        19.11 o
  -1  11   4          3.29          8.91         3.01 o
   0  11   4       5402.38       5983.62        83.83 o
   1  11   4       2257.69       2061.04        58.39 o
   2  11   4        115.48         95.81         7.37 o
   3  11   4         50.47         43.52         4.30 o
   4  11   4        111.65         96.91         7.36 o
   5  11   4        372.56        376.65        18.31 o
   6  11   4        108.49         96.96         6.95 o
   7  11   4         88.37         85.20         8.92 o
   8  11   4         33.09         37.91         5.65 o
   9  11   4          0.66          1.55         3.00 o
  10  11   4         21.93         16.38         4.74 o
  -9  12   4        106.90        104.87         8.80 o
  -8  12   4          6.21          3.67         5.67 o
  -7  12   4         10.28         22.30         5.58 o
  -6  12   4        134.03        135.54        10.11 o
  -5  12   4        469.42        500.81        19.19 o
  -4  12   4       2038.80       2079.23        40.99 o
  -3  12   4         49.65         47.99         6.01 o
  -2  12   4        128.47        129.01         9.46 o
  -1  12   4         32.84         37.76         4.51 o
   0  12   4        256.31        232.86        10.72 o
   1  12   4         48.75         35.08         4.19 o
   2  12   4       1687.24       1772.55        66.31 o
   3  12   4         25.91         24.46         4.60 o
   4  12   4       1383.99       1318.38        31.90 o
   5  12   4        251.13        238.15        12.33 o
   6  12   4        266.06        268.32        13.36 o
   7  12   4         30.18         31.36         4.73 o
   8  12   4         67.51         68.08         5.71 o
   9  12   4         47.06         55.87         6.80 o
  -9  13   4        336.28        357.48        12.66 o
  -8  13   4        125.68         99.49        14.14 o
  -7  13   4          0.55          0.19         4.47 o
  -6  13   4        156.03        199.44        29.87 o
  -5  13   4         14.34          7.03         5.51 o
  -4  13   4        142.84        153.10         8.49 o
  -3  13   4        823.22        773.17        20.96 o
  -2  13   4       1984.67       1950.11        42.04 o
  -1  13   4          0.21         -2.34         2.91 o
   0  13   4        569.92        613.87        17.76 o
   1  13   4        180.33        156.70         8.35 o
   2  13   4       1006.10       1054.45        27.76 o
   3  13   4       2392.45       2342.64        42.79 o
   4  13   4        881.81        901.40        36.92 o
   5  13   4        472.22        459.41        17.35 o
   6  13   4         68.71         59.40         6.82 o
   7  13   4         18.30          6.65         7.08 o
   8  13   4         29.02         25.90         4.88 o
   9  13   4         23.13         35.15         5.19 o
  -9  14   4        136.23        142.81         9.60 o
  -8  14   4          3.17          7.15         4.53 o
  -7  14   4         89.25         95.68         9.63 o
  -6  14   4         44.94         56.94        11.49 o
  -5  14   4        309.68        270.96        16.90 o
  -4  14   4        357.30        305.94        14.73 o
  -3  14   4         32.57         27.98         4.38 o
  -2  14   4         43.04         50.71         5.20 o
  -1  14   4        564.21        568.65        16.98 o
   0  14   4        701.26        678.87        26.15 o
   1  14   4        972.71        926.47        31.42 o
   2  14   4          6.27          0.56         3.08 o
   3  14   4         78.71         88.08         7.27 o
   4  14   4         28.10         37.93         5.77 o
   5  14   4         78.21         65.97         8.44 o
   6  14   4          5.30          5.24         4.33 o
   7  14   4        136.83        144.13        12.53 o
   8  14   4          5.29         10.53         5.05 o
   9  14   4         54.87         49.98         5.18 o
  -9  15   4          7.88         19.57         4.94 o
  -8  15   4        114.99        100.67         9.55 o
  -7  15   4         69.77         68.86         6.86 o
  -6  15   4         31.87         24.18         7.15 o
  -5  15   4         78.09         94.28        26.95 o
  -4  15   4        122.85        126.20         8.04 o
  -3  15   4         20.48         22.56         4.16 o
  -2  15   4          3.55          3.53         2.90 o
  -1  15   4        106.17        105.65         7.67 o
   0  15   4        294.25        321.11        15.06 o
   1  15   4          1.14         -0.65         3.89 o
   2  15   4        444.23        431.93        14.12 o
   3  15   4        260.84        242.87        10.66 o
   4  15   4        847.85        883.09        25.10 o
   5  15   4        140.66        138.19         9.44 o
   6  15   4        743.59        762.36        31.79 o
   7  15   4          4.04          5.89         4.68 o
   8  15   4          0.77         -0.02         3.43 o
   9  15   4         61.59         51.69         6.57 o
  -8  16   4         86.53         92.54         6.27 o
  -7  16   4         27.18         31.22         4.99 o
  -6  16   4          4.34          2.45         6.76 o
  -5  16   4        372.51        369.53        20.00 o
  -4  16   4       1270.53       1284.83        44.87 o
  -3  16   4        244.56        249.67        11.40 o
  -2  16   4        355.91        350.11        13.51 o
  -1  16   4       1562.95       1576.69        36.04 o
   0  16   4        666.18        685.07        24.00 o
   1  16   4        107.24        133.34        10.09 o
   2  16   4       1444.81       1585.92        36.86 o
   3  16   4        338.28        365.90        13.26 o
   4  16   4          9.58          4.95         4.14 o
   5  16   4          0.20         -0.69         4.63 o
   6  16   4          0.61         -1.31         4.16 o
   7  16   4        113.50         96.59        12.95 o
   8  16   4         10.98         12.92         3.10 o
  -8  17   4          0.05         -0.81         2.15 o
  -7  17   4         70.84         79.07         6.67 o
  -6  17   4          1.07          0.60         3.74 o
  -5  17   4          3.71          0.07         4.30 o
  -4  17   4          1.85          1.00         3.42 o
  -3  17   4         21.67         14.78         3.94 o
  -2  17   4        141.83        141.93         8.04 o
  -1  17   4        168.54        170.45        11.55 o
   0  17   4          2.81          5.39         4.79 o
   1  17   4          5.47          7.64         3.91 o
   2  17   4         16.33          7.76         4.32 o
   3  17   4        268.25        281.78        15.39 o
   4  17   4         48.30         53.30         9.37 o
   5  17   4         37.42         32.13         6.45 o
   6  17   4        483.37        485.28        15.85 o
   7  17   4          1.66          2.07         2.95 o
   8  17   4          0.28          4.51         4.00 o
  -8  18   4          5.88          7.63         4.48 o
  -7  18   4        325.80        357.91        12.96 o
  -6  18   4        126.56        141.30        14.97 o
  -5  18   4          8.47          5.11         3.82 o
  -4  18   4        387.98        443.92        18.04 o
  -3  18   4         62.02         60.68         5.58 o
  -2  18   4          2.43         -0.23         6.13 o
  -1  18   4        458.67        504.05        20.44 o
   0  18   4        114.88        111.10        14.24 o
   1  18   4        546.12        558.92        18.95 o
   2  18   4         38.00         43.54         6.86 o
   3  18   4         29.40         46.33        12.59 o
   4  18   4        279.24        281.22        23.94 o
   5  18   4         92.89         96.33        10.06 o
   6  18   4          0.01         -2.86         3.52 o
   7  18   4         19.25         13.60         3.42 o
  -7  19   4          1.73         -1.54         3.17 o
  -6  19   4        632.32        622.73        19.26 o
  -5  19   4         18.64         22.58         4.50 o
  -4  19   4          6.12          3.07         3.01 o
  -3  19   4         15.57         18.59         4.35 o
  -2  19   4         20.53         20.45         9.75 o
  -1  19   4         32.22         33.25         6.09 o
   0  19   4        909.30        935.83        29.74 o
   1  19   4        138.25        126.17        10.13 o
   2  19   4         58.28         79.57        11.40 o
   3  19   4         13.57          9.62         3.93 o
   4  19   4        580.79        573.55        20.07 o
   5  19   4        106.42        139.91         9.05 o
   6  19   4        806.01        937.07        29.96 o
   7  19   4         70.63         57.76         7.68 o
  -6  20   4          2.92         -0.57         3.79 o
  -5  20   4         19.08         15.57         5.25 o
  -4  20   4        175.37        191.98        10.95 o
  -3  20   4         46.00         39.90         5.79 o
  -2  20   4        243.00        216.80        27.25 o
  -1  20   4         31.02         21.30         5.85 o
   0  20   4          4.46          6.36         4.21 o
   1  20   4        109.65        101.64        10.27 o
   2  20   4        216.96        197.46        14.14 o
   3  20   4        151.09        152.73         8.39 o
   4  20   4        136.11        139.43        12.83 o
   5  20   4         62.65         65.95         9.81 o
   6  20   4        113.03        108.57        11.33 o
  -6  21   4         56.56         46.78         7.21 o
  -5  21   4         71.12         66.56         7.27 o
  -4  21   4         15.85         17.30         5.35 o
  -3  21   4          3.77         -1.11         3.15 o
  -2  21   4        192.89        177.11        14.73 o
  -1  21   4         15.72         10.14         5.00 o
   0  21   4         25.10         18.15         6.55 o
   1  21   4          5.19          5.48         3.89 o
   2  21   4        136.70        123.15         9.11 o
   3  21   4        377.25        397.80        23.45 o
   4  21   4         13.34         14.14         4.04 o
   5  21   4          7.60         11.56         5.24 o
   6  21   4         13.05          2.23         3.49 o
  -5  22   4        392.16        375.33        20.67 o
  -4  22   4        294.27        279.68        13.99 o
  -3  22   4         49.17         51.15         6.13 o
  -2  22   4         37.69         26.09         4.60 o
  -1  22   4        421.21        392.88        13.23 o
   0  22   4        111.31        142.31         9.34 o
   1  22   4        120.67        108.52         8.05 o
   2  22   4          0.02          3.03         3.60 o
   3  22   4        165.17        154.31        10.54 o
   4  22   4          3.57          2.29         4.42 o
   5  22   4         17.14         19.84         4.90 o
  -4  23   4          0.90          3.40         3.99 o
  -3  23   4         23.20         22.45         4.82 o
  -2  23   4         29.88         37.22         6.74 o
  -1  23   4        203.82        195.69         9.30 o
   0  23   4        182.76        180.33         9.39 o
   1  23   4         97.49        119.71         7.48 o
   2  23   4         15.97         13.90         5.46 o
   3  23   4          8.80          1.09         3.01 o
   4  23   4         71.77         49.49         6.88 o
  -3  24   4          9.21          5.84         3.78 o
  -2  24   4         82.73         84.89         6.61 o
  -1  24   4         47.39         40.75         5.17 o
   0  24   4         87.85         90.58        16.34 o
   1  24   4        141.96        124.29         7.87 o
   2  24   4        319.21        330.28        18.55 o
   3  24   4        111.74        112.82         9.50 o
   1  25   4         10.75         16.04         3.89 o
 -11   0   5         75.52         43.08        11.80 o
  -9   0   5        587.90        678.51        30.97 o
  -7   0   5         39.08         48.23         7.07 o
  -5   0   5       1049.60       1073.64        33.32 o
  -3   0   5        949.28       1087.13        18.12 o
  -1   0   5       1882.82       1795.07        66.88 o
   1   0   5      35183.89      36289.49       570.71 o
   3   0   5       6393.46       6209.77        90.75 o
   5   0   5       6438.08       6429.07       153.71 o
   7   0   5         73.03         64.00         6.92 o
   9   0   5        583.89        651.44        36.74 o
 -11   1   5         95.42         66.45         9.22 o
 -10   1   5        278.40        243.57        22.74 o
  -9   1   5         76.48        101.74        10.58 o
  -8   1   5         58.55         49.18         5.18 o
  -7   1   5        497.45        504.49        15.54 o
  -6   1   5       1525.33       1559.27        29.35 o
  -5   1   5        971.05        966.95        17.41 o
  -4   1   5         85.73        114.49         3.68 o
  -3   1   5        953.76        970.30        13.18 o
  -2   1   5        520.77        531.28        10.36 o
  -1   1   5       4351.79       4288.15        48.95 o
   0   1   5         50.21         38.68         1.93 o
   1   1   5       3140.38       3069.47        31.17 o
   2   1   5       3959.49       4046.26        44.42 o
   3   1   5       1950.25       1961.87        23.55 o
   4   1   5        558.57        638.65        12.60 o
   5   1   5         80.85         73.89         5.38 o
   6   1   5       2023.10       2144.16        35.13 o
   7   1   5         63.81         68.07         5.48 o
   8   1   5        228.87        220.60        10.04 o
   9   1   5        264.48        248.49        11.45 o
  10   1   5          0.94          2.05         3.04 o
 -11   2   5          6.19         -2.46         8.71 o
 -10   2   5          6.40         13.40         9.07 o
  -9   2   5         37.41         26.93         6.30 o
  -8   2   5         32.66         41.37         4.86 o
  -7   2   5       1299.38       1278.38        25.97 o
  -6   2   5        226.92        231.99         7.66 o
  -5   2   5        151.35        161.57         6.87 o
  -4   2   5       1375.42       1438.23        19.15 o
  -3   2   5        244.71        267.27         5.51 o
  -2   2   5       1786.00       1755.33        21.06 o
  -1   2   5       2786.10       2648.03        27.15 o
   0   2   5      10600.50       9884.20       107.01 o
   1   2   5         61.84         71.72         2.99 o
   2   2   5        199.00        252.87         5.22 o
   3   2   5         16.64         14.11         2.77 o
   4   2   5        320.41        332.71         8.28 o
   5   2   5       2549.53       2548.32        42.91 o
   6   2   5        421.08        417.00        13.29 o
   7   2   5         43.85         35.01         4.33 o
   8   2   5        549.48        516.62        16.81 o
   9   2   5        372.13        394.92        20.01 o
  10   2   5         88.05        106.54        11.25 o
 -11   3   5          8.21          2.45         7.84 o
 -10   3   5          9.02          3.47         8.11 o
  -9   3   5        204.41        170.31        13.56 o
  -8   3   5        127.41        133.13        11.24 o
  -7   3   5       1732.92       1726.98        36.55 o
  -6   3   5         54.32         63.31         5.51 o
  -5   3   5        281.86        227.86         9.27 o
  -4   3   5       1046.79        838.42        13.56 o
  -3   3   5       3574.79       3758.37        47.51 o
  -2   3   5        372.69        333.73         5.75 o
  -1   3   5        134.78        120.92         3.19 o
   0   3   5        601.18        587.28         9.46 o
   1   3   5       3666.21       3691.84        40.88 o
   2   3   5      10819.76      11163.76       133.84 o
   3   3   5         46.03         69.81         3.01 o
   4   3   5         30.17         26.94         4.00 o
   5   3   5       2075.67       2196.40        35.22 o
   6   3   5         66.70         61.75         4.88 o
   7   3   5       1464.53       1505.45        28.17 o
   8   3   5         13.55         10.27         3.69 o
   9   3   5         90.41         92.16         9.97 o
  10   3   5        257.98        248.59        12.15 o
 -11   4   5        101.76         90.62        15.79 o
 -10   4   5         24.05         12.65        12.96 o
  -9   4   5          2.07          3.63         4.87 o
  -8   4   5        135.85        138.76         9.32 o
  -7   4   5        162.27        165.83        12.70 o
  -6   4   5         39.56         28.60         3.56 o
  -5   4   5        656.08        629.49        21.35 o
  -4   4   5        596.00        562.21        13.65 o
  -3   4   5       4169.61       4405.42        49.38 o
  -2   4   5        293.02        264.31         5.09 o
  -1   4   5       1200.49       1237.65        13.80 o
   0   4   5          1.48          5.60         1.23 o
   1   4   5        233.81        189.51         5.28 o
   2   4   5       2059.23       2248.88        27.98 o
   3   4   5         95.43         63.86         2.90 o
   4   4   5         22.94         25.81         2.58 o
   5   4   5        131.31        124.93         5.94 o
   6   4   5          7.97         11.70         2.83 o
   7   4   5        146.79        157.14         8.13 o
   8   4   5        280.03        275.50        15.81 o
   9   4   5          7.65          5.88         3.96 o
  10   4   5        180.34        165.89         7.94 o
 -11   5   5        183.25        186.73        21.14 o
 -10   5   5        184.48        206.63        15.31 o
  -9   5   5         47.91         46.16        15.57 o
  -8   5   5        571.05        557.35        28.70 o
  -7   5   5        130.73        143.20        10.84 o
  -6   5   5        306.93        281.76        10.43 o
  -5   5   5         91.04         78.03         5.73 o
  -4   5   5        104.84         91.57         7.98 o
  -3   5   5          1.02          0.74         1.62 o
  -2   5   5       3204.56       3059.08        39.15 o
  -1   5   5       5469.09       5141.55        51.70 o
   0   5   5      14429.69      14568.80       176.13 o
   1   5   5        869.35        904.56        16.35 o
   2   5   5          3.70          8.00         1.59 o
   3   5   5         10.47         14.07         2.03 o
   4   5   5        948.38        945.28        21.72 o
   5   5   5       2831.10       2896.43        41.54 o
   6   5   5        858.62        873.38        23.16 o
   7   5   5         89.73         87.54         7.12 o
   8   5   5        489.62        452.84        18.56 o
   9   5   5         35.24         40.13         5.66 o
  10   5   5         50.33         52.27         5.78 o
 -11   6   5          4.17          8.11         7.63 o
 -10   6   5         78.27         88.51        11.93 o
  -9   6   5         61.32         51.49        22.78 o
  -8   6   5        426.06        395.83        32.31 o
  -7   6   5         36.15         34.06         6.26 o
  -6   6   5        166.96        165.20         9.28 o
  -5   6   5        902.00        807.07        30.67 o
  -4   6   5        183.16        220.00        36.34 o
  -3   6   5       1265.57       1357.31        28.57 o
  -2   6   5         33.70         50.60         6.64 o
  -1   6   5        284.60        260.52         6.78 o
   0   6   5        293.01        246.55         5.95 o
   1   6   5          2.55          2.54         1.53 o
   2   6   5         74.70         80.30         4.04 o
   3   6   5        278.29        238.92         6.93 o
   4   6   5         20.66         29.33         3.16 o
   5   6   5          4.54          4.48         2.31 o
   6   6   5       4178.45       4286.68        70.75 o
   7   6   5        328.84        344.38        12.56 o
   8   6   5         57.42         73.74         8.57 o
   9   6   5         19.75         23.29         4.85 o
  10   6   5          3.92          8.57         2.94 o
 -10   7   5         45.52         34.06         5.52 o
  -9   7   5        157.39        147.57        10.39 o
  -8   7   5        181.88        170.57        16.39 o
  -7   7   5         34.79         21.72        12.68 o
  -6   7   5         11.70         10.10         3.98 o
  -5   7   5       2000.66       2009.75        50.37 o
  -4   7   5        358.28        362.07        12.26 o
  -3   7   5         10.11          3.54         2.16 o
  -2   7   5        751.98        783.23        17.52 o
  -1   7   5         54.83         45.52         3.10 o
   0   7   5        172.96        182.81         4.80 o
   1   7   5       2571.45       2722.89        40.96 o
   2   7   5       2263.16       1995.08        34.30 o
   3   7   5        283.36        220.33         8.86 o
   4   7   5         16.66         13.30         2.62 o
   5   7   5         19.29         19.16         2.91 o
   6   7   5        262.43        258.77         9.81 o
   7   7   5          6.39          6.62         3.97 o
   8   7   5         29.92         24.43         4.43 o
   9   7   5         17.24          8.25         3.85 o
  10   7   5          8.11         10.46         3.92 o
 -10   8   5        258.85        268.71        20.99 o
  -9   8   5        251.09        263.47        13.67 o
  -8   8   5        132.51        166.90        21.22 o
  -7   8   5         39.94         46.73         9.72 o
  -6   8   5         39.30         42.70         6.82 o
  -5   8   5        296.91        300.22        14.17 o
  -4   8   5       2912.64       2763.14        62.02 o
  -3   8   5        229.78        237.73         7.93 o
  -2   8   5        733.03        725.91        23.89 o
  -1   8   5          4.90         11.84         2.89 o
   0   8   5         42.97         48.85         4.54 o
   1   8   5        251.26        252.58        11.27 o
   2   8   5        251.48        363.44        11.17 o
   3   8   5       5851.28       5753.07       117.72 o
   4   8   5        297.86        284.76         8.97 o
   5   8   5       1345.08       1325.08        27.73 o
   6   8   5       1891.08       1907.75        43.93 o
   7   8   5        545.05        557.91        18.49 o
   8   8   5        767.77        726.61        24.19 o
   9   8   5        367.18        410.95        15.57 o
  10   8   5         88.37         73.97         6.84 o
 -10   9   5         97.77         96.01        13.56 o
  -9   9   5         16.73         15.85         4.60 o
  -8   9   5          0.23          5.69        15.97 o
  -7   9   5        840.97        842.98        47.42 o
  -6   9   5        250.84        243.37        13.54 o
  -5   9   5        368.59        359.01        16.02 o
  -4   9   5        111.95        118.72         6.93 o
  -3   9   5       1122.37       1246.96        29.96 o
  -2   9   5          4.60          5.11         2.49 o
  -1   9   5       7642.81       7492.78       184.40 o
   0   9   5       1023.85       1120.41        33.22 o
   1   9   5       1907.66       2042.14        46.19 o
   2   9   5          0.08          0.92         2.30 o
   3   9   5        643.30        619.95        18.46 o
   4   9   5        482.83        438.85        13.69 o
   5   9   5        455.70        446.25        13.90 o
   6   9   5        116.71        117.30         7.50 o
   7   9   5        185.42        191.35        10.26 o
   8   9   5        530.85        500.89        16.74 o
   9   9   5         67.95         69.71         6.14 o
  10   9   5         73.92         67.55         6.14 o
 -10  10   5         14.18         12.62         7.20 o
  -9  10   5        107.95        108.76         8.02 o
  -8  10   5        126.88        139.92        19.70 o
  -7  10   5       1221.99       1249.32        50.73 o
  -6  10   5        260.68        284.39        18.83 o
  -5  10   5         88.15         96.65         9.86 o
  -4  10   5        637.85        663.72        20.04 o
  -3  10   5         23.56         18.66         3.38 o
  -2  10   5        902.91        944.25        28.10 o
  -1  10   5        193.47        237.43         8.25 o
   0  10   5         31.84         35.67         6.18 o
   1  10   5         41.43         52.61         5.06 o
   2  10   5        827.65        878.35        22.02 o
   3  10   5         63.33         64.20         4.66 o
   4  10   5       1473.06       1441.48        33.69 o
   5  10   5        679.97        688.30        28.75 o
   6  10   5         17.79         21.18         4.02 o
   7  10   5        242.21        257.76        14.81 o
   8  10   5        383.09        365.90        18.16 o
   9  10   5        254.13        275.28        17.10 o
  10  10   5        117.53        118.01        10.32 o
  -9  11   5        322.69        336.33        23.65 o
  -8  11   5         19.90         18.07         9.79 o
  -7  11   5         10.38         13.55         4.27 o
  -6  11   5        227.98        183.12        12.30 o
  -5  11   5        120.10        128.10         9.52 o
  -4  11   5       8085.50       8234.45       129.50 o
  -3  11   5       1267.29       1308.27        30.07 o
  -2  11   5        331.89        372.58        12.66 o
  -1  11   5        682.72        730.73        16.55 o
   0  11   5         76.18         77.04         7.88 o
   1  11   5       1790.15       1857.44        46.66 o
   2  11   5       2816.12       2639.97        58.92 o
   3  11   5        991.15       1030.02        21.08 o
   4  11   5        206.55        192.10        10.38 o
   5  11   5        916.66        907.60        35.05 o
   6  11   5        826.15        851.98        27.55 o
   7  11   5        471.33        460.67        28.21 o
   8  11   5         67.11         58.88        10.01 o
   9  11   5         65.43         74.87         7.75 o
  10  11   5         42.32         52.32         6.21 o
  -9  12   5         26.72         29.85         5.12 o
  -8  12   5        502.09        490.97        27.15 o
  -7  12   5          7.75          8.89         4.61 o
  -6  12   5         60.65         26.52         9.42 o
  -5  12   5        111.99        115.45         9.47 o
  -4  12   5         13.90         20.92         5.43 o
  -3  12   5        904.19        953.64        21.00 o
  -2  12   5        844.78        757.35        17.71 o
  -1  12   5         45.26         49.31         6.71 o
   0  12   5        146.34        175.91        10.14 o
   1  12   5         26.88         27.06         4.89 o
   2  12   5          1.96          4.29         3.43 o
   3  12   5         32.63         37.79         5.23 o
   4  12   5        548.29        516.64        17.76 o
   5  12   5        133.74        119.32         8.96 o
   6  12   5         36.12         34.66         5.75 o
   7  12   5         10.46         17.36         5.91 o
   8  12   5          3.74          2.26         4.00 o
   9  12   5        629.84        602.66        42.60 o
  -9  13   5        260.89        268.01        14.65 o
  -8  13   5         12.29          5.62         4.43 o
  -7  13   5          1.31          0.80        16.17 o
  -6  13   5        436.83        359.47        27.20 o
  -5  13   5        161.53        188.78        13.72 o
  -4  13   5        407.75        422.70        29.55 o
  -3  13   5        260.74        298.08        10.80 o
  -2  13   5        126.10        141.40        12.82 o
  -1  13   5       2879.71       3024.50        52.33 o
   0  13   5        673.52        679.72        22.53 o
   1  13   5        123.45        165.84        10.36 o
   2  13   5        291.91        333.94        15.60 o
   3  13   5         88.06         75.06         6.92 o
   4  13   5         26.30         26.75         7.03 o
   5  13   5        288.23        317.60        18.49 o
   6  13   5         60.53         61.71         6.77 o
   7  13   5        102.19         83.18        13.75 o
   8  13   5        197.17        205.47        11.04 o
   9  13   5          0.12         -0.05         2.85 o
  -9  14   5         17.97         24.37         3.76 o
  -8  14   5        169.06        157.42        19.35 o
  -7  14   5        124.97        115.45         8.67 o
  -6  14   5        190.14        177.81        15.34 o
  -5  14   5        465.91        468.09        17.64 o
  -4  14   5         46.19         42.79         4.83 o
  -3  14   5        242.07        221.90         9.96 o
  -2  14   5        259.09        283.22        11.72 o
  -1  14   5       1516.86       1574.04        31.52 o
   0  14   5        780.78        850.27        26.70 o
   1  14   5         48.10         46.91         7.53 o
   2  14   5        245.58        274.30        12.40 o
   3  14   5        827.11        805.04        36.21 o
   4  14   5       4088.78       4267.37        94.11 o
   5  14   5         17.59         19.75         4.93 o
   6  14   5        173.63        188.98        13.00 o
   7  14   5        136.03        116.46         9.89 o
   8  14   5          6.38          6.81         4.35 o
   9  14   5          0.22          0.84         3.33 o
  -8  15   5        120.28        112.72         8.39 o
  -7  15   5         41.67         54.79         5.92 o
  -6  15   5         62.00         61.12         8.18 o
  -5  15   5          0.14          2.17         5.37 o
  -4  15   5        265.59        250.00        12.37 o
  -3  15   5        968.11        924.87        24.30 o
  -2  15   5         47.81         49.39         5.46 o
  -1  15   5        160.85        188.39        10.54 o
   0  15   5        208.40        218.23        12.69 o
   1  15   5        992.40       1026.26        37.32 o
   2  15   5       2684.87       2800.64        56.80 o
   3  15   5       1162.87       1152.18        30.14 o
   4  15   5         77.41         70.60         8.76 o
   5  15   5        464.94        451.77        20.61 o
   6  15   5          8.00         13.77         5.56 o
   7  15   5         49.06         53.19         6.06 o
   8  15   5         91.01         75.76         5.45 o
  -8  16   5        193.49        181.38        12.55 o
  -7  16   5         65.63         61.17         5.91 o
  -6  16   5          0.32          2.64         3.57 o
  -5  16   5          7.91          2.50         7.42 o
  -4  16   5         24.87         23.18        10.18 o
  -3  16   5       1092.22       1074.42        27.20 o
  -2  16   5        153.70        157.31        12.57 o
  -1  16   5        128.97        119.31        10.89 o
   0  16   5       1164.58       1276.19        36.42 o
   1  16   5       2019.88       2136.51        52.87 o
   2  16   5          8.61          4.42         4.21 o
   3  16   5         99.43         84.55         7.57 o
   4  16   5        556.81        583.33        23.09 o
   5  16   5          3.15         -0.90         4.42 o
   6  16   5          5.98          9.31         5.10 o
   7  16   5        110.15        134.56        10.03 o
   8  16   5         17.85         21.79         5.86 o
  -8  17   5         75.52         65.33         5.48 o
  -7  17   5        131.78        139.26        10.19 o
  -6  17   5       1185.70       1235.90        32.75 o
  -5  17   5         50.92         51.20        14.92 o
  -4  17   5         59.63         47.58         6.11 o
  -3  17   5        168.16        166.96        13.91 o
  -2  17   5        173.44        172.98        10.04 o
  -1  17   5          2.90          3.20         4.15 o
   0  17   5        881.83        956.40        30.23 o
   1  17   5        158.61        186.19        10.68 o
   2  17   5          9.46          7.36         5.66 o
   3  17   5         34.54         21.66         6.09 o
   4  17   5       1273.27       1251.29        46.47 o
   5  17   5        129.76        107.74        18.18 o
   6  17   5         49.02         48.49         8.06 o
   7  17   5          2.47          9.16         5.81 o
   8  17   5         15.39          7.66         3.91 o
  -7  18   5          4.94          6.16         3.56 o
  -6  18   5          0.19         -0.46         3.32 o
  -5  18   5         60.52         46.58         5.96 o
  -4  18   5         88.09         78.62         7.43 o
  -3  18   5        268.60        295.70        13.07 o
  -2  18   5        434.91        453.77        49.99 o
  -1  18   5       1315.72       1325.62       160.88 o
   0  18   5        353.19        386.87        26.21 o
   1  18   5       1888.27       1941.09        82.35 o
   2  18   5        435.88        437.94        16.62 o
   3  18   5        149.72        147.16        11.48 o
   4  18   5         50.95         88.66        13.66 o
   5  18   5          0.40          4.29         6.94 o
   6  18   5         93.30        122.67        14.40 o
   7  18   5         31.23         33.58         6.85 o
  -7  19   5          0.02         -1.44         2.88 o
  -6  19   5          0.96          0.77         4.28 o
  -5  19   5         63.14         61.48         6.84 o
  -4  19   5          3.43          5.49         3.92 o
  -3  19   5        316.21        348.19        65.95 o
  -2  19   5         43.78         42.25         8.08 o
  -1  19   5        244.33        243.40        17.20 o
   0  19   5        526.65        537.25        21.60 o
   1  19   5          1.59         -3.23         4.61 o
   2  19   5         95.33         95.09         7.75 o
   3  19   5        108.38        130.71        16.58 o
   4  19   5         90.36        107.34         8.00 o
   5  19   5         13.87         16.09         4.06 o
   6  19   5          0.50          0.00         3.10 o
   7  19   5         67.53         68.55         7.59 o
  -6  20   5        199.34        204.54        11.57 o
  -5  20   5          0.20          2.64         7.51 o
  -4  20   5         14.02          9.01         7.06 o
  -3  20   5          0.38         -3.80         3.85 o
  -2  20   5        298.34        283.01        16.61 o
  -1  20   5          4.95          5.65         4.95 o
   0  20   5         17.16         20.98         6.06 o
   1  20   5         52.85         67.77         8.76 o
   2  20   5        404.72        417.40        17.71 o
   3  20   5          5.90         10.80         8.06 o
   4  20   5        578.16        602.70        22.19 o
   5  20   5        125.07        102.18         6.92 o
   6  20   5          0.02         -2.87         3.89 o
  -6  21   5        220.31        225.46        15.43 o
  -5  21   5         47.41         43.80         5.72 o
  -4  21   5         39.08         27.76         7.37 o
  -3  21   5          4.09          1.10         3.46 o
  -2  21   5        161.46        192.40        11.03 o
  -1  21   5         25.54         33.06         5.50 o
   0  21   5        152.34        147.36        11.85 o
   1  21   5        236.45        245.70        19.48 o
   2  21   5         25.11         26.88         5.89 o
   3  21   5        246.73        278.35        16.19 o
   4  21   5        126.43        161.36        15.38 o
   5  21   5         20.47         17.78         5.74 o
   6  21   5          0.32          0.63         2.81 o
  -5  22   5          8.86          8.64         5.67 o
  -4  22   5         69.46         69.49         6.82 o
  -3  22   5        207.55        181.03        10.73 o
  -2  22   5         19.64         23.30         5.24 o
  -1  22   5        105.37        103.51         6.40 o
   0  22   5        195.93        205.31        11.04 o
   1  22   5          0.48         -3.77         3.77 o
   2  22   5         44.05         54.74         7.11 o
   3  22   5          0.67          1.20         3.18 o
   4  22   5        187.25        181.52        14.40 o
   5  22   5         93.82         84.98         8.21 o
  -4  23   5          0.16          0.76         3.17 o
  -3  23   5        161.84        174.79        13.44 o
  -2  23   5        292.66        275.06        12.74 o
  -1  23   5          6.46          8.28         3.38 o
   0  23   5          3.33          3.77         2.55 o
   1  23   5         51.97         43.72         5.83 o
   2  23   5         17.38         17.99         5.49 o
   3  23   5         20.56         31.66         6.50 o
   4  23   5          2.30          3.58         3.18 o
  -2  24   5         46.19         44.77         6.46 o
  -1  24   5         20.13         29.00         5.92 o
   0  24   5          7.87          6.88         4.32 o
   1  24   5         20.97         25.90         5.38 o
   2  24   5         14.40          6.44         3.71 o
   3  24   5         17.59         23.63         4.37 o
   1  25   5        138.30        132.06         9.28 o
 -10   0   6          7.87         -3.82        12.68 o
  -8   0   6          0.11          6.61         7.04 o
  -6   0   6       1294.52       1328.30        30.70 o
  -4   0   6       3415.46       3546.87        63.86 o
  -2   0   6       5310.67       5005.26        73.27 o
   0   0   6      12494.73      12551.90       181.05 o
   2   0   6        791.91        681.76        12.63 o
   4   0   6          8.55          6.92         2.85 o
   6   0   6       1218.78       1332.15        54.91 o
   8   0   6         22.13         26.49         6.99 o
  10   0   6         13.05         11.82         7.49 o
 -11   1   6         61.53         63.46        12.09 o
 -10   1   6          3.97          5.67         8.87 o
  -9   1   6         25.42          0.00        10.63 o
  -8   1   6        643.42        611.16        25.36 o
  -7   1   6         11.30         10.96         4.17 o
  -6   1   6       1289.17       1252.68        23.67 o
  -5   1   6        564.90        539.10        16.92 o
  -4   1   6       2983.13       3160.67        40.53 o
  -3   1   6         71.02         63.32         3.40 o
  -2   1   6      10257.02      10354.36       105.50 o
  -1   1   6        625.54        545.64         9.48 o
   0   1   6       5472.41       5539.68        58.41 o
   1   1   6       4278.83       4237.59        46.85 o
   2   1   6       2242.64       2462.16        28.21 o
   3   1   6        253.70        237.37         5.52 o
   4   1   6       2510.12       2728.27        40.19 o
   5   1   6         45.83         43.61         3.53 o
   6   1   6         87.39         77.44         5.02 o
   7   1   6        146.53        159.40         8.21 o
   8   1   6       1502.47       1575.22        49.82 o
   9   1   6        179.09        197.14        14.93 o
  10   1   6        182.32        195.92        10.22 o
 -11   2   6         55.40         43.40        11.08 o
 -10   2   6         28.19         28.94         8.18 o
  -9   2   6         87.06         72.77        15.79 o
  -8   2   6        501.73        534.49        28.04 o
  -7   2   6        635.11        667.49        22.10 o
  -6   2   6        118.24        101.49         6.41 o
  -5   2   6        364.52        334.58        24.40 o
  -4   2   6       1280.44       1199.85        19.75 o
  -3   2   6        178.98        147.94         6.28 o
  -2   2   6       4793.41       4700.67        77.33 o
  -1   2   6        242.25        232.21         5.08 o
   0   2   6        618.70        651.50         9.63 o
   1   2   6       3128.79       2907.26        37.87 o
   2   2   6        331.08        332.63         5.80 o
   3   2   6       1486.68       1562.66        22.82 o
   4   2   6         49.32         52.58         3.72 o
   5   2   6        573.61        579.55        13.10 o
   6   2   6        131.21        137.03         6.49 o
   7   2   6        209.20        209.47         8.67 o
   8   2   6        960.03        941.61        34.70 o
   9   2   6         14.01          9.55         3.33 o
  10   2   6         12.65          6.49         3.62 o
 -11   3   6         10.28          4.15         6.89 o
 -10   3   6        191.15        185.57        18.95 o
  -9   3   6        582.01        567.51        50.45 o
  -8   3   6         13.74         16.41         8.38 o
  -7   3   6         70.67         27.92        13.10 o
  -6   3   6        702.27        710.40        20.72 o
  -5   3   6         40.93         30.76         3.96 o
  -4   3   6         96.21         94.85         6.08 o
  -3   3   6         81.29        106.88         4.81 o
  -2   3   6        802.45        741.09        13.19 o
  -1   3   6        934.10        940.67        14.66 o
   0   3   6        852.38        952.32        14.47 o
   1   3   6         55.33         38.84         2.47 o
   2   3   6       3607.28       3901.96        43.72 o
   3   3   6       1671.14       1702.84        22.90 o
   4   3   6         13.56         25.63         2.56 o
   5   3   6        629.61        624.43        13.83 o
   6   3   6       1295.58       1343.74        25.22 o
   7   3   6          1.01          4.92         2.80 o
   8   3   6         11.37          8.15         4.65 o
   9   3   6         50.48         44.88         4.59 o
  10   3   6         18.02         14.97         4.10 o
 -11   4   6          0.77         -2.01         6.42 o
 -10   4   6         33.17         31.56        10.99 o
  -9   4   6          3.23          0.41         4.31 o
  -8   4   6         34.14         38.52         7.39 o
  -7   4   6       4339.53       4116.18       134.83 o
  -6   4   6       1195.47       1162.87        26.86 o
  -5   4   6        153.50        169.89        14.12 o
  -4   4   6        113.23        136.90         5.70 o
  -3   4   6       5874.45       6334.92       158.02 o
  -2   4   6       6436.82       6401.86        93.46 o
  -1   4   6       1622.77       1641.07        30.24 o
   0   4   6        742.04        715.36        12.75 o
   1   4   6          8.34          8.33         2.00 o
   2   4   6         18.85          7.45         1.51 o
   3   4   6       1790.24       1988.77        24.95 o
   4   4   6       7346.37       7346.90       109.71 o
   5   4   6          2.11          2.54         2.03 o
   6   4   6        352.18        368.11        11.12 o
   7   4   6        201.07        177.82         8.74 o
   8   4   6        689.17        670.49        21.09 o
   9   4   6         55.42         75.20         6.91 o
  10   4   6         49.78         56.28         5.68 o
 -11   5   6         38.12         24.22         8.61 o
 -10   5   6        107.71        140.50        26.06 o
  -9   5   6        312.26        356.76        32.23 o
  -8   5   6          5.26          5.86        18.00 o
  -7   5   6         71.79         53.22        10.05 o
  -6   5   6         20.63         15.06         3.93 o
  -5   5   6        144.07        156.77         9.44 o
  -4   5   6        530.88        455.06        14.56 o
  -3   5   6       1115.91       1087.65        20.01 o
  -2   5   6        186.20        169.09         8.37 o
  -1   5   6        367.80        361.88         7.79 o
   0   5   6        187.71        237.55         7.19 o
   1   5   6       4785.18       5055.94        60.83 o
   2   5   6       1397.77       1302.24        21.79 o
   3   5   6       3578.53       3318.31        53.15 o
   4   5   6        436.57        373.93        11.10 o
   5   5   6         19.73         17.14         2.90 o
   6   5   6         93.48         91.81         6.48 o
   7   5   6         37.77         37.41         5.65 o
   8   5   6         12.68         15.76         3.95 o
   9   5   6         83.01         88.99         7.31 o
  10   5   6        290.46        260.25        11.25 o
 -10   6   6          8.43         -1.98         9.00 o
  -9   6   6        138.96        147.15        13.06 o
  -8   6   6         76.92         81.69        11.47 o
  -7   6   6         85.19         75.05        11.35 o
  -6   6   6         80.55         64.93         6.40 o
  -5   6   6       1524.98       1585.44        34.76 o
  -4   6   6       1010.05       1023.07        24.32 o
  -3   6   6       3330.48       3392.19        57.18 o
  -2   6   6        182.52        223.26         8.31 o
  -1   6   6       1716.08       1857.51        28.88 o
   0   6   6         17.47         11.14         2.13 o
   1   6   6       7773.42       8088.49       101.55 o
   2   6   6        246.85        212.94        13.63 o
   3   6   6         31.27         35.70         4.34 o
   4   6   6         45.28         44.81         4.04 o
   5   6   6          0.34          1.02         2.40 o
   6   6   6         14.73         14.76         3.47 o
   7   6   6        704.47        741.10        19.43 o
   8   6   6        425.71        424.15        17.58 o
   9   6   6        126.99        121.70         8.24 o
  10   6   6        117.19        125.01         7.35 o
 -10   7   6          3.50          7.01         8.83 o
  -9   7   6        114.24        102.34        17.40 o
  -8   7   6          1.20         -0.30        11.22 o
  -7   7   6       1353.07       1363.27        52.78 o
  -6   7   6          2.17         -2.24         6.47 o
  -5   7   6        107.85        110.87         7.23 o
  -4   7   6        352.71        363.57        12.73 o
  -3   7   6       2009.78       2137.70        42.01 o
  -2   7   6        701.56        638.19        12.96 o
  -1   7   6       1039.38       1054.13        20.04 o
   0   7   6       1629.84       1648.62        26.61 o
   1   7   6          0.25          4.28         2.99 o
   2   7   6         21.48         23.55         2.91 o
   3   7   6       2874.23       2737.41        52.34 o
   4   7   6        812.88        747.48        22.20 o
   5   7   6       2228.40       2236.74        37.66 o
   6   7   6        186.84        176.67         9.62 o
   7   7   6        600.42        590.93        18.96 o
   8   7   6        943.06        988.25        30.58 o
   9   7   6          0.11          0.64         3.12 o
  10   7   6         75.45         71.76         5.36 o
 -10   8   6          2.20         17.33        16.48 o
  -9   8   6         54.31         55.83         8.10 o
  -8   8   6          1.16         17.37        18.51 o
  -7   8   6         13.79         14.45         8.40 o
  -6   8   6       1284.24       1191.15        47.54 o
  -5   8   6          0.12         -0.52         2.94 o
  -4   8   6        593.06        588.07        19.18 o
  -3   8   6        234.49        189.33        10.17 o
  -2   8   6        260.96        224.22         8.16 o
  -1   8   6       2659.14       2469.06        47.81 o
   0   8   6      11673.69      12128.53       200.08 o
   1   8   6        709.73        685.54        18.62 o
   2   8   6         12.49         16.61         3.29 o
   3   8   6        167.20        132.51         8.01 o
   4   8   6        749.10        684.72        18.02 o
   5   8   6       1278.15       1261.13        28.18 o
   6   8   6        275.59        249.35        10.65 o
   7   8   6          0.63          4.79         4.61 o
   8   8   6         25.05         21.95         7.57 o
   9   8   6         28.36         33.66         4.42 o
  10   8   6          3.99          2.37         2.95 o
 -10   9   6        133.29        139.49        21.06 o
  -9   9   6        148.01        186.70        12.92 o
  -8   9   6         15.96         10.98         8.17 o
  -7   9   6        247.29        234.38        19.72 o
  -6   9   6         21.74         23.69         5.20 o
  -5   9   6        326.08        309.10        14.26 o
  -4   9   6          4.46         10.72         3.56 o
  -3   9   6        442.59        452.13        12.37 o
  -2   9   6        193.79        212.55         7.41 o
  -1   9   6        329.00        298.53        16.96 o
   0   9   6        782.78        824.49        26.88 o
   1   9   6       1232.83       1382.83        27.89 o
   2   9   6       2593.84       2605.33        76.94 o
   3   9   6       1059.40       1042.52        40.77 o
   4   9   6       1729.74       1578.05        32.06 o
   5   9   6         11.03         10.03         4.01 o
   6   9   6         52.06         54.67         6.80 o
   7   9   6         16.76         18.56         5.50 o
   8   9   6         20.11         12.45         8.64 o
   9   9   6        416.72        452.67        37.58 o
  10   9   6          0.64         -0.77         3.04 o
 -10  10   6         11.45          4.77         7.91 o
  -9  10   6        236.85        257.66        24.90 o
  -8  10   6        176.14        155.85        15.40 o
  -7  10   6         87.61         61.72        12.61 o
  -6  10   6         43.57         32.81         5.92 o
  -5  10   6        140.02        144.26         9.93 o
  -4  10   6       1843.78       1858.99        47.33 o
  -3  10   6        616.87        591.77        15.00 o
  -2  10   6        105.58        120.87         7.72 o
  -1  10   6       1650.33       1738.54        32.58 o
   0  10   6        782.68        766.77        26.51 o
   1  10   6         11.76         25.15         4.58 o
   2  10   6        558.52        582.93        24.76 o
   3  10   6        920.32        889.52        24.20 o
   4  10   6        288.14        297.33        11.57 o
   5  10   6         10.10         12.50         5.12 o
   6  10   6         83.59         81.43        10.07 o
   7  10   6        664.26        658.89        25.23 o
   8  10   6        630.40        678.85        23.21 o
   9  10   6         73.07         64.03         7.31 o
  -9  11   6          1.76         -2.35         3.66 o
  -8  11   6          1.06         -2.63         4.05 o
  -7  11   6        234.77        224.49        31.19 o
  -6  11   6          1.99          4.05         4.23 o
  -5  11   6       2193.64       2217.87        58.70 o
  -4  11   6        680.22        687.69        22.96 o
  -3  11   6         30.98         41.13         5.30 o
  -2  11   6         78.06         64.41         5.62 o
  -1  11   6        305.86        248.75         9.47 o
   0  11   6        479.46        458.99        22.67 o
   1  11   6       1002.39        996.12        28.20 o
   2  11   6        590.09        607.63        21.36 o
   3  11   6          1.62          1.71         3.49 o
   4  11   6          7.31          7.32         3.79 o
   5  11   6       1551.79       1485.13        36.22 o
   6  11   6         32.71         29.28         5.64 o
   7  11   6        402.11        456.97        25.27 o
   8  11   6         11.80          9.24         4.24 o
   9  11   6         18.69         12.65         3.89 o
  -9  12   6        122.08        119.54        11.07 o
  -8  12   6        594.86        539.80        19.12 o
  -7  12   6          1.35          6.30         6.80 o
  -6  12   6          3.69          3.44         6.44 o
  -5  12   6          1.04          3.60         4.80 o
  -4  12   6        868.56        854.42        20.34 o
  -3  12   6        944.49        920.92        21.84 o
  -2  12   6         89.75        105.66         6.44 o
  -1  12   6        123.41        101.15         6.40 o
   0  12   6        526.53        490.73        16.68 o
   1  12   6         24.14         14.58         4.70 o
   2  12   6       1317.78       1288.87        30.99 o
   3  12   6          2.66          3.17         4.12 o
   4  12   6        399.42        397.80        20.74 o
   5  12   6        732.93        733.23        22.87 o
   6  12   6        479.62        447.62        21.85 o
   7  12   6         15.22          7.67         7.41 o
   8  12   6        426.51        494.91        21.79 o
   9  12   6        116.65        123.49         8.10 o
  -9  13   6          7.78          9.18         4.51 o
  -8  13   6          0.52          0.38         3.43 o
  -7  13   6         15.96         18.45         5.33 o
  -6  13   6         70.05         64.41         8.07 o
  -5  13   6        748.36        637.61        23.05 o
  -4  13   6          0.10          1.00         3.03 o
  -3  13   6          0.48          2.45         2.91 o
  -2  13   6         12.38          5.39         3.04 o
  -1  13   6       1714.07       1730.11        39.42 o
   0  13   6        494.40        473.93        16.83 o
   1  13   6          8.72          7.15         3.89 o
   2  13   6        769.29        757.48        22.06 o
   3  13   6       1639.20       1708.86        46.18 o
   4  13   6       1145.20       1077.50        41.99 o
   5  13   6         96.78         94.17         9.84 o
   6  13   6        138.01        147.27        15.05 o
   7  13   6         72.24         72.66         7.45 o
   8  13   6        148.13        150.01         8.77 o
   9  13   6         10.85         15.23         4.89 o
  -8  14   6          1.90         -1.23         3.43 o
  -7  14   6          0.30         -2.14         4.23 o
  -6  14   6        118.62        112.19         7.84 o
  -5  14   6          4.15         -1.98         5.11 o
  -4  14   6         20.94         13.30         3.37 o
  -3  14   6        372.54        362.14        12.44 o
  -2  14   6        586.45        583.70        16.93 o
  -1  14   6        303.74        285.27        16.28 o
   0  14   6        474.64        551.15        23.90 o
   1  14   6         75.28         74.48         8.83 o
   2  14   6          4.43          1.22         4.21 o
   3  14   6        206.30        222.42        11.90 o
   4  14   6         21.49         24.06         7.49 o
   5  14   6       1572.85       1680.44        50.73 o
   6  14   6         37.09         33.88        11.16 o
   7  14   6         31.68         36.73         5.46 o
   8  14   6        314.57        310.26        14.64 o
   9  14   6         24.56         17.71         4.08 o
  -8  15   6        208.87        218.41        14.02 o
  -7  15   6         70.84         52.00         7.16 o
  -6  15   6          1.90         -0.10         3.79 o
  -5  15   6        450.11        462.54        23.67 o
  -4  15   6        428.98        399.72        26.87 o
  -3  15   6        207.11        218.40        12.90 o
  -2  15   6       1249.31       1240.76        29.92 o
  -1  15   6         18.26         25.68         5.69 o
   0  15   6         84.89         84.50         8.48 o
   1  15   6         98.17        121.84        16.05 o
   2  15   6         17.54         32.12         5.22 o
   3  15   6          1.76          2.05         4.34 o
   4  15   6        133.63        116.08        10.38 o
   5  15   6        835.88        833.38        29.10 o
   6  15   6        193.27        213.96        24.73 o
   7  15   6         13.45          3.96         5.60 o
   8  15   6          0.24         -1.08         4.29 o
  -8  16   6         73.85         85.83         6.56 o
  -7  16   6        290.04        277.89        14.86 o
  -6  16   6        371.68        358.37        14.91 o
  -5  16   6         34.05         23.14        12.18 o
  -4  16   6         70.31         69.39         6.23 o
  -3  16   6        108.09        110.46         7.85 o
  -2  16   6        671.68        658.71        36.48 o
  -1  16   6        153.18        188.46        15.28 o
   0  16   6       1942.12       1982.21        50.26 o
   1  16   6        304.27        332.53        16.31 o
   2  16   6         94.81        112.83         8.82 o
   3  16   6         11.31         13.00         5.01 o
   4  16   6         81.43         88.87        15.43 o
   5  16   6        289.21        308.53        25.96 o
   6  16   6         54.07         74.14         8.97 o
   7  16   6         50.15         64.11        10.02 o
   8  16   6         10.32          4.23         3.36 o
  -8  17   6          1.55          6.38         4.90 o
  -7  17   6         26.02         25.34         4.74 o
  -6  17   6          2.08          0.18         4.82 o
  -5  17   6        817.54        865.47        26.19 o
  -4  17   6          0.95          0.69         3.36 o
  -3  17   6        451.90        458.28        24.28 o
  -2  17   6         84.24         69.65        10.56 o
  -1  17   6          6.39         10.38         5.16 o
   0  17   6        152.71        132.25        10.49 o
   1  17   6         99.63         94.08         9.23 o
   2  17   6        205.22        187.66        12.98 o
   3  17   6         98.52        125.14        16.44 o
   4  17   6          0.49         -1.19         5.24 o
   5  17   6         51.03         62.37         9.70 o
   6  17   6          8.11         10.81         4.21 o
   7  17   6        124.62        134.90        12.96 o
  -7  18   6         25.74         22.59         4.53 o
  -6  18   6          7.87          7.86         5.10 o
  -5  18   6        133.55        110.07        10.20 o
  -4  18   6          9.69         12.90         7.67 o
  -3  18   6         12.82         21.34         6.67 o
  -2  18   6         10.61          9.55         6.07 o
  -1  18   6       1693.83       1749.14        52.58 o
   0  18   6        176.88        137.82        13.06 o
   1  18   6        290.21        270.11        17.62 o
   2  18   6        196.87        224.41        14.24 o
   3  18   6         18.54          9.44        11.66 o
   4  18   6          8.80          6.14         5.43 o
   5  18   6        100.46        107.01         8.69 o
   6  18   6          6.32          9.43         5.98 o
   7  18   6         11.29         15.91         4.98 o
  -7  19   6          3.02          1.06         3.98 o
  -6  19   6         42.55         49.79         9.40 o
  -5  19   6         13.71         11.55         5.42 o
  -4  19   6        103.68         95.83        10.39 o
  -3  19   6         25.77         22.57         5.77 o
  -2  19   6          9.44          3.34         5.57 o
  -1  19   6         37.71         33.93         7.92 o
   0  19   6          6.76         -0.33         4.40 o
   1  19   6        113.54        129.19        16.19 o
   2  19   6        326.96        304.54        18.43 o
   3  19   6        269.76        305.77        15.08 o
   4  19   6        145.47        136.54         8.86 o
   5  19   6        295.55        273.36        11.80 o
   6  19   6         11.32          7.61         5.28 o
   7  19   6          9.98          7.93         3.21 o
  -6  20   6          0.30         -3.00         3.32 o
  -5  20   6          0.42         -0.41         4.28 o
  -4  20   6        167.26        134.29        11.19 o
  -3  20   6        113.11        123.38         8.99 o
  -2  20   6          3.68          3.73         4.07 o
  -1  20   6         19.87         16.43         5.06 o
   0  20   6        340.30        378.57        38.47 o
   1  20   6        549.02        527.99        20.33 o
   2  20   6        243.39        247.27        16.82 o
   3  20   6         18.29         19.67         5.91 o
   4  20   6         44.25         44.76         7.08 o
   5  20   6        234.07        230.78        13.14 o
   6  20   6         23.30         27.28         5.30 o
  -5  21   6        222.58        263.63        17.05 o
  -4  21   6         74.93         75.73         7.82 o
  -3  21   6        111.93        111.56         7.82 o
  -2  21   6          1.22         -2.70         3.43 o
  -1  21   6        312.09        314.10        14.25 o
   0  21   6        836.69        843.41        26.00 o
   1  21   6        305.93        333.18        20.06 o
   2  21   6          4.59          7.63         4.87 o
   3  21   6        320.79        354.95        31.09 o
   4  21   6         12.44         11.64         4.43 o
   5  21   6         80.54         72.99         8.71 o
  -5  22   6        126.77         94.23         9.60 o
  -4  22   6          8.29          6.31         3.28 o
  -3  22   6         32.79         29.25         5.06 o
  -2  22   6          3.05          2.77         3.28 o
  -1  22   6        302.74        329.02        13.69 o
   0  22   6         18.36          6.25         7.38 o
   1  22   6        136.14        134.70        10.32 o
   2  22   6         70.90         65.81         7.32 o
   3  22   6         19.33         18.49         4.81 o
   4  22   6         20.69         28.93         5.79 o
   5  22   6          5.48          5.29         2.61 o
  -3  23   6          0.46          2.80         2.87 o
  -2  23   6         22.64         28.75         6.15 o
  -1  23   6         50.49         60.59         5.43 o
   0  23   6         83.17         78.01         6.26 o
   1  23   6         18.42         16.33         4.28 o
   2  23   6          6.28         15.35         4.83 o
   3  23   6        251.51        258.59        16.01 o
   4  23   6         28.15         21.80         4.23 o
  -1  24   6          1.15         -0.76         3.16 o
   0  24   6         95.97         79.10         8.25 o
   1  24   6         22.47         16.58         4.32 o
   2  24   6        145.71        119.53         9.56 o
  -9   0   7        355.34        271.18        37.27 o
  -7   0   7       1472.96       1505.37        54.87 o
  -5   0   7       3385.12       3352.76        94.87 o
  -3   0   7       1907.14       2199.40        50.92 o
  -1   0   7       2666.60       2822.27        58.89 o
   1   0   7       8892.79       8929.22       145.85 o
   3   0   7      10568.84      10628.38       171.23 o
   5   0   7        345.94        369.95        14.28 o
   7   0   7          7.68          8.10         3.68 o
   9   0   7        339.28        271.19        15.81 o
 -10   1   7         13.29          6.06         5.98 o
  -9   1   7        112.60        105.86        20.36 o
  -8   1   7          2.42         -5.53        10.34 o
  -7   1   7       1028.14       1008.18        29.73 o
  -6   1   7        267.11        255.01        13.14 o
  -5   1   7        124.57        110.72         8.55 o
  -4   1   7       1949.72       2024.69        33.92 o
  -3   1   7       3852.21       4343.59        70.65 o
  -2   1   7         83.82        118.69         5.08 o
  -1   1   7         89.13         40.03         2.92 o
   0   1   7       1426.16       1400.24        22.62 o
   1   1   7       5281.04       5246.65        55.79 o
   2   1   7      21420.20      22238.15       265.82 o
   3   1   7       2448.16       2548.81        37.27 o
   4   1   7       1396.91       1477.60        26.55 o
   5   1   7        107.68        132.85         5.86 o
   6   1   7          5.03          2.94         2.61 o
   7   1   7         16.12         17.67         3.21 o
   8   1   7        475.18        446.41        15.55 o
   9   1   7         26.61         33.95         5.69 o
  10   1   7          2.49         -1.46         4.14 o
 -10   2   7         11.48         17.62         6.18 o
  -9   2   7          3.30          4.78        10.37 o
  -8   2   7       1477.06       1437.77        65.77 o
  -7   2   7       2111.66       2120.73        64.54 o
  -6   2   7        560.87        542.65        19.93 o
  -5   2   7        550.57        577.73        28.02 o
  -4   2   7        460.77        431.41        12.93 o
  -3   2   7        207.64        236.71         8.77 o
  -2   2   7       1578.39       1733.59        33.16 o
  -1   2   7       2698.82       2658.49        35.86 o
   0   2   7         97.35        100.56         3.45 o
   1   2   7       8111.12       8412.41       103.56 o
   2   2   7        529.93        577.34        11.63 o
   3   2   7       2221.09       2227.65        31.37 o
   4   2   7       1811.36       1814.14        33.09 o
   5   2   7          0.84          3.15         2.03 o
   6   2   7        743.22        739.95        15.74 o
   7   2   7         13.34         13.57         3.44 o
   8   2   7         31.80         33.72         4.40 o
   9   2   7        155.76        150.04        10.08 o
  10   2   7         10.24         19.90         5.29 o
 -10   3   7          1.71          8.89         8.91 o
  -9   3   7        201.47        213.01        24.68 o
  -8   3   7        162.50        168.83        22.41 o
  -7   3   7         27.39         31.61         5.51 o
  -6   3   7          0.87          2.65         4.36 o
  -5   3   7        538.24        514.45        30.21 o
  -4   3   7       1512.69       1428.57        25.78 o
  -3   3   7        277.18        331.31         9.26 o
  -2   3   7        383.16        373.67         8.45 o
  -1   3   7       9540.57       9565.19       130.66 o
   0   3   7         45.62         24.76         3.29 o
   1   3   7         90.27        111.16         5.25 o
   2   3   7        117.20        167.53         5.64 o
   3   3   7        148.52        174.36         5.76 o
   4   3   7        112.50        130.55         6.76 o
   5   3   7       1414.47       1433.03        26.44 o
   6   3   7         83.20         97.20         6.21 o
   7   3   7        167.92        167.36         9.15 o
   8   3   7          0.14          2.67         3.40 o
   9   3   7         12.02          8.20         4.11 o
  10   3   7         13.61         14.35         4.66 o
 -10   4   7         54.03         46.14        11.50 o
  -9   4   7        231.09        230.73        24.73 o
  -8   4   7         62.30         34.95        20.69 o
  -7   4   7        796.80        790.96        31.45 o
  -6   4   7       1702.71       1429.73        92.11 o
  -5   4   7        216.60        202.48        10.75 o
  -4   4   7         21.07         21.34         3.83 o
  -3   4   7         15.46         27.37         2.78 o
  -2   4   7        193.50        260.74         6.81 o
  -1   4   7        241.67        285.62         7.09 o
   0   4   7       1354.14       1254.74        19.86 o
   1   4   7        798.63        794.40        14.26 o
   2   4   7          3.36          5.02         2.61 o
   3   4   7        681.79        695.61        55.07 o
   4   4   7         81.38        103.19         6.70 o
   5   4   7        432.41        397.81        12.61 o
   6   4   7         73.37         73.15         6.36 o
   7   4   7        384.66        402.34        16.82 o
   8   4   7         57.56         53.85         8.89 o
   9   4   7        308.44        322.68        14.76 o
  10   4   7          0.28          1.22         5.09 o
 -10   5   7         10.33          1.15         9.32 o
  -9   5   7         13.62         11.88        20.44 o
  -8   5   7         37.33         35.40         8.14 o
  -7   5   7        861.79        827.54        88.15 o
  -6   5   7       2239.55       2203.86        47.42 o
  -5   5   7        389.57        384.77        16.92 o
  -4   5   7       2012.30       2042.11        33.20 o
  -3   5   7         31.28         32.54         3.45 o
  -2   5   7       1128.39       1220.99        19.23 o
  -1   5   7       4449.14       4540.12        95.02 o
   0   5   7       1439.01       1546.73        21.69 o
   1   5   7       2340.45       2489.66        38.76 o
   2   5   7        257.37        213.81         8.12 o
   3   5   7        105.66        109.24        12.52 o
   4   5   7        252.96        253.54        12.55 o
   5   5   7        205.13        198.85         8.79 o
   6   5   7        588.78        593.92        19.45 o
   7   5   7        336.36        333.03        15.41 o
   8   5   7        542.77        551.32        19.95 o
   9   5   7         49.86         71.01         6.95 o
  10   5   7          0.26         -1.18         3.60 o
 -10   6   7          0.07          3.45         8.07 o
  -9   6   7         24.59         15.35        11.51 o
  -8   6   7         58.60         72.29         9.89 o
  -7   6   7        708.72        707.03        40.28 o
  -6   6   7        531.28        588.20        19.53 o
  -5   6   7         40.81         31.17         5.76 o
  -4   6   7       1135.16       1188.77        26.18 o
  -3   6   7       2270.43       2173.61        38.37 o
  -2   6   7       2677.69       2777.01        45.15 o
  -1   6   7       1839.94       2057.90        46.58 o
   0   6   7       1368.64       1419.81        26.87 o
   1   6   7       3122.36       3036.47        57.79 o
   2   6   7        691.79        760.53        35.38 o
   3   6   7       1247.90       1233.81        28.72 o
   4   6   7        619.49        593.48        18.49 o
   5   6   7        374.91        317.50        13.82 o
   6   6   7       1298.92       1291.64        39.41 o
   7   6   7         64.21         67.66         9.92 o
   8   6   7          7.16          5.64         4.11 o
   9   6   7         75.26         92.52         7.63 o
  10   6   7        153.75        133.87         9.48 o
 -10   7   7         60.48         64.65        11.35 o
  -9   7   7        167.23        166.62        42.16 o
  -8   7   7         88.52         67.86         9.05 o
  -7   7   7         19.79         26.97         9.08 o
  -6   7   7        137.67        156.51        10.32 o
  -5   7   7         26.18         30.04         5.95 o
  -4   7   7        719.05        778.17        20.06 o
  -3   7   7       3424.96       3408.90        48.50 o
  -2   7   7         15.22         18.95         2.68 o
  -1   7   7       4243.05       4308.87        70.86 o
   0   7   7        236.71        230.26        10.67 o
   1   7   7        116.73        110.86         6.00 o
   2   7   7        161.24        143.21         8.90 o
   3   7   7          3.78         12.75         3.40 o
   4   7   7       1225.85       1172.81        40.46 o
   5   7   7        182.78        195.50         9.67 o
   6   7   7       1300.51       1321.33        33.61 o
   7   7   7        364.22        381.99        25.82 o
   8   7   7          0.90         10.94         8.68 o
   9   7   7          1.66          2.54         4.91 o
  10   7   7          0.28         -0.91         4.18 o
 -10   8   7          6.91         11.58        11.77 o
  -9   8   7        242.05        243.10        20.86 o
  -8   8   7        106.06        148.24        20.27 o
  -7   8   7         30.32         28.33         7.59 o
  -6   8   7        162.21        172.40        14.87 o
  -5   8   7       1461.20       1481.68        32.69 o
  -4   8   7         29.31         38.62         4.60 o
  -3   8   7       2048.53       2105.59        33.02 o
  -2   8   7       1468.87       1417.02        25.01 o
  -1   8   7         24.43         15.02         3.61 o
   0   8   7       3863.34       4030.56        71.37 o
   1   8   7       1640.47       1694.19        39.51 o
   2   8   7        169.93        132.30         7.73 o
   3   8   7       2797.90       2648.25        58.22 o
   4   8   7       3014.85       3082.09        48.87 o
   5   8   7       2099.89       2057.95        40.52 o
   6   8   7          0.25         -4.01         4.68 o
   7   8   7        221.96        211.88        13.10 o
   8   8   7          6.56         -1.99         8.72 o
   9   8   7         57.99         65.84         6.17 o
 -10   9   7         48.53         54.82        13.54 o
  -9   9   7        219.83        222.23        14.81 o
  -8   9   7        449.32        428.31        27.05 o
  -7   9   7         43.69         37.09        14.80 o
  -6   9   7         13.41          8.31         7.17 o
  -5   9   7       1488.88       1499.57        38.35 o
  -4   9   7         12.71         16.75         4.84 o
  -3   9   7          9.43         12.70         2.65 o
  -2   9   7       1213.16       1226.67        21.97 o
  -1   9   7       1194.96       1211.08        36.50 o
   0   9   7         29.42         22.42         4.76 o
   1   9   7        581.66        696.10        27.11 o
   2   9   7        901.82       1079.90        33.81 o
   3   9   7       1014.89        946.97        25.30 o
   4   9   7        814.25        763.48        19.90 o
   5   9   7         44.62         30.29         5.31 o
   6   9   7        277.49        262.91        13.14 o
   7   9   7        559.14        558.56        36.27 o
   8   9   7         10.43          6.25         4.11 o
   9   9   7         62.38         82.72         6.49 o
 -10  10   7         67.56         50.70        11.18 o
  -9  10   7          0.25         -0.86         3.36 o
  -8  10   7          4.47          2.43         8.45 o
  -7  10   7         63.23         60.87         9.83 o
  -6  10   7        567.36        522.31        34.18 o
  -5  10   7        160.03        138.88        10.49 o
  -4  10   7       2166.43       2176.28        47.33 o
  -3  10   7       3215.08       3276.43        52.82 o
  -2  10   7         38.97         41.30         4.13 o
  -1  10   7        846.55        822.10        50.90 o
   0  10   7        576.67        608.52        29.48 o
   1  10   7        105.84         70.82         6.41 o
   2  10   7        715.27        741.65        18.96 o
   3  10   7         39.48         43.66         7.82 o
   4  10   7        345.18        338.23        14.43 o
   5  10   7          5.37         10.67         4.48 o
   6  10   7         46.74         37.42         5.85 o
   7  10   7         18.64         21.69         6.82 o
   8  10   7        779.29        797.18        32.43 o
   9  10   7        102.39        114.78         9.37 o
  -9  11   7          4.57          8.63         4.30 o
  -8  11   7        111.15        101.44        18.05 o
  -7  11   7         75.59         60.74         8.91 o
  -6  11   7         32.67         40.37         6.86 o
  -5  11   7          1.65          3.77         3.52 o
  -4  11   7       1658.74       1677.64        57.08 o
  -3  11   7        706.03        701.38        17.53 o
  -2  11   7       1846.92       1774.90        39.04 o
  -1  11   7        256.59        227.51        16.56 o
   0  11   7       1185.99       1266.91        30.73 o
   1  11   7        191.61        169.55         9.54 o
   2  11   7         13.92          8.95         3.53 o
   3  11   7          3.20          5.53         3.91 o
   4  11   7         91.58         75.95         8.57 o
   5  11   7         27.60         30.62         7.36 o
   6  11   7        637.97        634.78        20.80 o
   7  11   7         87.44         81.72        13.00 o
   8  11   7        113.58        127.12        11.30 o
   9  11   7         18.79         16.77         5.25 o
  -9  12   7         36.11         48.16         6.66 o
  -8  12   7        115.23        108.76        10.27 o
  -7  12   7         40.09         33.65         6.40 o
  -6  12   7          0.53         -0.58         6.78 o
  -5  12   7        123.26         97.80         9.30 o
  -4  12   7          3.96          1.48         3.73 o
  -3  12   7        132.28        119.74         7.06 o
  -2  12   7        338.01        370.32        12.08 o
  -1  12   7        198.80        238.54        15.14 o
   0  12   7        480.61        479.67        16.85 o
   1  12   7         39.60         31.15         5.08 o
   2  12   7         36.09         36.01         5.38 o
   3  12   7         41.87         35.15         6.39 o
   4  12   7         45.04         40.83         6.93 o
   5  12   7          9.50         13.23         5.26 o
   6  12   7        215.97        210.95        13.73 o
   7  12   7        155.20        153.43        10.15 o
   8  12   7         22.13         27.80         4.43 o
   9  12   7         47.50         47.22         6.31 o
  -8  13   7          0.44          2.04         4.64 o
  -7  13   7        538.23        564.98        29.69 o
  -6  13   7        236.18        240.67        13.20 o
  -5  13   7          1.22         -0.13         4.77 o
  -4  13   7       1114.80       1136.13        28.32 o
  -3  13   7        561.04        547.03        26.03 o
  -2  13   7       2337.00       2314.54        64.83 o
  -1  13   7          1.08          4.28         3.62 o
   0  13   7       1090.92       1127.95        32.75 o
   1  13   7        126.64        125.77         9.62 o
   2  13   7          0.99          1.04         3.57 o
   3  13   7        664.16        712.87        28.08 o
   4  13   7          0.61          6.44         4.96 o
   5  13   7         14.05         13.24         6.00 o
   6  13   7         10.96          7.64         6.13 o
   7  13   7          7.74          4.75         4.93 o
   8  13   7         17.59         20.53         4.95 o
  -8  14   7         24.27         30.99         4.82 o
  -7  14   7          2.51         -1.56         3.64 o
  -6  14   7         88.57         81.95         8.50 o
  -5  14   7        378.10        399.55        17.51 o
  -4  14   7         11.99         11.10         4.21 o
  -3  14   7         23.19         18.53         3.55 o
  -2  14   7        250.84        269.51        12.77 o
  -1  14   7        565.79        534.33        18.92 o
   0  14   7       1621.59       1758.78        40.89 o
   1  14   7         24.59         29.69         5.71 o
   2  14   7       1514.69       1490.25        42.13 o
   3  14   7        501.39        496.27        21.19 o
   4  14   7         63.74         60.04         9.18 o
   5  14   7         74.08         69.46        11.83 o
   6  14   7         73.29        103.55        18.01 o
   7  14   7         83.85         80.72         8.87 o
   8  14   7        101.02        127.73        12.18 o
  -8  15   7         46.14         48.37        11.31 o
  -7  15   7         15.89         18.33         4.59 o
  -6  15   7        170.00        174.30        12.78 o
  -5  15   7        660.77        735.98        20.98 o
  -4  15   7         35.50         22.50         6.08 o
  -3  15   7        285.70        327.51        14.22 o
  -2  15   7        339.41        326.94        14.79 o
  -1  15   7        224.47        218.59        12.98 o
   0  15   7         47.54         52.93         7.23 o
   1  15   7         65.42         65.54         7.61 o
   2  15   7        165.13        137.33         9.48 o
   3  15   7        285.89        296.96        16.06 o
   4  15   7        172.69        192.96        17.40 o
   5  15   7          6.45          8.45         5.91 o
   6  15   7        510.37        532.41        20.58 o
   7  15   7          8.38         11.00         4.39 o
   8  15   7        113.62        136.63        11.14 o
  -8  16   7        190.89        215.83        16.79 o
  -7  16   7         47.54         42.89         9.81 o
  -6  16   7         26.61         32.44         6.00 o
  -5  16   7         12.90         21.17         8.00 o
  -4  16   7         23.44         28.28        10.24 o
  -3  16   7         20.74         15.23         7.41 o
  -2  16   7          9.43          2.93         4.24 o
  -1  16   7         31.36         30.51         5.86 o
   0  16   7        143.89        151.86        11.00 o
   1  16   7        205.23        199.11        11.17 o
   2  16   7        454.72        453.57        23.98 o
   3  16   7         55.67         73.83         8.41 o
   4  16   7          5.01          1.75         3.62 o
   5  16   7        206.61        242.60        26.16 o
   6  16   7         16.52         18.87         4.94 o
   7  16   7         49.52         61.13         6.71 o
   8  16   7         57.10         59.24         6.23 o
  -7  17   7         18.51         14.09         7.74 o
  -6  17   7         15.36         11.31         5.11 o
  -5  17   7        196.27        200.48        29.45 o
  -4  17   7          9.17         25.69         8.49 o
  -3  17   7         12.30          3.57         5.85 o
  -2  17   7        392.02        462.49        20.00 o
  -1  17   7        123.24        135.53        13.29 o
   0  17   7        113.04         98.16        11.47 o
   1  17   7          2.23          6.40         4.67 o
   2  17   7        692.46        743.05        22.94 o
   3  17   7        190.54        172.20        15.97 o
   4  17   7        248.03        234.78        20.96 o
   5  17   7          9.16          5.11         4.46 o
   6  17   7          2.93          2.20         3.79 o
   7  17   7          1.91          0.93         3.76 o
  -7  18   7         67.33         59.41         9.62 o
  -6  18   7         41.25         36.48         5.96 o
  -5  18   7         14.29         23.96         6.35 o
  -4  18   7         47.94         54.85         8.62 o
  -3  18   7         91.32         64.83        13.17 o
  -2  18   7          0.85          3.51         5.39 o
  -1  18   7         17.00         20.43         6.80 o
   0  18   7         23.71         36.15         8.52 o
   1  18   7          8.50         14.28         5.73 o
   2  18   7        251.65        298.09        15.61 o
   3  18   7         37.34         53.45        10.61 o
   4  18   7         20.82         18.56         5.26 o
   5  18   7         58.94         68.83         9.43 o
   6  18   7         31.49         34.34         7.53 o
   7  18   7         14.18         21.23         4.43 o
  -6  19   7        112.21        101.95         7.85 o
  -5  19   7        142.81        133.03        26.63 o
  -4  19   7        228.61        239.25        23.77 o
  -3  19   7         24.22         22.43         4.91 o
  -2  19   7         47.90         58.69         8.03 o
  -1  19   7        238.17        255.61        15.96 o
   0  19   7        358.99        349.13        16.01 o
   1  19   7        477.24        507.83        20.86 o
   2  19   7          0.47          1.19         5.62 o
   3  19   7        501.40        545.22        20.33 o
   4  19   7         99.02        112.22         8.63 o
   5  19   7        169.72        180.20        18.42 o
   6  19   7          6.15         12.47         4.62 o
  -6  20   7         16.19         14.87         5.75 o
  -5  20   7         43.61         39.55         5.64 o
  -4  20   7         51.30         62.59         7.73 o
  -3  20   7         22.12         20.26         4.52 o
  -2  20   7         17.99         13.13         4.21 o
  -1  20   7         31.25         26.18         5.34 o
   0  20   7         94.16         90.30         7.13 o
   1  20   7        413.78        434.36        17.64 o
   2  20   7          1.48          4.13         4.03 o
   3  20   7          3.07          0.67         4.41 o
   4  20   7          0.56          1.52         3.97 o
   5  20   7        243.80        254.33        12.88 o
   6  20   7          0.15         -0.61         2.36 o
  -5  21   7         11.53         16.26         3.48 o
  -4  21   7          0.60          1.81         3.33 o
  -3  21   7         94.79         77.46         8.10 o
  -2  21   7        620.46        733.65        31.21 o
  -1  21   7        185.30        204.47         9.68 o
   0  21   7        192.34        226.85        12.47 o
   1  21   7         72.04         65.78        11.35 o
   2  21   7         73.06         62.57         7.87 o
   3  21   7          0.40          0.61         3.95 o
   4  21   7         13.95         14.11         4.96 o
   5  21   7         97.17         76.25         7.90 o
  -4  22   7         35.87         37.53         4.64 o
  -3  22   7         61.52         77.28         9.98 o
  -2  22   7         32.09         49.95         6.87 o
  -1  22   7          2.14          5.53         3.17 o
   0  22   7          0.10          2.10         4.04 o
   1  22   7        181.51        203.64        20.68 o
   2  22   7        190.30        193.27        11.56 o
   3  22   7          9.06          7.24         3.64 o
   4  22   7        118.50        129.31        10.39 o
  -3  23   7        160.42        119.86        11.29 o
  -2  23   7          3.35          8.79         3.29 o
  -1  23   7         61.08         50.93        12.02 o
   0  23   7         13.54         15.70         3.98 o
   1  23   7        115.07        131.22         8.56 o
   2  23   7         81.56         73.51         6.35 o
   3  23   7        115.48         88.84         8.17 o
   1  24   7         21.84         29.46         5.01 o
   2  24   7         38.94         23.22         4.01 o
 -10   0   8        201.25        192.28        25.04 o
  -8   0   8       2515.97       2437.42       130.09 o
  -6   0   8       1205.59       1156.70        46.17 o
  -4   0   8        446.75        493.82        17.31 o
  -2   0   8       7274.77       7465.74       108.11 o
   0   0   8       2160.25       1997.20        60.19 o
   2   0   8          0.55          6.02         3.22 o
   4   0   8       1157.17       1161.80        70.38 o
   6   0   8       2535.83       2615.23        52.69 o
   8   0   8         25.94         41.00        12.89 o
  10   0   8         26.12         20.47         6.86 o
 -10   1   8        110.80        112.26        11.10 o
  -9   1   8          0.84          0.07         6.64 o
  -8   1   8         46.38         48.58        14.99 o
  -7   1   8          0.83          4.94         4.68 o
  -6   1   8        436.71        424.61        17.97 o
  -5   1   8        146.36        129.14        11.03 o
  -4   1   8         33.65         34.06         3.72 o
  -3   1   8        251.43        296.67         9.24 o
  -2   1   8       1261.84       1426.38        21.74 o
  -1   1   8        331.09        311.23         7.49 o
   0   1   8       4685.38       4531.74        72.46 o
   1   1   8        552.65        563.36        10.93 o
   2   1   8        910.39        871.67        18.71 o
   3   1   8       7983.13       8022.14       133.79 o
   4   1   8        149.07        130.07         6.83 o
   5   1   8          2.64          2.15         2.47 o
   6   1   8         96.95         92.34         6.41 o
   7   1   8        485.30        511.96        19.34 o
   8   1   8         42.44         47.49         9.21 o
   9   1   8         72.83         75.61         9.21 o
  10   1   8          4.80          9.57         4.02 o
 -10   2   8         91.44         80.51         9.39 o
  -9   2   8        312.36        272.41        17.79 o
  -8   2   8        255.58        247.04        26.34 o
  -7   2   8          2.28          3.03         5.21 o
  -6   2   8       1240.27       1202.98       103.61 o
  -5   2   8        304.50        297.43        20.03 o
  -4   2   8         55.56         51.86         4.77 o
  -3   2   8       2801.04       2725.43        45.17 o
  -2   2   8       1608.67       1709.83        39.41 o
  -1   2   8       1022.30       1108.38        17.82 o
   0   2   8       1226.48       1295.32        20.98 o
   1   2   8        389.15        400.55        11.45 o
   2   2   8        458.00        445.47        21.68 o
   3   2   8         22.30         29.78         7.88 o
   4   2   8        218.75        202.77         9.57 o
   5   2   8         27.20         29.53         3.76 o
   6   2   8       1194.14       1210.33        27.51 o
   7   2   8        266.50        279.44        12.49 o
   8   2   8        131.72        123.56        23.34 o
   9   2   8         18.71         24.82         7.03 o
  10   2   8          3.92          6.84         3.60 o
 -10   3   8         69.57         85.28        12.80 o
  -9   3   8        106.84        100.04        17.57 o
  -8   3   8          0.64          5.46         7.64 o
  -7   3   8          1.53          1.77         4.44 o
  -6   3   8          0.20         -2.36         4.46 o
  -5   3   8          8.26         13.65         4.04 o
  -4   3   8       1042.20       1027.88        22.44 o
  -3   3   8         34.19         29.62         3.73 o
  -2   3   8       2077.80       2182.73        36.02 o
  -1   3   8       1573.48       1571.35        24.42 o
   0   3   8         87.91        100.52         3.94 o
   1   3   8       4707.06       4454.92        58.89 o
   2   3   8        249.75        195.02         8.26 o
   3   3   8       1012.57        978.22        26.90 o
   4   3   8       1138.48       1044.58        23.43 o
   5   3   8       1048.76       1021.59        31.08 o
   6   3   8         19.20         16.88         3.94 o
   7   3   8         54.53         50.85         6.70 o
   8   3   8         31.37         24.51         5.84 o
   9   3   8         56.95         52.79         8.02 o
  10   3   8        220.26        214.04        11.79 o
 -10   4   8          0.52         -4.70         8.07 o
  -9   4   8          0.36         -2.43        12.17 o
  -8   4   8         34.51         40.73        20.63 o
  -7   4   8       1102.12       1169.08        57.49 o
  -6   4   8        814.55        845.61        29.72 o
  -5   4   8          2.73          1.13         3.88 o
  -4   4   8        435.03        422.41        12.99 o
  -3   4   8        302.23        276.04        15.98 o
  -2   4   8        265.79        316.40        15.36 o
  -1   4   8       2011.06       2288.32        32.22 o
   0   4   8        505.92        472.03        10.59 o
   1   4   8       4098.52       4220.47        60.62 o
   2   4   8        895.70        898.33        21.20 o
   3   4   8          2.60          4.54         2.70 o
   4   4   8        921.40        932.00        27.55 o
   5   4   8        893.91        845.88        24.12 o
   6   4   8        417.61        380.61        17.45 o
   7   4   8        103.85         95.51        12.60 o
   8   4   8        169.63        178.56        15.71 o
   9   4   8         39.52         32.27         6.54 o
  10   4   8         14.28          9.36         3.40 o
 -10   5   8         96.02         90.23        18.30 o
  -9   5   8         39.70         38.25        13.45 o
  -8   5   8          9.05         11.35        12.54 o
  -7   5   8        976.92       1044.77        44.78 o
  -6   5   8       2206.62       2198.66        51.91 o
  -5   5   8        107.15        111.45        11.77 o
  -4   5   8       1774.50       1890.56        33.80 o
  -3   5   8        704.42        743.58        22.71 o
  -2   5   8        969.17        956.76        19.49 o
  -1   5   8       2040.99       2068.32        50.40 o
   0   5   8          1.91          8.20         2.31 o
   1   5   8       1778.86       1926.35        37.73 o
   2   5   8       1618.16       1643.59        34.00 o
   3   5   8          1.89          5.69         2.71 o
   4   5   8        137.12        139.52        10.27 o
   5   5   8        501.80        469.50        18.24 o
   6   5   8        142.50        125.51        10.27 o
   7   5   8        615.31        623.80        20.49 o
   8   5   8        225.40        249.82        15.53 o
   9   5   8         19.53         21.68         5.90 o
  10   5   8          2.71          0.93         3.51 o
 -10   6   8         31.23         32.37        13.08 o
  -9   6   8        110.33         96.19        16.76 o
  -8   6   8         69.74         75.31        24.61 o
  -7   6   8          1.38         18.27        20.21 o
  -6   6   8       1079.24       1071.10        31.95 o
  -5   6   8       2158.12       2161.86        54.10 o
  -4   6   8         39.74         35.13         4.52 o
  -3   6   8       1626.08       1580.64        29.07 o
  -2   6   8       1146.78       1124.69        43.20 o
  -1   6   8        154.03        218.50         9.22 o
   0   6   8         63.01         52.09         4.38 o
   1   6   8        421.95        366.57        12.21 o
   2   6   8        638.10        615.55        14.28 o
   3   6   8       1013.57       1079.59        24.04 o
   4   6   8        160.41        140.74         8.89 o
   5   6   8        172.96        145.64         9.47 o
   6   6   8        272.29        265.09        14.76 o
   7   6   8         58.06         63.21        11.59 o
   8   6   8        351.19        305.26        17.61 o
   9   6   8         42.52         44.43         6.97 o
 -10   7   8          7.63          8.11        10.17 o
  -9   7   8         58.86         51.90        14.04 o
  -8   7   8         51.28         49.87        10.14 o
  -7   7   8       1582.92       1402.10        92.30 o
  -6   7   8        451.50        463.92        16.46 o
  -5   7   8       3119.92       3121.67        66.93 o
  -4   7   8          1.74          7.54         2.75 o
  -3   7   8        484.50        492.30        21.33 o
  -2   7   8          7.29          5.53         2.46 o
  -1   7   8        910.10        890.34        22.61 o
   0   7   8        569.96        672.81        14.63 o
   1   7   8        495.78        511.41        15.51 o
   2   7   8        142.38        134.16         6.88 o
   3   7   8         28.58         24.15         3.86 o
   4   7   8         66.72         58.44         5.30 o
   5   7   8        222.36        176.93        11.07 o
   6   7   8        668.54        638.85        21.08 o
   7   7   8         27.87         32.14         6.06 o
   8   7   8        116.04        136.34        12.65 o
   9   7   8         98.35         88.81         8.81 o
 -10   8   8         24.13         21.49         9.95 o
  -9   8   8         41.79         36.37        11.55 o
  -8   8   8        541.78        559.25        26.73 o
  -7   8   8        669.86        490.43        38.84 o
  -6   8   8       1481.81       1518.45        44.72 o
  -5   8   8        530.06        504.69        16.66 o
  -4   8   8         62.04         44.81         9.55 o
  -3   8   8        417.33        425.51        12.56 o
  -2   8   8       3605.52       3799.77        89.06 o
  -1   8   8          5.41          3.30         2.31 o
   0   8   8        166.80        161.03         6.87 o
   1   8   8        898.71        826.48        20.60 o
   2   8   8          0.25          2.10         3.39 o
   3   8   8         20.08         19.92         3.99 o
   4   8   8         14.05         15.29         4.46 o
   5   8   8         60.35         62.58         6.83 o
   6   8   8         53.77         58.71         6.49 o
   7   8   8          4.30         17.16         6.50 o
   8   8   8          6.50         10.00         5.51 o
   9   8   8          3.28          2.14         3.78 o
 -10   9   8          2.57          3.91         7.14 o
  -9   9   8          0.72         -2.19         9.28 o
  -8   9   8         70.34         84.24        13.07 o
  -7   9   8        238.52        238.12        27.85 o
  -6   9   8        413.58        390.27        24.92 o
  -5   9   8       3005.30       2985.59        73.45 o
  -4   9   8         81.45         82.76         5.92 o
  -3   9   8        525.67        496.47        16.56 o
  -2   9   8        679.61        660.80        16.31 o
  -1   9   8          1.14          2.21         3.05 o
   0   9   8        791.59        818.49        51.01 o
   1   9   8          5.61          3.69         2.78 o
   2   9   8        371.54        310.39        12.74 o
   3   9   8         68.19         62.85         6.43 o
   4   9   8        608.17        557.39        24.72 o
   5   9   8        281.87        253.66        12.88 o
   6   9   8        115.02        119.51         8.79 o
   7   9   8        522.15        462.41        24.06 o
   8   9   8        436.35        475.15        17.41 o
   9   9   8          1.36         -0.94         4.02 o
  -9  10   8          7.82         10.65         8.90 o
  -8  10   8         51.27         45.34         7.12 o
  -7  10   8        114.22         99.97        18.79 o
  -6  10   8        176.20        141.70        19.11 o
  -5  10   8         10.82         12.21         3.80 o
  -4  10   8          7.98          3.96         3.74 o
  -3  10   8       1170.43       1186.17        27.86 o
  -2  10   8        139.85        139.17         8.51 o
  -1  10   8        328.55        349.07        14.51 o
   0  10   8         64.92         56.40         5.84 o
   1  10   8        953.47        847.47        30.06 o
   2  10   8        568.32        539.44        17.93 o
   3  10   8        105.85         95.07         9.50 o
   4  10   8       1609.44       1572.53        36.37 o
   5  10   8        140.25        156.03        13.96 o
   6  10   8        102.67        104.28         9.98 o
   7  10   8         89.67         80.97        13.02 o
   8  10   8         27.28         31.09         4.72 o
  -9  11   8        644.45        721.46        48.82 o
  -8  11   8         93.77        100.55         9.69 o
  -7  11   8         32.09         30.16         9.75 o
  -6  11   8         46.92         39.04         8.47 o
  -5  11   8          6.74          9.53         3.57 o
  -4  11   8          0.31          2.41         3.58 o
  -3  11   8         53.21         56.68         5.87 o
  -2  11   8         93.96         92.60         9.12 o
  -1  11   8          1.19          0.04         2.91 o
   0  11   8        488.82        516.43        17.63 o
   1  11   8        484.55        520.32        17.97 o
   2  11   8        814.96        786.80        23.05 o
   3  11   8        701.51        673.05        21.40 o
   4  11   8         78.57         82.51         6.75 o
   5  11   8        173.05        177.77        16.25 o
   6  11   8          1.12          4.96         4.67 o
   7  11   8          7.06          7.49         5.37 o
   8  11   8          5.97          1.34         2.82 o
  -9  12   8         60.24         57.62        12.72 o
  -8  12   8         14.22          5.45         3.72 o
  -7  12   8        170.05        158.69        13.14 o
  -6  12   8        225.52        216.65        12.56 o
  -5  12   8         73.28         71.93         8.46 o
  -4  12   8       2403.61       2463.70        56.46 o
  -3  12   8          0.67         -0.67         3.31 o
  -2  12   8        593.10        595.85        22.56 o
  -1  12   8         15.12         14.91         4.60 o
   0  12   8         89.13         90.11         7.72 o
   1  12   8        402.69        374.89        16.53 o
   2  12   8         26.31         37.20         6.47 o
   3  12   8        317.37        258.10        14.67 o
   4  12   8        951.19        986.34        27.03 o
   5  12   8        907.05        921.20        30.78 o
   6  12   8        161.44        162.55        22.79 o
   7  12   8        110.25        107.72        10.21 o
   8  12   8        128.35        107.31         8.76 o
  -8  13   8          0.61         -1.10         3.62 o
  -7  13   8        266.30        255.66        29.01 o
  -6  13   8         90.05        114.47        11.44 o
  -5  13   8         20.06         10.35         6.78 o
  -4  13   8        240.28        203.87        12.57 o
  -3  13   8        241.09        231.55        16.20 o
  -2  13   8       1880.77       1958.16        44.66 o
  -1  13   8         17.76         23.62         5.00 o
   0  13   8         24.93         14.37         4.55 o
   1  13   8        451.69        451.66        18.67 o
   2  13   8          0.02         -2.75         4.97 o
   3  13   8       1910.89       1980.37        59.44 o
   4  13   8         63.83         71.86         7.17 o
   5  13   8        207.13        199.40        13.25 o
   6  13   8        144.89        155.28        21.55 o
   7  13   8          5.03         -2.47         4.20 o
   8  13   8         38.29         47.06         5.64 o
  -8  14   8          0.36          1.66         3.46 o
  -7  14   8        403.98        425.95        26.47 o
  -6  14   8         25.07         12.31         4.50 o
  -5  14   8        131.40        123.62         9.65 o
  -4  14   8          0.40         -3.54         4.54 o
  -3  14   8        241.60        237.02        11.55 o
  -2  14   8        192.48        205.69        15.68 o
  -1  14   8        269.76        229.31        12.23 o
   0  14   8          0.55         -3.10         4.14 o
   1  14   8        561.10        612.09        23.05 o
   2  14   8         51.04         49.58        11.27 o
   3  14   8         26.57         30.81         9.26 o
   4  14   8         57.40         69.71         6.89 o
   5  14   8        235.21        246.43        16.88 o
   6  14   8          2.15          7.62         4.37 o
   7  14   8         19.89         29.45         6.66 o
   8  14   8          5.25          3.08         3.20 o
  -8  15   8         17.39         15.13         6.12 o
  -7  15   8         30.95         30.11         7.84 o
  -6  15   8         36.83         33.87         5.98 o
  -5  15   8        417.95        404.47        23.65 o
  -4  15   8          0.29          1.72         6.15 o
  -3  15   8        349.48        371.00        19.23 o
  -2  15   8        100.49         95.64         8.08 o
  -1  15   8        152.02        170.74        12.94 o
   0  15   8       1028.51       1168.46        34.45 o
   1  15   8        339.95        361.85        17.16 o
   2  15   8        385.67        391.47        18.44 o
   3  15   8          4.77          9.48         5.70 o
   4  15   8          1.34          2.29         4.69 o
   5  15   8         35.04         10.81         9.29 o
   6  15   8        530.89        547.40        19.95 o
   7  15   8          0.18          3.10         3.61 o
  -7  16   8        290.70        305.00        23.25 o
  -6  16   8          3.56          6.34         5.03 o
  -5  16   8          5.54          9.47         6.42 o
  -4  16   8       1129.16       1084.53        52.71 o
  -3  16   8        252.17        266.32        21.62 o
  -2  16   8       1390.68       1538.49       139.61 o
  -1  16   8       1916.99       2148.66        68.22 o
   0  16   8        195.51        167.74        14.07 o
   1  16   8          2.00          0.82         4.87 o
   2  16   8         14.95         11.25         5.13 o
   3  16   8         11.51          1.27         7.37 o
   4  16   8          8.62         13.94         5.61 o
   5  16   8        342.40        321.52        15.37 o
   6  16   8        133.07        143.41        26.11 o
   7  16   8         48.34         48.92         5.49 o
  -7  17   8         12.50         18.29         6.97 o
  -6  17   8         14.57         11.36         7.70 o
  -5  17   8         28.14         16.87         6.81 o
  -4  17   8          7.64         16.32         5.98 o
  -3  17   8          0.74          0.55         4.36 o
  -2  17   8         18.24         14.43         6.13 o
  -1  17   8        460.12        509.85        26.29 o
   0  17   8        457.62        480.63        26.05 o
   1  17   8        191.87        180.88        13.06 o
   2  17   8         30.57         25.85         8.19 o
   3  17   8        504.59        523.28        24.81 o
   4  17   8         63.26         64.40         7.43 o
   5  17   8         82.39         83.13         7.58 o
   6  17   8         54.69         61.60         6.85 o
   7  17   8         35.05         37.86         5.48 o
  -7  18   8        140.27        137.39        12.01 o
  -6  18   8        171.13        170.71        17.23 o
  -5  18   8        115.29        134.16        21.05 o
  -4  18   8        576.45        616.28        61.11 o
  -3  18   8         39.44         32.61         5.60 o
  -2  18   8          7.37          4.65         4.65 o
  -1  18   8        288.99        311.30        17.78 o
   0  18   8         32.15         22.11         5.21 o
   1  18   8         10.56         20.69         6.32 o
   2  18   8        145.60        146.98        16.64 o
   3  18   8        152.57        153.15        10.65 o
   4  18   8        135.20        134.26        13.61 o
   5  18   8          1.88          2.51         3.51 o
   6  18   8          0.19         -0.91         3.86 o
  -6  19   8         21.78         19.34         6.37 o
  -5  19   8        109.40        100.52        13.66 o
  -4  19   8         36.95         46.50         7.23 o
  -3  19   8        188.71        213.37        11.51 o
  -2  19   8          8.30          6.33         3.99 o
  -1  19   8        146.97        171.23        11.08 o
   0  19   8        863.46        917.86        28.50 o
   1  19   8         45.00         57.35         8.68 o
   2  19   8         14.17         11.01         4.70 o
   3  19   8         69.53         58.23         6.73 o
   4  19   8          8.11          6.82         5.48 o
   5  19   8          0.38         -2.49         3.38 o
   6  19   8        436.85        410.44        19.88 o
  -5  20   8         38.31         36.46         4.83 o
  -4  20   8        208.20        209.64        14.90 o
  -3  20   8         23.58         21.85         5.19 o
  -2  20   8         13.91         18.16         4.41 o
  -1  20   8        163.38        148.97         8.48 o
   0  20   8        168.44        156.84        10.27 o
   1  20   8        747.72        778.67        39.23 o
   2  20   8        302.81        337.62        14.57 o
   3  20   8          8.31          1.79         2.77 o
   4  20   8          2.37          1.30         3.72 o
   5  20   8         13.21         26.94         5.32 o
  -5  21   8         10.01         14.72         4.98 o
  -4  21   8         69.11         57.34         5.87 o
  -3  21   8         75.88         76.72         7.32 o
  -2  21   8         27.83         17.78         4.49 o
  -1  21   8        145.84        150.84         9.14 o
   0  21   8          4.58          3.10         3.57 o
   1  21   8         31.00         22.15         8.35 o
   2  21   8         63.59         80.82         8.66 o
   3  21   8        368.86        417.00        17.80 o
   4  21   8          5.44          7.69         6.02 o
  -4  22   8         20.38         25.14         6.12 o
  -3  22   8        540.50        546.12        24.67 o
  -2  22   8        128.43        122.93         8.70 o
  -1  22   8        179.77        209.68        11.82 o
   0  22   8         50.41         65.35         6.97 o
   1  22   8          0.10          0.58         3.55 o
   2  22   8         73.44         63.27         5.81 o
   3  22   8          6.31         15.27         3.66 o
   4  22   8          2.62         -0.54         2.24 o
  -2  23   8         46.72         40.59         7.31 o
  -1  23   8         99.25         93.83         6.91 o
   0  23   8          0.33          2.62         2.83 o
   1  23   8         70.46         76.28         6.04 o
   2  23   8         24.07         28.88         3.83 o
  -9   0   9        189.89        211.94        21.65 o
  -7   0   9        234.07        229.32        19.45 o
  -5   0   9         68.05         65.97        10.59 o
  -3   0   9        729.29        711.23        27.82 o
  -1   0   9        688.52        745.05        27.43 o
   1   0   9       5240.18       5203.38       105.58 o
   3   0   9       2983.92       2944.89        78.47 o
   5   0   9         37.07         43.48        22.13 o
   7   0   9         11.05         28.02        12.06 o
   9   0   9          8.79          9.40         4.73 o
 -10   1   9        184.11        195.03        38.02 o
  -9   1   9         30.27         20.27         7.38 o
  -8   1   9         31.88         32.81         9.17 o
  -7   1   9       1884.04       2030.07        49.10 o
  -6   1   9         35.92         18.76         5.30 o
  -5   1   9        224.18        205.99         9.39 o
  -4   1   9         23.62         15.69         3.28 o
  -3   1   9        268.11        298.08         9.67 o
  -2   1   9       1225.71       1315.43        27.19 o
  -1   1   9        108.60        100.32         4.93 o
   0   1   9        778.09        728.47        14.79 o
   1   1   9       2341.39       2327.90        30.19 o
   2   1   9        179.07        172.25         7.53 o
   3   1   9        392.69        347.20        12.16 o
   4   1   9         99.74        101.52         7.68 o
   5   1   9          7.95         13.06         4.62 o
   6   1   9       1039.09       1087.00        36.47 o
   7   1   9         86.72         87.72         9.55 o
   8   1   9          1.31          0.98         6.41 o
   9   1   9          0.03         -0.86         3.71 o
 -10   2   9         85.48         59.32        14.03 o
  -9   2   9         58.52         78.04        11.42 o
  -8   2   9        242.01        241.33        21.05 o
  -7   2   9        121.43        142.92        21.27 o
  -6   2   9       2573.50       2632.01        93.15 o
  -5   2   9        102.31         90.15         6.53 o
  -4   2   9          0.80          3.48         2.94 o
  -3   2   9        143.84        146.12         7.88 o
  -2   2   9       1205.34       1209.23        20.78 o
  -1   2   9       2056.98       2083.16        33.45 o
   0   2   9       5509.90       5188.08        83.07 o
   1   2   9       1028.49       1173.42        26.59 o
   2   2   9         23.02          9.73         3.62 o
   3   2   9         46.03         44.65         4.06 o
   4   2   9        191.28        174.71        11.73 o
   5   2   9         55.66         56.84         7.23 o
   6   2   9        430.32        391.26        20.67 o
   7   2   9         72.68         83.17         9.58 o
   8   2   9          2.95          0.00         5.26 o
   9   2   9          9.43         11.31         7.23 o
 -10   3   9          4.11          5.25         9.61 o
  -9   3   9          7.69         10.65        15.73 o
  -8   3   9        231.88        209.49        25.05 o
  -7   3   9        183.23        179.63        19.75 o
  -6   3   9          8.93         11.86         4.92 o
  -5   3   9       1605.50       1642.43        45.10 o
  -4   3   9       3385.59       3365.59        79.38 o
  -3   3   9         59.74         51.38         4.78 o
  -2   3   9       1706.12       1726.64        32.08 o
  -1   3   9       1434.79       1457.70        25.07 o
   0   3   9         58.64         42.67         3.48 o
   1   3   9       4336.32       4453.87        71.17 o
   2   3   9       1343.15       1392.86        31.80 o
   3   3   9         75.23         68.06         6.68 o
   4   3   9        137.28         97.87         7.89 o
   5   3   9        115.99        134.04        13.72 o
   6   3   9         22.80         17.17         7.54 o
   7   3   9        104.89        102.92        10.37 o
   8   3   9          5.53          2.71         4.17 o
   9   3   9         76.81         73.91         8.38 o
 -10   4   9         11.32         28.62        11.33 o
  -9   4   9          0.49         -2.04        11.56 o
  -8   4   9          0.61         -0.56        16.83 o
  -7   4   9         39.52         38.20         6.55 o
  -6   4   9        670.94        643.19        23.79 o
  -5   4   9        146.82        141.39        11.78 o
  -4   4   9        273.05        285.80        11.77 o
  -3   4   9       2201.99       2257.96        54.77 o
  -2   4   9          3.96          6.01         3.21 o
  -1   4   9          6.81          6.53         2.54 o
   0   4   9         16.64         23.96         3.09 o
   1   4   9       1547.33       1535.74        33.87 o
   2   4   9          2.75          4.46         2.57 o
   3   4   9          2.66          3.66         3.78 o
   4   4   9        296.12        295.96        13.76 o
   5   4   9        526.05        513.02        17.93 o
   6   4   9         85.30         78.64         9.83 o
   7   4   9        213.08        218.10        13.44 o
   8   4   9         81.38         62.71        16.47 o
   9   4   9        113.80         94.92        12.17 o
 -10   5   9        176.46        147.79        19.89 o
  -9   5   9         46.78         45.77        14.13 o
  -8   5   9        275.90        222.50        35.55 o
  -7   5   9        171.99        165.90        17.04 o
  -6   5   9         22.42         13.07         5.66 o
  -5   5   9        434.04        398.50        19.58 o
  -4   5   9        961.13        990.35        24.66 o
  -3   5   9        172.81        180.67        12.16 o
  -2   5   9       1635.29       1595.65        46.40 o
  -1   5   9        884.61        766.36        18.57 o
   0   5   9       1719.52       1689.10        31.83 o
   1   5   9          1.73          1.48         2.65 o
   2   5   9         95.66         88.27         5.21 o
   3   5   9        382.60        374.90        15.16 o
   4   5   9        741.59        704.79        19.08 o
   5   5   9          5.66         11.68         5.88 o
   6   5   9        191.59        184.86        14.23 o
   7   5   9        129.95        109.32         9.31 o
   8   5   9         25.75         18.70         6.43 o
   9   5   9         53.51         61.67         7.21 o
 -10   6   9         15.00         20.99         9.72 o
  -9   6   9          7.90          2.00         9.77 o
  -8   6   9        316.77        334.48        44.96 o
  -7   6   9         65.15         59.87         9.66 o
  -6   6   9         71.27         65.95         8.25 o
  -5   6   9        570.65        544.31        26.64 o
  -4   6   9         10.83          6.36         3.37 o
  -3   6   9        113.22        103.84        12.28 o
  -2   6   9          2.93          2.86         4.57 o
  -1   6   9         49.12         54.46         4.61 o
   0   6   9       2001.18       2073.17        29.99 o
   1   6   9        366.90        335.08        13.41 o
   2   6   9       1257.74       1307.85        24.69 o
   3   6   9         64.59         74.18         5.86 o
   4   6   9         80.12         87.72         7.58 o
   5   6   9        394.10        380.43        15.52 o
   6   6   9         19.99         16.40         4.57 o
   7   6   9         74.24         74.12        10.32 o
   8   6   9        351.99        375.03        16.93 o
   9   6   9          1.19          4.35         3.72 o
 -10   7   9        170.48        158.13        18.82 o
  -9   7   9         78.18         86.83        21.16 o
  -8   7   9         36.05         33.99        18.60 o
  -7   7   9         38.25         20.59         6.55 o
  -6   7   9         29.05         28.90         7.84 o
  -5   7   9       1265.61       1231.93        34.65 o
  -4   7   9        134.97        124.23         7.82 o
  -3   7   9        513.38        554.57        23.09 o
  -2   7   9       3087.60       3183.53        79.73 o
  -1   7   9         84.60         74.96         5.17 o
   0   7   9          4.45          3.74         2.20 o
   1   7   9        344.65        381.23        14.76 o
   2   7   9       1624.40       1691.38        30.33 o
   3   7   9       2227.56       2218.19        45.63 o
   4   7   9         52.02         40.38         5.79 o
   5   7   9         60.52         62.59         9.88 o
   6   7   9         89.53         89.63         7.59 o
   7   7   9         70.28         76.40        20.77 o
   8   7   9          1.98         -4.20         4.35 o
   9   7   9         29.66         20.25         5.51 o
 -10   8   9         46.04         32.88         8.74 o
  -9   8   9         28.43         35.42        11.33 o
  -8   8   9        116.64        123.83        19.73 o
  -7   8   9          6.36          0.54         5.47 o
  -6   8   9         56.59         50.20        22.31 o
  -5   8   9          0.45         -0.86         3.97 o
  -4   8   9        414.88        402.06        20.15 o
  -3   8   9         79.00         80.83         7.75 o
  -2   8   9          0.64          2.90         3.70 o
  -1   8   9        160.13        159.60         7.46 o
   0   8   9        672.45        683.46        16.16 o
   1   8   9        981.05        953.88        21.44 o
   2   8   9       4161.91       4232.68        85.44 o
   3   8   9       1530.38       1557.26        36.05 o
   4   8   9       1032.14        996.65        47.13 o
   5   8   9        124.00        105.16         8.45 o
   6   8   9        999.94       1010.96        47.50 o
   7   8   9        603.92        570.31        35.21 o
   8   8   9         96.20        111.02        16.19 o
  -9   9   9          3.56          3.23         9.10 o
  -8   9   9          3.70          4.89        10.63 o
  -7   9   9        244.07        250.37        48.18 o
  -6   9   9        126.44        116.94        15.45 o
  -5   9   9         78.12         55.81         9.15 o
  -4   9   9          1.20          1.99         5.81 o
  -3   9   9       1063.30       1072.00        26.05 o
  -2   9   9         68.87         77.96         6.30 o
  -1   9   9       4424.10       4583.52        80.80 o
   0   9   9        401.60        440.50        25.11 o
   1   9   9         11.74         18.01         4.52 o
   2   9   9        200.57        171.78        15.83 o
   3   9   9         40.42         40.76         5.79 o
   4   9   9        888.97        877.05        28.19 o
   5   9   9        285.39        252.74        14.62 o
   6   9   9         55.23         67.65         8.14 o
   7   9   9        406.60        427.32        27.37 o
   8   9   9         60.46         67.00         6.57 o
  -9  10   9        109.90         93.96        18.45 o
  -8  10   9         99.32        107.19        17.70 o
  -7  10   9        292.36        367.97        46.31 o
  -6  10   9         31.32         25.65         5.48 o
  -5  10   9          4.52          0.34         5.89 o
  -4  10   9         34.50         22.83         5.29 o
  -3  10   9        351.21        374.38        20.72 o
  -2  10   9          2.45          1.37         3.58 o
  -1  10   9        858.79        946.87        27.64 o
   0  10   9          0.05         -1.78         4.13 o
   1  10   9         22.28         27.83         5.27 o
   2  10   9        671.33        612.25        29.57 o
   3  10   9         44.13         36.36         5.66 o
   4  10   9        568.92        583.05        33.23 o
   5  10   9        462.19        508.45        21.14 o
   6  10   9       1855.93       1878.36        58.26 o
   7  10   9         14.93          9.32         6.09 o
   8  10   9         60.98         61.12         8.03 o
  -9  11   9        224.98        225.14        24.19 o
  -8  11   9         19.21         24.70        13.94 o
  -7  11   9         60.08         52.45        14.57 o
  -6  11   9        344.33        285.86        36.07 o
  -5  11   9          1.77         -1.17         9.16 o
  -4  11   9       1845.99       1790.27        53.34 o
  -3  11   9       3705.14       3833.00        84.43 o
  -2  11   9        129.38        131.52         8.70 o
  -1  11   9          1.51          1.00         3.75 o
   0  11   9         21.51         23.51         4.67 o
   1  11   9       1062.02       1115.39        38.32 o
   2  11   9        419.65        461.16        18.95 o
   3  11   9         10.48         13.32         4.35 o
   4  11   9        108.43        100.05         8.88 o
   5  11   9         91.49         86.84        10.66 o
   6  11   9          1.40         -2.63         9.60 o
   7  11   9         25.52         28.73         9.17 o
   8  11   9          0.90          0.54         4.29 o
  -9  12   9          0.09          3.44         5.91 o
  -8  12   9        247.04        266.52        22.11 o
  -7  12   9         12.17         16.56        11.24 o
  -6  12   9         44.45         40.65        13.09 o
  -5  12   9         89.23         92.88        12.35 o
  -4  12   9        195.74        199.39        12.88 o
  -3  12   9        445.31        450.23        18.57 o
  -2  12   9         26.19         17.33         4.60 o
  -1  12   9        518.47        552.52        27.95 o
   0  12   9        134.83        119.41         9.90 o
   1  12   9         34.24         37.01         7.30 o
   2  12   9         25.13          8.07         6.57 o
   3  12   9        188.33        229.62        13.82 o
   4  12   9         10.82          6.72         5.54 o
   5  12   9        135.96        128.73        10.65 o
   6  12   9         71.87         83.30         9.83 o
   7  12   9         84.68         90.05        19.28 o
   8  12   9         12.32          6.34         5.28 o
  -8  13   9         38.22         44.78        13.88 o
  -7  13   9        268.96        239.03        22.97 o
  -6  13   9        188.98        186.13        28.97 o
  -5  13   9        140.83        133.83         9.74 o
  -4  13   9        564.48        639.70        37.07 o
  -3  13   9        243.94        235.39        14.21 o
  -2  13   9        314.63        354.16        16.72 o
  -1  13   9        167.40        177.68        10.86 o
   0  13   9          1.83         -0.50         3.94 o
   1  13   9         28.08         30.30         6.79 o
   2  13   9          1.01          1.70         4.25 o
   3  13   9         11.76         16.85         5.56 o
   4  13   9         29.48         29.02         6.00 o
   5  13   9        170.38        176.08        16.55 o
   6  13   9         88.48         93.39         8.34 o
   7  13   9          1.56         -0.99         3.11 o
  -8  14   9         16.73         17.90         5.78 o
  -7  14   9          0.19          8.74         8.53 o
  -6  14   9          8.52          3.04         9.49 o
  -5  14   9         10.84         16.57         7.37 o
  -4  14   9        119.81         99.59        18.26 o
  -3  14   9       1675.51       1749.61        53.14 o
  -2  14   9       1303.58       1378.10        44.34 o
  -1  14   9         28.94         30.28         6.16 o
   0  14   9          3.17          0.58         4.06 o
   1  14   9         16.57         15.12         5.85 o
   2  14   9        121.56        121.68        11.44 o
   3  14   9        185.82        173.29        17.58 o
   4  14   9        701.00        729.65        25.95 o
   5  14   9         79.80         63.37        14.37 o
   6  14   9        192.79        211.36        11.67 o
   7  14   9         18.81         12.78         3.41 o
  -7  15   9          1.79          1.54         5.96 o
  -6  15   9          0.43         -5.18         5.18 o
  -5  15   9        366.26        340.38        20.22 o
  -4  15   9        377.79        373.98        69.59 o
  -3  15   9        150.79        146.62        12.41 o
  -2  15   9         45.95         26.80         6.63 o
  -1  15   9          6.67         14.76         5.51 o
   0  15   9         79.04         86.53        10.09 o
   1  15   9        287.32        303.80        15.81 o
   2  15   9        287.01        289.13        19.25 o
   3  15   9        447.58        467.73        26.27 o
   4  15   9        308.41        304.42        18.38 o
   5  15   9          9.21          7.87         4.14 o
   6  15   9        160.85        150.53        10.84 o
   7  15   9        248.05        281.10        35.88 o
  -7  16   9         31.58         39.77         8.60 o
  -6  16   9        106.11        102.24        22.26 o
  -5  16   9         46.09         39.40         9.33 o
  -4  16   9         17.91         17.33         5.34 o
  -3  16   9        103.27        122.34        10.51 o
  -2  16   9          0.80          2.97         6.10 o
  -1  16   9        429.99        524.74        23.26 o
   0  16   9        159.94        172.61        11.64 o
   1  16   9        846.00        890.58        37.92 o
   2  16   9         38.60         29.98        14.46 o
   3  16   9         21.96         16.32         6.20 o
   4  16   9         79.45         92.02        11.12 o
   5  16   9         55.67         71.10         7.74 o
   6  16   9         76.90         77.77         7.41 o
   7  16   9         50.78         53.05         7.29 o
  -7  17   9         68.17         74.10         9.12 o
  -6  17   9         74.99         87.62        12.84 o
  -5  17   9        167.17        184.89        20.23 o
  -4  17   9        129.51        145.57        11.71 o
  -3  17   9          3.97         -3.88         5.34 o
  -2  17   9        129.43        127.42        11.17 o
  -1  17   9         16.92          7.95         4.21 o
   0  17   9         42.18         34.54         7.57 o
   1  17   9         15.75          8.95         4.95 o
   2  17   9        122.06        119.39        11.75 o
   3  17   9         17.57         27.40         6.92 o
   4  17   9        404.42        394.31        16.56 o
   5  17   9          2.19         -2.08         3.30 o
   6  17   9         18.97          8.33         6.61 o
  -6  18   9        163.12        194.36        16.42 o
  -5  18   9         62.04         57.83        11.66 o
  -4  18   9         83.72         79.67         8.56 o
  -3  18   9        272.85        287.38        24.50 o
  -2  18   9         46.92         64.05         8.72 o
  -1  18   9          1.08          4.74         4.96 o
   0  18   9          0.89          3.22         5.53 o
   1  18   9        397.40        471.99        22.90 o
   2  18   9        150.93        182.54        11.38 o
   3  18   9          3.68          1.40         3.16 o
   4  18   9         35.81         44.81         5.68 o
   5  18   9          1.80          2.49         2.80 o
   6  18   9         19.02         15.87         3.93 o
  -6  19   9        197.70        197.33        14.07 o
  -5  19   9          3.59          4.17         6.74 o
  -4  19   9          0.08         -2.47         3.55 o
  -3  19   9        299.02        303.65        16.07 o
  -2  19   9          5.36          5.00         4.77 o
  -1  19   9        152.44        145.81        11.68 o
   0  19   9          0.49         -3.73         3.73 o
   1  19   9        689.22        796.97        25.37 o
   2  19   9         44.66         44.58         6.66 o
   3  19   9         52.59         46.36         6.92 o
   4  19   9          0.28         -2.75         3.19 o
   5  19   9          1.89          3.19         5.61 o
  -5  20   9         17.09         16.60         5.77 o
  -4  20   9         10.20         15.56         5.61 o
  -3  20   9          7.73          6.26         3.89 o
  -2  20   9         11.41         14.39         4.70 o
  -1  20   9         65.82         63.61         6.47 o
   0  20   9        103.82        119.40        13.93 o
   1  20   9         33.52         35.07         5.27 o
   2  20   9         84.37         78.66         7.88 o
   3  20   9          0.04         -2.05         3.12 o
   4  20   9         70.31         70.68         6.44 o
  -4  21   9         33.39         32.38         7.23 o
  -3  21   9        226.17        219.31         9.30 o
  -2  21   9         44.52         46.19         5.43 o
  -1  21   9         32.81         33.14         4.59 o
   0  21   9         64.28         55.80         5.57 o
   1  21   9          0.99         -2.91         3.08 o
   2  21   9         92.67         96.38         8.40 o
   3  21   9         97.18         97.45         9.00 o
   4  21   9         26.83         29.76         3.66 o
  -3  22   9        253.12        226.72        16.00 o
  -2  22   9        122.15        117.79         7.75 o
  -1  22   9          6.83          5.04         3.22 o
   0  22   9          7.90          7.91         3.42 o
   1  22   9         58.74         55.61        10.89 o
   2  22   9        167.28        152.54         8.71 o
   3  22   9          0.17          1.10         2.35 o
  -1  23   9         40.09         52.83         7.45 o
   0  23   9         42.02         29.88         6.15 o
   1  23   9         61.75         53.83         5.77 o
  -8   0  10        607.99        533.63        36.58 o
  -6   0  10        651.49        671.99        29.99 o
  -4   0  10        159.03        162.73        12.70 o
  -2   0  10       3169.58       3001.17        59.28 o
   0   0  10        118.03        140.04         8.60 o
   2   0  10        907.59        925.06        32.84 o
   4   0  10          1.62          3.48         4.69 o
   6   0  10          1.33         11.84         9.40 o
   8   0  10         17.23          9.45         8.38 o
  -9   1  10         97.73        114.60        12.48 o
  -8   1  10        418.97        413.67        25.89 o
  -7   1  10        314.18        262.84        19.35 o
  -6   1  10       1023.66        997.77        44.84 o
  -5   1  10       1105.87       1058.40        42.99 o
  -4   1  10        219.46        236.94         9.75 o
  -3   1  10        329.39        327.72        14.85 o
  -2   1  10        692.21        692.81        17.55 o
  -1   1  10        350.35        346.10         9.37 o
   0   1  10        253.31        253.03         9.33 o
   1   1  10        143.93        102.57         5.00 o
   2   1  10        286.81        294.05        13.03 o
   3   1  10       1897.99       1909.09        47.83 o
   4   1  10        350.45        351.96        19.77 o
   5   1  10        355.70        347.08        15.59 o
   6   1  10        872.57        810.59        33.68 o
   7   1  10          3.23          0.00         5.86 o
   8   1  10        104.27        110.13        11.63 o
   9   1  10        112.63        128.54        10.04 o
 -10   2  10          0.50          5.11         6.05 o
  -9   2  10        314.06        341.91        62.35 o
  -8   2  10        267.11        246.29        34.64 o
  -7   2  10        114.95         98.18        15.20 o
  -6   2  10        661.50        597.35        36.32 o
  -5   2  10        730.47        708.59        20.90 o
  -4   2  10       1810.87       1839.66        51.68 o
  -3   2  10          0.07          0.76         2.40 o
  -2   2  10        288.48        290.36         9.28 o
  -1   2  10         56.68         59.74         4.25 o
   0   2  10         37.34         27.70         3.09 o
   1   2  10       4916.98       4978.10        67.70 o
   2   2  10         12.39         11.89         3.18 o
   3   2  10          3.52          9.34         3.01 o
   4   2  10         36.55         28.01         5.45 o
   5   2  10        290.17        269.59        16.12 o
   6   2  10          1.54          2.60         7.63 o
   7   2  10         40.34         47.00         7.56 o
   8   2  10         16.48         21.58         5.01 o
   9   2  10          0.98          1.23         4.12 o
 -10   3  10         78.65         59.49        11.34 o
  -9   3  10        214.90        173.80        19.39 o
  -8   3  10         16.78         26.36        16.88 o
  -7   3  10          9.88         14.30         6.91 o
  -6   3  10        117.44         98.88        12.12 o
  -5   3  10        384.78        393.81        15.34 o
  -4   3  10        117.68        106.78         8.37 o
  -3   3  10         42.18         47.36         4.70 o
  -2   3  10       1068.85       1122.59        33.56 o
  -1   3  10       2836.34       2836.17        50.38 o
   0   3  10        472.45        433.99        11.69 o
   1   3  10        323.76        311.75        12.11 o
   2   3  10        415.68        421.31        13.68 o
   3   3  10         29.63         36.86         4.22 o
   4   3  10        161.47        164.29         9.39 o
   5   3  10       1061.30        980.04        33.41 o
   6   3  10        491.29        441.88        33.97 o
   7   3  10          0.13          7.59         7.98 o
   8   3  10        329.50        324.42        21.77 o
   9   3  10        138.68        121.47        12.50 o
 -10   4  10         27.15          7.22         7.51 o
  -9   4  10        120.60         95.09        14.91 o
  -8   4  10         23.88         10.97        18.45 o
  -7   4  10        433.17        392.31        27.49 o
  -6   4  10         15.58         14.59         6.03 o
  -5   4  10        139.81        155.18        13.93 o
  -4   4  10         22.83         11.45         4.15 o
  -3   4  10        189.93        191.65         9.66 o
  -2   4  10       2264.33       2303.69        46.51 o
  -1   4  10        211.57        197.24         9.42 o
   0   4  10        455.77        517.20        17.78 o
   1   4  10         39.73         50.71         4.77 o
   2   4  10        118.35        138.28         7.03 o
   3   4  10         43.98         34.50         4.87 o
   4   4  10       2106.35       2091.24        41.91 o
   5   4  10        239.27        262.20        17.85 o
   6   4  10         21.73         31.29         8.61 o
   7   4  10          1.81          6.04         4.78 o
   8   4  10        193.03        148.91        10.20 o
   9   4  10         55.83         57.47         8.48 o
 -10   5  10         24.32         12.01         6.98 o
  -9   5  10         61.37         62.47        12.95 o
  -8   5  10         17.52          7.78        11.26 o
  -7   5  10        350.38        300.74        15.41 o
  -6   5  10       1100.96       1107.57       115.09 o
  -5   5  10          8.85          6.40         4.69 o
  -4   5  10        124.96        142.56         8.82 o
  -3   5  10         12.80         16.11         3.71 o
  -2   5  10         67.15         77.05         6.82 o
  -1   5  10        141.88        146.64         8.32 o
   0   5  10         45.40         49.17         4.11 o
   1   5  10        399.06        387.01        12.36 o
   2   5  10        779.11        760.02        18.12 o
   3   5  10        911.93        945.22        24.13 o
   4   5  10        281.54        239.06        12.87 o
   5   5  10        941.67        965.32        33.04 o
   6   5  10        347.73        346.38        28.35 o
   7   5  10         16.61         16.09         5.10 o
   8   5  10         77.73         75.01         8.95 o
   9   5  10        139.27        131.44        11.53 o
  -9   6  10        169.12        212.67        20.19 o
  -8   6  10        249.15        233.88        25.27 o
  -7   6  10          1.10          5.84         5.73 o
  -6   6  10         45.85         17.60        18.51 o
  -5   6  10        853.25        902.89        33.84 o
  -4   6  10        152.78        136.96        10.73 o
  -3   6  10          2.33          6.27         3.68 o
  -2   6  10        229.97        227.87        10.80 o
  -1   6  10        260.77        267.26        10.83 o
   0   6  10        275.72        264.41         9.82 o
   1   6  10       1060.27       1128.10        21.51 o
   2   6  10          4.29          6.57         2.67 o
   3   6  10        110.93         96.92         8.61 o
   4   6  10         55.93         56.32         7.08 o
   5   6  10        276.61        280.26        16.93 o
   6   6  10        713.96        737.30        34.08 o
   7   6  10          7.75          7.65         4.86 o
   8   6  10         21.86         22.73         7.08 o
  -9   7  10         20.43         28.78        17.51 o
  -8   7  10          0.02         -1.38        12.23 o
  -7   7  10         94.20         66.85        10.76 o
  -6   7  10          2.04          4.22         4.99 o
  -5   7  10         52.12         60.74        14.17 o
  -4   7  10          2.49          4.67         4.20 o
  -3   7  10       1706.91       1732.91        43.67 o
  -2   7  10        195.92        204.64        10.55 o
  -1   7  10        441.25        402.09        15.19 o
   0   7  10          1.90          0.82         3.11 o
   1   7  10        119.48        142.46         8.71 o
   2   7  10          3.80          4.25         2.55 o
   3   7  10        566.92        599.35        22.77 o
   4   7  10        357.54        360.76        21.92 o
   5   7  10        493.19        486.98        65.64 o
   6   7  10        323.96        341.75        78.33 o
   7   7  10        165.19        159.40        14.70 o
   8   7  10        156.28        157.96         9.45 o
  -9   8  10         59.74         52.25        13.19 o
  -8   8  10        116.06        146.07        19.97 o
  -7   8  10        256.76        258.55        19.08 o
  -6   8  10        476.24        439.75        23.91 o
  -5   8  10          6.23          3.68         6.63 o
  -4   8  10         57.56         53.38         5.75 o
  -3   8  10        275.80        276.54        19.42 o
  -2   8  10         15.09          9.91         5.25 o
  -1   8  10        881.36        880.49        24.89 o
   0   8  10       1818.43       1905.38        37.75 o
   1   8  10          4.76         -0.47         2.82 o
   2   8  10          1.07          2.73         3.01 o
   3   8  10        168.69        188.09        10.74 o
   4   8  10          7.58          7.28         3.94 o
   5   8  10         70.89         63.29         7.57 o
   6   8  10          1.96          2.17         3.76 o
   7   8  10          0.30         -0.25         5.37 o
   8   8  10         38.26         31.94        11.54 o
  -9   9  10         60.31         75.42        15.65 o
  -8   9  10          0.02         12.46        10.55 o
  -7   9  10          0.07         -2.49         4.88 o
  -6   9  10        285.16        252.51        17.97 o
  -4   9  10        905.81        899.02        23.90 o
  -3   9  10         13.84         20.97         7.37 o
  -2   9  10         31.29         25.49         8.71 o
  -1   9  10          8.32          9.67         5.66 o
   0   9  10        184.67        195.21        14.85 o
   1   9  10        801.70        824.70        24.64 o
   2   9  10       1295.26       1219.14        32.55 o
   3   9  10         78.10         78.04         6.14 o
   4   9  10         18.72         26.24         5.22 o
   5   9  10        115.43        103.02        13.39 o
   6   9  10         20.96         23.69        10.72 o
   7   9  10        440.67        459.46        33.67 o
   8   9  10          0.07         -3.76         4.34 o
  -9  10  10         35.32         38.46        11.05 o
  -8  10  10          3.23         12.68         9.64 o
  -7  10  10         14.47         17.91         5.79 o
  -6  10  10          0.12         -1.11         5.49 o
  -5  10  10        187.80        209.78        15.87 o
  -4  10  10       1659.82       1649.01        58.57 o
  -3  10  10        542.55        492.36        39.31 o
  -2  10  10         23.21         37.48         6.25 o
  -1  10  10          5.12         16.40         4.94 o
   0  10  10        131.90        118.96        12.30 o
   1  10  10        109.45        104.15        10.59 o
   2  10  10        341.69        323.74        14.07 o
   3  10  10        500.95        442.15        21.40 o
   4  10  10        584.14        582.19        22.51 o
   5  10  10         93.71         76.38         7.44 o
   6  10  10         49.08         52.82         9.61 o
   7  10  10         56.90         56.10         8.48 o
   8  10  10        302.42        367.57        25.65 o
  -9  11  10          1.87          3.42         5.67 o
  -8  11  10        278.55        272.10        22.10 o
  -7  11  10          2.33          4.73         9.99 o
  -6  11  10         57.16         62.26         9.54 o
  -5  11  10         23.59         20.22         7.59 o
  -4  11  10         27.93         49.46        23.94 o
  -3  11  10        412.07        332.24        32.64 o
  -2  11  10         12.07         11.18         4.94 o
  -1  11  10        458.43        441.76        19.61 o
   0  11  10       1586.20       1625.78        44.91 o
   1  11  10       1808.14       1825.28        55.83 o
   2  11  10          9.92          7.10         4.70 o
   3  11  10         20.97         22.83         5.13 o
   4  11  10         30.58         27.45         5.30 o
   5  11  10        130.40        138.48        12.15 o
   6  11  10         33.09         41.52         6.87 o
   7  11  10        151.24        168.38        13.00 o
  -8  12  10        141.64        152.22        22.98 o
  -7  12  10         19.15         18.41        10.10 o
  -6  12  10        215.50        214.96        17.31 o
  -5  12  10        176.00        153.86        22.89 o
  -4  12  10         84.38         81.06        17.54 o
  -3  12  10        117.79        123.00         9.96 o
  -2  12  10        221.58        235.34        14.47 o
  -1  12  10        597.93        636.04        24.54 o
   0  12  10          2.64         -4.35         4.35 o
   1  12  10          4.41          5.08         4.89 o
   2  12  10       1171.02       1200.53        35.35 o
   3  12  10         92.97         73.01         8.27 o
   4  12  10         42.00         35.71         6.28 o
   5  12  10          0.20          2.57         8.21 o
   6  12  10         66.98         73.67        10.67 o
   7  12  10         43.67         37.79         6.69 o
  -8  13  10          7.59         -2.19         6.43 o
  -7  13  10          9.51         23.05         6.28 o
  -6  13  10        110.78        121.00        11.39 o
  -5  13  10          8.49         13.39        12.18 o
  -4  13  10         49.12         61.15        10.98 o
  -3  13  10        280.60        285.39        16.07 o
  -2  13  10         44.59         56.21         8.05 o
  -1  13  10        799.87        854.52        29.66 o
   0  13  10        428.41        415.74        28.38 o
   1  13  10       1199.49       1255.21        36.23 o
   2  13  10         43.60         30.44         6.95 o
   3  13  10         90.38        127.10        10.25 o
   4  13  10        390.39        385.79        20.83 o
   5  13  10          9.38         11.06         4.38 o
   6  13  10          2.90          5.09         5.24 o
   7  13  10         24.29         39.46         9.09 o
  -7  14  10          2.22          9.34         7.96 o
  -6  14  10          1.38          1.82         3.72 o
  -5  14  10        183.83        206.37        18.71 o
  -4  14  10         56.49         73.57         9.84 o
  -3  14  10        268.52        276.65        22.86 o
  -2  14  10       1620.14       1682.43        68.37 o
  -1  14  10         70.44         72.98         8.63 o
   0  14  10          3.69          2.38        10.54 o
   1  14  10         47.27         64.80         7.80 o
   2  14  10         24.59         27.25         6.97 o
   3  14  10          0.33          1.28         6.65 o
   4  14  10          7.48         10.07         9.21 o
   5  14  10        361.30        347.12        15.42 o
   6  14  10         56.73         71.96        12.55 o
   7  14  10         31.26         25.80         6.78 o
  -7  15  10         17.27         21.71         6.28 o
  -6  15  10        107.10         97.15        11.39 o
  -5  15  10         24.12         24.68        12.18 o
  -4  15  10         25.00         30.76         7.60 o
  -3  15  10        209.88        216.56        16.14 o
  -2  15  10         89.08         75.17        12.51 o
  -1  15  10        292.48        315.38        23.12 o
   0  15  10         93.09         62.22        15.10 o
   1  15  10        495.35        498.92        32.17 o
   2  15  10         27.01         18.12         7.57 o
   3  15  10         10.89         12.13         5.29 o
   4  15  10        242.24        238.67        15.29 o
   5  15  10          0.31         -0.62         3.65 o
   6  15  10         12.45         15.09         7.34 o
   7  15  10         65.52         69.79         8.47 o
  -6  16  10        326.54        380.34        25.59 o
  -5  16  10          3.61          9.91         7.46 o
  -4  16  10        844.50        901.18        39.00 o
  -3  16  10          3.42          4.44         5.55 o
  -2  16  10         25.00         36.72         7.41 o
  -1  16  10          0.40          1.99         4.81 o
   0  16  10        380.84        396.32        20.88 o
   1  16  10        297.00        309.53        20.53 o
   2  16  10          2.10          2.96         5.88 o
   3  16  10         12.20         11.54         4.42 o
   4  16  10        124.10        125.65        13.06 o
   5  16  10          8.23         11.34         3.62 o
   6  16  10        108.52        139.43        13.47 o
  -6  17  10         21.52         22.71         6.49 o
  -5  17  10        628.53        697.93        38.87 o
  -4  17  10          5.59         -2.06         7.74 o
  -3  17  10        258.75        284.91        16.06 o
  -2  17  10          8.39          9.08         5.91 o
  -1  17  10          6.13         -1.84         4.23 o
   0  17  10          0.27          2.68         5.66 o
   1  17  10          2.40          6.63         7.47 o
   2  17  10        256.96        271.40        16.43 o
   3  17  10          1.81          4.27         3.82 o
   4  17  10         73.28         69.71         6.69 o
   5  17  10          0.19          3.75         4.25 o
   6  17  10         13.37          8.23         4.87 o
  -6  18  10         10.15          5.26         3.65 o
  -5  18  10        119.35        114.31        13.29 o
  -4  18  10          2.23          3.50         6.77 o
  -3  18  10         24.84         32.99         5.85 o
  -2  18  10        124.08        123.74        10.42 o
  -1  18  10        171.73        191.07        28.98 o
   0  18  10        260.39        284.41        15.58 o
   1  18  10         39.13         43.69         6.10 o
   2  18  10        198.29        194.18        15.76 o
   3  18  10         48.00         51.78         5.90 o
   4  18  10        225.30        234.45        14.33 o
   5  18  10          9.10          7.78         5.03 o
  -5  19  10         24.57         34.89         6.97 o
  -4  19  10          0.49          4.32         6.38 o
  -3  19  10        172.16        184.99        18.49 o
  -2  19  10          9.72         10.00         4.12 o
  -1  19  10          2.31          1.67         3.65 o
   0  19  10         29.44         43.22         5.73 o
   1  19  10        104.64        114.23         8.75 o
   2  19  10          0.83          3.50         3.43 o
   3  19  10         80.12        103.12         7.22 o
   4  19  10        206.72        211.64         9.20 o
  -4  20  10         59.83         70.25         9.72 o
  -3  20  10         21.33         20.04         7.42 o
  -2  20  10          1.70         -0.49         2.85 o
  -1  20  10          7.72          5.00         3.24 o
   0  20  10        211.09        217.50        10.62 o
   1  20  10         74.65         95.76         7.01 o
   2  20  10         65.71         78.32         6.28 o
   3  20  10          0.83          1.01         2.29 o
   4  20  10          8.88          6.36         5.06 o
  -3  21  10         23.94          7.95         3.51 o
  -2  21  10        100.99         92.23         5.82 o
  -1  21  10        206.71        195.65         9.07 o
   0  21  10         97.67        106.32         6.66 o
   1  21  10          4.59          2.16         2.69 o
   2  21  10         62.70         57.55         9.27 o
   3  21  10        113.30        104.82        10.82 o
  -2  22  10        104.41         98.40        10.14 o
  -1  22  10         99.33         91.73        10.46 o
   0  22  10         96.05         94.43        10.77 o
   1  22  10          0.05         -4.07         5.03 o
  -9   0  11         35.36         12.57         8.64 o
  -7   0  11         67.80         68.44         9.89 o
  -5   0  11          1.70          1.36         4.38 o
  -3   0  11        128.29        113.95        11.26 o
  -1   0  11          1.42         -1.55         3.50 o
   1   0  11       4261.83       4280.03       146.68 o
   3   0  11       1381.12       1311.46        43.69 o
   5   0  11        125.33        114.67        13.45 o
   7   0  11         43.13         41.64        12.62 o
   9   0  11         28.97         26.45         5.98 o
  -9   1  11          9.27          2.81         8.25 o
  -8   1  11          9.81          9.11         3.91 o
  -7   1  11        449.55        431.09        19.12 o
  -6   1  11         10.40          3.12         6.57 o
  -5   1  11         54.66         61.23         5.77 o
  -4   1  11         12.90         11.81         3.50 o
  -3   1  11         50.35         47.60         4.07 o
  -2   1  11         55.64         69.01         4.54 o
  -1   1  11        613.80        644.23        15.05 o
   0   1  11        123.82        122.88         5.41 o
   1   1  11        363.87        403.48        19.06 o
   2   1  11       2249.61       2190.41        45.41 o
   3   1  11         30.33         32.85         4.74 o
   4   1  11       3800.82       3632.58        72.19 o
   5   1  11         39.50         33.95         5.96 o
   6   1  11         58.23         68.37         8.56 o
   7   1  11         66.63         78.82        11.50 o
   8   1  11         79.84         95.29         8.92 o
   9   1  11         36.08         33.00         6.29 o
  -9   2  11         27.72         26.79        12.12 o
  -8   2  11         21.48         27.48         5.58 o
  -7   2  11         13.99          8.70         4.94 o
  -6   2  11          1.27          5.03         8.62 o
  -5   2  11        219.69        220.72        10.99 o
  -4   2  11         66.92         64.55         5.28 o
  -3   2  11         29.04         36.59         3.73 o
  -2   2  11        337.79        337.15         9.65 o
  -1   2  11       1035.88       1097.71        18.83 o
   0   2  11        533.69        567.16        12.08 o
   1   2  11        159.33        168.61         8.34 o
   2   2  11          5.25          2.18         2.98 o
   3   2  11         41.57         51.78         5.83 o
   4   2  11        633.16        590.29        33.31 o
   5   2  11        730.83        628.93        56.40 o
   6   2  11        380.62        376.09        29.99 o
   7   2  11         78.74         81.28        15.86 o
   8   2  11          8.06          9.89         3.90 o
   9   2  11          4.37          1.93         3.83 o
  -9   3  11         87.76         93.20        13.34 o
  -8   3  11          2.14         -2.07        10.54 o
  -7   3  11        139.73        130.90        10.06 o
  -6   3  11        664.10        651.71        30.87 o
  -5   3  11        788.75        806.39        24.58 o
  -4   3  11        889.58        923.71        22.21 o
  -3   3  11        206.04        206.75        11.85 o
  -2   3  11        125.34        135.43         7.02 o
  -1   3  11       3170.03       3310.85        48.87 o
   0   3  11        362.08        360.79        10.62 o
   1   3  11        139.80        163.37         6.55 o
   2   3  11          1.29          4.40         2.66 o
   3   3  11         37.89         30.97         4.63 o
   4   3  11       1492.64       1502.70        37.86 o
   5   3  11         56.08         56.21        13.13 o
   6   3  11        364.49        310.42        27.59 o
   7   3  11         12.43          9.06         3.92 o
   8   3  11         37.85         38.37         5.18 o
   9   3  11          3.89         -0.95         3.68 o
  -9   4  11         12.51         19.64         8.72 o
  -8   4  11          0.08        -10.33        10.33 o
  -7   4  11        111.60        111.15         9.39 o
  -6   4  11        449.49        424.58        19.14 o
  -5   4  11        260.87        259.51        14.98 o
  -4   4  11          0.85          5.23         3.42 o
  -3   4  11         35.47         35.88         5.23 o
  -2   4  11        538.94        544.12        15.84 o
  -1   4  11        179.53        181.27         8.61 o
   0   4  11       1385.71       1351.85        27.04 o
   1   4  11          0.73         -1.84         3.26 o
   2   4  11         64.13         57.30         5.66 o
   3   4  11        821.48        779.21        20.90 o
   4   4  11         14.34          6.22         3.87 o
   5   4  11         55.20         79.27        15.56 o
   6   4  11         48.36         49.80         8.09 o
   7   4  11        624.26        638.83        20.23 o
   8   4  11         87.10         80.50         6.83 o
   9   4  11        239.64        167.54        13.23 o
  -9   5  11          7.96         20.72        10.84 o
  -8   5  11          0.56         19.44        11.45 o
  -7   5  11         72.21         62.46         9.88 o
  -6   5  11        148.56        140.48        14.13 o
  -5   5  11        103.38         97.55        13.46 o
  -4   5  11        899.36        963.23        37.58 o
  -3   5  11        189.39        177.92         9.99 o
  -2   5  11         29.67         30.17         5.12 o
  -1   5  11       1055.60       1077.40        38.23 o
   0   5  11          1.09          4.92         3.18 o
   1   5  11        149.77        136.79         7.69 o
   2   5  11        111.72        115.90         9.95 o
   3   5  11         39.05         43.17         5.46 o
   4   5  11         58.06         41.23         5.63 o
   5   5  11         28.01         29.74        11.02 o
   6   5  11        168.66        180.46        13.15 o
   7   5  11         24.68         26.88         6.04 o
   8   5  11         71.47         76.32         7.79 o
  -9   6  11         11.00         -2.80         9.30 o
  -8   6  11         12.35          7.63        13.21 o
  -7   6  11        288.35        285.49        20.23 o
  -6   6  11        233.21        187.96        16.15 o
  -5   6  11        139.58        159.81        12.84 o
  -4   6  11        333.94        366.72        16.98 o
  -3   6  11        682.59        692.72        21.04 o
  -2   6  11         18.75         18.21         5.04 o
  -1   6  11        169.80        179.01        15.36 o
   0   6  11         72.45         67.16         6.55 o
   1   6  11        248.11        253.69         9.67 o
   2   6  11        254.19        270.48        10.64 o
   3   6  11        191.79        213.04        11.02 o
   4   6  11       1160.44       1171.21        31.40 o
   5   6  11        146.36        131.02        11.64 o
   6   6  11        162.68        181.11        15.05 o
   7   6  11         22.95         15.65         6.48 o
   8   6  11        126.42        129.67        15.59 o
  -9   7  11         10.37          7.75         7.94 o
  -8   7  11         52.79         55.04        13.29 o
  -7   7  11         91.73         95.54        15.27 o
  -6   7  11        112.68        107.15        12.38 o
  -5   7  11        156.26        162.46        17.57 o
  -4   7  11        168.90        172.65        11.52 o
  -3   7  11         62.88         56.50         6.25 o
  -2   7  11        452.33        450.28        24.74 o
  -1   7  11         34.24         35.66         5.57 o
   0   7  11       2723.18       2765.45        47.02 o
   1   7  11       1084.88       1068.63        24.39 o
   2   7  11        204.93        175.96         8.62 o
   3   7  11         32.47         32.00         5.33 o
   4   7  11        788.12        709.49        21.14 o
   5   7  11        527.37        512.65        20.06 o
   6   7  11        500.92        525.93        48.22 o
   7   7  11        243.32        260.84        13.96 o
   8   7  11         70.16         70.22        11.30 o
  -9   8  11          1.21         11.50         9.13 o
  -8   8  11          1.87         -3.95         8.84 o
  -7   8  11          4.10         -2.95         5.26 o
  -6   8  11        251.78        275.44        18.49 o
  -5   8  11        337.79        313.10        20.57 o
  -4   8  11        132.36        128.64        14.78 o
  -3   8  11         13.55         19.44         4.83 o
  -2   8  11          2.28         -2.73         4.72 o
  -1   8  11        306.36        328.25        17.72 o
   0   8  11          1.41          3.48         4.92 o
   1   8  11        176.75        158.13        10.07 o
   2   8  11        104.09        107.12         7.90 o
   3   8  11        785.11        774.66        30.02 o
   4   8  11         30.86         31.92         8.54 o
   5   8  11        620.03        631.80        28.13 o
   6   8  11         90.57        117.39        21.68 o
   7   8  11         11.84         15.50         6.97 o
   8   8  11          2.10          1.51         5.03 o
  -9   9  11         13.74         19.39         8.62 o
  -8   9  11          5.37         11.82         9.61 o
  -7   9  11        179.30        146.98        12.26 o
  -6   9  11        370.83        322.28        19.77 o
  -5   9  11          7.72         14.68        13.60 o
  -4   9  11          7.03         11.01         4.51 o
  -3   9  11        414.72        443.90        19.54 o
  -2   9  11         47.77         42.53        10.15 o
  -1   9  11          0.82         -3.31         6.46 o
   0   9  11         34.24         37.07        10.08 o
   1   9  11         36.06         42.33         5.48 o
   2   9  11         63.94         54.00         6.01 o
   3   9  11        667.91        699.27        33.10 o
   4   9  11        340.73        350.95        18.38 o
   5   9  11         31.53         35.14         6.92 o
   6   9  11          2.36          0.85         4.43 o
   7   9  11         90.45         82.91         9.30 o
  -8  10  11         16.05         15.89         8.36 o
  -7  10  11         31.94         19.43         7.48 o
  -6  10  11         31.59         44.05        14.72 o
  -5  10  11        487.00        465.53        46.60 o
  -4  10  11         44.08         39.02        10.51 o
  -3  10  11       1464.51       1558.82        55.58 o
  -2  10  11         11.21          8.44         7.70 o
  -1  10  11       1573.51       1583.75        59.55 o
   0  10  11          2.40          0.70         3.70 o
   1  10  11        221.65        243.50        19.34 o
   2  10  11        987.79       1084.36        28.96 o
   3  10  11        470.31        422.45        24.51 o
   4  10  11        249.72        256.15        15.28 o
   5  10  11         78.51         68.34         8.24 o
   6  10  11        129.19        132.16        12.67 o
   7  10  11          0.32         -1.72         4.61 o
  -8  11  11          1.92         -5.40         8.96 o
  -7  11  11          1.32         -0.89         5.68 o
  -6  11  11          0.13         -0.45         4.25 o
  -5  11  11        836.62        810.33        49.14 o
  -4  11  11         80.77         93.38        21.10 o
  -3  11  11          0.68          7.17         8.98 o
  -2  11  11       1289.10       1344.17        59.24 o
  -1  11  11       1034.59       1095.27        53.50 o
   0  11  11         77.77         89.96        17.62 o
   1  11  11         23.03         12.31         4.64 o
   2  11  11        242.27        235.97        13.42 o
   3  11  11        266.34        231.65        18.23 o
   4  11  11          2.29          1.90         4.81 o
   5  11  11          3.97         -3.70         5.91 o
   6  11  11         18.36         22.26         6.14 o
   7  11  11        196.65        213.62        13.15 o
  -8  12  11          8.49         23.66         9.37 o
  -7  12  11        107.43         97.51         9.03 o
  -6  12  11        161.80        167.12        10.50 o
  -5  12  11        279.45        248.44        27.60 o
  -4  12  11        123.57         95.34        25.38 o
  -3  12  11        461.15        500.21        35.68 o
  -2  12  11        756.87        840.60        91.07 o
  -1  12  11         10.13          4.58         5.54 o
   0  12  11        134.10        118.16        10.24 o
   1  12  11        230.25        232.02        13.21 o
   2  12  11          4.43          4.41         4.89 o
   3  12  11         80.40         71.65         7.80 o
   4  12  11          0.55         -9.33         9.33 o
   5  12  11        390.87        420.96        18.55 o
   6  12  11          2.88          6.54         5.13 o
   7  12  11        269.49        292.71        20.72 o
  -7  13  11        103.45        101.14         9.58 o
  -6  13  11        420.99        401.99        17.12 o
  -5  13  11          3.37         -3.06         6.29 o
  -4  13  11          0.48         26.19        18.59 o
  -3  13  11          6.03         13.47         8.30 o
  -2  13  11        871.45        880.53        43.07 o
  -1  13  11        529.77        504.16        21.39 o
   0  13  11        304.43        309.07        17.94 o
   1  13  11          0.14          2.36         4.42 o
   2  13  11        139.94        125.04        17.32 o
   3  13  11        746.63        731.18        51.65 o
   4  13  11          0.12          4.49         5.46 o
   5  13  11         53.88         80.73        12.07 o
   6  13  11          0.57          3.29         7.14 o
   7  13  11        180.86        197.50        15.28 o
  -6  14  11         13.86         12.09         4.08 o
  -5  14  11         23.30         30.20         8.40 o
  -4  14  11          3.85          4.61         8.68 o
  -3  14  11          0.80          9.77        13.00 o
  -2  14  11         60.72         65.69        13.69 o
  -1  14  11         31.82         37.23         9.61 o
   0  14  11        787.68        849.73        51.53 o
   1  14  11        155.36        160.28        24.16 o
   2  14  11        305.81        327.78        15.81 o
   3  14  11         49.63         49.72        12.75 o
   4  14  11          1.39          2.02         9.11 o
   5  14  11         13.92         32.07         6.97 o
   6  14  11         18.19         25.69         8.04 o
   7  14  11         26.15         34.18         6.01 o
  -6  15  11         11.29          3.87         5.24 o
  -5  15  11        302.03        365.37        27.85 o
  -4  15  11         70.31         84.29        22.99 o
  -3  15  11        279.46        344.15        29.35 o
  -2  15  11         23.29         18.86        16.66 o
  -1  15  11        319.05        298.16        18.69 o
   0  15  11        292.26        316.52        18.00 o
   1  15  11        319.79        334.91        18.68 o
   2  15  11         36.85         33.78         6.78 o
   3  15  11         14.58         18.14         5.49 o
   4  15  11          0.45         -3.14         5.41 o
   5  15  11         20.17         19.51         5.77 o
   6  15  11          0.70          9.50         5.58 o
  -6  16  11         25.91         31.85         6.64 o
  -5  16  11         10.79          7.64         6.22 o
  -4  16  11          0.51         -8.58         8.58 o
  -3  16  11        386.22        343.92        26.39 o
  -2  16  11         49.89         33.68         5.89 o
  -1  16  11        258.23        270.85        15.94 o
   0  16  11         94.96         83.94         9.15 o
   1  16  11          0.05          3.44         4.22 o
   2  16  11        262.87        268.08        29.16 o
   3  16  11        442.89        482.06        23.95 o
   4  16  11          2.58          7.36         5.07 o
   5  16  11        504.10        604.32        36.45 o
   6  16  11        168.39        159.82        12.65 o
  -5  17  11         43.13         38.03         5.34 o
  -4  17  11         34.06         51.11        10.56 o
  -3  17  11        171.61        157.10        29.70 o
  -2  17  11        624.44        626.43        39.06 o
  -1  17  11         91.80         82.84         8.62 o
   0  17  11          1.37          2.31         3.66 o
   1  17  11         61.77         49.57         6.30 o
   2  17  11        131.65        147.47        10.67 o
   3  17  11         45.21         43.58         7.81 o
   4  17  11          7.62         15.86         5.76 o
   5  17  11          8.82          9.10         5.34 o
  -5  18  11          0.59         -3.93         4.36 o
  -4  18  11          7.29          6.83         5.81 o
  -3  18  11         47.48         20.08         8.01 o
  -2  18  11         16.79         20.85         9.23 o
  -1  18  11        190.57        172.86         9.95 o
   0  18  11         55.51         38.09         5.41 o
   1  18  11          7.71          1.91         3.86 o
   2  18  11        584.99        640.31        26.69 o
   3  18  11         20.46         12.99         5.15 o
   4  18  11         58.25         64.86        13.93 o
   5  18  11         36.62         46.58         6.65 o
  -4  19  11        198.31        213.47        16.08 o
  -3  19  11          0.34          1.41         5.85 o
  -2  19  11          7.43          7.02         4.89 o
  -1  19  11          5.33         11.17         5.58 o
   0  19  11          0.08          1.87         3.01 o
   1  19  11          1.03          2.54         4.09 o
   2  19  11        180.68        179.42        12.42 o
   3  19  11         49.86         40.88         6.17 o
   4  19  11         28.55         27.44         4.36 o
  -4  20  11         10.15         10.10         4.20 o
  -3  20  11         44.51         37.60         5.28 o
  -2  20  11        240.06        225.59        12.69 o
  -1  20  11        112.38        105.95        17.15 o
   0  20  11          8.68          9.09         2.99 o
   1  20  11         18.80         13.23         3.05 o
   2  20  11         25.22         33.58         5.52 o
   3  20  11         13.11          9.46         3.22 o
  -2  21  11        270.42        266.34        30.07 o
  -1  21  11        114.67         86.42         7.23 o
   0  21  11        179.21        172.51        10.01 o
   1  21  11        138.60        110.32         7.72 o
  -8   0  12        468.57        468.50        22.51 o
  -6   0  12        659.01        623.17        82.29 o
  -4   0  12         49.00         40.86         7.00 o
  -2   0  12       2170.16       2222.76        62.40 o
   0   0  12        412.24        402.66        22.55 o
   2   0  12       1119.97       1001.90        58.94 o
   4   0  12        361.46        332.16        28.16 o
   6   0  12        537.37        526.81        40.72 o
   8   0  12          8.67          9.90         4.12 o
  -9   1  12         79.08         72.99        11.61 o
  -8   1  12          0.32         -2.26         3.74 o
  -7   1  12         34.58         30.39         5.76 o
  -6   1  12        148.98        146.64        12.14 o
  -5   1  12         26.43         28.24         4.45 o
  -4   1  12        114.38        111.41         7.26 o
  -3   1  12        326.74        338.43        13.82 o
  -2   1  12         53.70         51.11         5.74 o
  -1   1  12        138.40        147.32         5.96 o
   0   1  12         54.68         46.70         3.90 o
   1   1  12         64.18         61.76         5.82 o
   2   1  12       1517.40       1507.76        32.15 o
   3   1  12        196.28        232.51        12.30 o
   4   1  12        243.09        199.80        22.97 o
   5   1  12        109.60        117.81         9.63 o
   6   1  12        117.26        125.80        13.73 o
   7   1  12        175.56        185.47        15.52 o
   8   1  12         13.27         20.40         3.40 o
  -9   2  12        103.98         98.00        14.37 o
  -8   2  12        100.45         75.57         9.96 o
  -7   2  12          0.76         -1.30         4.12 o
  -6   2  12        113.81        128.20        13.62 o
  -5   2  12        760.95        744.49        28.10 o
  -4   2  12       1022.73       1026.98        24.12 o
  -3   2  12        359.83        399.14        14.95 o
  -2   2  12        506.03        531.64        13.99 o
  -1   2  12        428.07        420.40        10.30 o
   0   2  12          7.86          5.61         2.63 o
   1   2  12         21.39         19.58         4.23 o
   2   2  12        139.05        122.13         7.74 o
   3   2  12        513.86        507.91        18.54 o
   4   2  12        710.06        667.85        28.56 o
   5   2  12          1.72          8.15         6.97 o
   6   2  12         68.46         53.05        10.17 o
   7   2  12          0.26         -4.11         4.11 o
   8   2  12        194.15        177.78        11.05 o
  -9   3  12         73.01         78.07        13.36 o
  -8   3  12          0.39         -1.82         3.66 o
  -7   3  12         56.03         50.63         6.71 o
  -6   3  12        182.57        136.26        15.27 o
  -5   3  12         57.83         58.47         8.10 o
  -4   3  12       1073.46       1206.26        34.76 o
  -3   3  12        124.05        121.07         7.57 o
  -2   3  12        134.74        139.01         7.52 o
  -1   3  12       1453.79       1478.57        29.42 o
   0   3  12       1292.51       1323.53        22.85 o
   1   3  12       1757.64       1769.76        37.84 o
   2   3  12       1287.71       1278.19        31.05 o
   3   3  12        485.94        493.23        16.14 o
   4   3  12        387.51        361.73        16.30 o
   5   3  12        201.45        163.97        12.70 o
   6   3  12         19.84         29.15         9.57 o
   7   3  12         82.00         63.23         9.56 o
   8   3  12         26.36         25.42         8.13 o
  -9   4  12          0.06          4.18         8.49 o
  -8   4  12         43.17         43.79         6.36 o
  -7   4  12          0.03          2.74         4.21 o
  -6   4  12         22.32         26.62         6.25 o
  -5   4  12         34.34         35.25         9.67 o
  -4   4  12        164.16        182.69         9.34 o
  -3   4  12        115.77        108.37         7.80 o
  -2   4  12        485.11        493.76        20.05 o
  -1   4  12        158.27        139.34         8.77 o
   0   4  12        143.73        141.08         7.37 o
   1   4  12        153.46        135.73         7.31 o
   2   4  12        844.41        846.23        19.88 o
   3   4  12          8.99          6.97         3.79 o
   4   4  12         69.58         77.09        11.05 o
   5   4  12          2.42          0.85         5.01 o
   6   4  12         52.54         55.55         9.68 o
   7   4  12          4.49          0.85         3.89 o
   8   4  12         14.08         16.40         7.14 o
  -9   5  12          8.11         -4.07         6.75 o
  -8   5  12         60.92         70.98        25.26 o
  -7   5  12          3.45          9.38         5.57 o
  -6   5  12        716.70        726.10        27.86 o
  -5   5  12          6.66         14.87         7.29 o
  -4   5  12        145.62        155.48        12.04 o
  -3   5  12        131.89        125.65        10.60 o
  -2   5  12          3.83          1.38         3.35 o
  -1   5  12       2967.76       3062.38        55.68 o
   0   5  12          3.23          5.20         3.55 o
   1   5  12        125.92        137.53         9.78 o
   2   5  12       1740.03       1816.99        36.32 o
   3   5  12        379.33        348.73        13.53 o
   4   5  12         29.09         48.81         9.90 o
   5   5  12         56.05         48.12         7.72 o
   6   5  12         21.09         20.32         6.06 o
   7   5  12        136.81        127.42         9.66 o
  -9   6  12         16.89         28.56         9.29 o
  -8   6  12          4.28         12.12         8.84 o
  -7   6  12        146.19        141.04        12.29 o
  -6   6  12          5.88          2.24         4.53 o
  -5   6  12         12.44         19.88         6.00 o
  -4   6  12         60.87         55.45         6.24 o
  -3   6  12       1241.02       1226.51        53.10 o
  -2   6  12        606.19        661.30        21.26 o
  -1   6  12         24.30         29.72         5.64 o
   0   6  12         18.11         18.41         4.90 o
   1   6  12         15.28         13.80         4.91 o
   2   6  12        205.45        203.00        10.44 o
   3   6  12         13.04         24.50         4.68 o
   4   6  12        168.98        129.56        13.90 o
   5   6  12         58.98         74.81         8.99 o
   6   6  12          3.39          0.97         4.50 o
   7   6  12          4.47         -2.80         3.69 o
  -9   7  12         42.67         50.81        10.52 o
  -8   7  12         11.43         -3.43         8.03 o
  -7   7  12          0.70         -2.93         4.41 o
  -6   7  12          1.05          2.04         5.94 o
  -5   7  12         26.54         27.26         8.05 o
  -4   7  12          1.80         -1.97         4.65 o
  -3   7  12       1193.32       1227.24        34.84 o
  -2   7  12        228.16        204.93        11.24 o
  -1   7  12          0.03          2.85         5.30 o
   0   7  12         43.45         35.69         5.40 o
   1   7  12         76.61        105.88         8.96 o
   2   7  12        189.29        161.64        11.19 o
   3   7  12        495.17        432.87        15.02 o
   4   7  12        569.88        583.68        21.04 o
   5   7  12         56.08         67.84         8.43 o
   6   7  12          9.36         13.06         4.86 o
   7   7  12         14.12         11.27         4.34 o
  -8   8  12        215.10        222.94        28.20 o
  -7   8  12         82.79         81.41         9.23 o
  -6   8  12        172.04        182.25        31.21 o
  -5   8  12        319.91        311.15        20.16 o
  -4   8  12         62.33         61.73         7.88 o
  -3   8  12       1201.26       1267.59        43.56 o
  -2   8  12        647.91        743.92        36.01 o
  -1   8  12         69.42         71.13        16.63 o
   0   8  12         99.64        105.66        48.96 o
   1   8  12       3479.99       3551.87       118.91 o
   2   8  12         73.55         57.44         8.32 o
   3   8  12         25.70         20.65        12.17 o
   4   8  12         91.05         80.17        11.27 o
   5   8  12        303.36        282.32        23.20 o
   6   8  12         87.25         76.67         8.08 o
   7   8  12          1.30          3.28         4.01 o
  -8   9  12        253.89        238.20        25.99 o
  -7   9  12          5.37          6.39         8.84 o
  -6   9  12         86.03        114.69        13.09 o
  -5   9  12        271.27        288.73        19.14 o
  -4   9  12        205.74        213.33        26.95 o
  -3   9  12        199.16        203.68        18.25 o
  -2   9  12       1312.89       1345.42        91.36 o
  -1   9  12        527.01        474.91        28.27 o
   0   9  12        164.13        127.85        15.23 o
   1   9  12        146.25        131.75        25.56 o
   2   9  12         28.50         32.45         8.15 o
   3   9  12          7.74          1.12         4.36 o
   4   9  12          0.14         -4.52         4.83 o
   5   9  12        629.40        566.79        28.25 o
   6   9  12          0.64         -2.09         3.83 o
   7   9  12         93.35        108.36         9.33 o
  -8  10  12          1.52         -9.20         9.20 o
  -7  10  12        184.12        154.53        14.86 o
  -6  10  12        111.13        109.76        15.35 o
  -5  10  12          6.22          9.19         6.41 o
  -4  10  12         57.03         49.59        12.75 o
  -3  10  12        217.92        214.61        17.70 o
  -2  10  12       1253.17       1194.40        50.31 o
  -1  10  12        693.31        685.69        56.20 o
   0  10  12        127.74        139.08        19.48 o
   1  10  12        708.02        722.49        32.56 o
   2  10  12         57.03         53.55         9.52 o
   3  10  12        335.90        362.94        18.87 o
   4  10  12        194.37        215.98        16.51 o
   5  10  12         34.02         36.66         6.17 o
   6  10  12         94.87         78.18        14.41 o
   7  10  12         13.42          8.59         5.66 o
  -8  11  12          2.18          7.63         6.97 o
  -7  11  12          2.15          6.47        11.11 o
  -6  11  12          0.16          0.91         4.75 o
  -5  11  12         37.31         19.32         7.95 o
  -4  11  12         96.91        122.16        27.67 o
  -3  11  12         40.31         32.92         9.02 o
  -2  11  12       1224.23       1278.40        51.72 o
  -1  11  12        100.55         93.50        20.51 o
   0  11  12        439.97        501.57        41.49 o
   1  11  12         56.81         57.84         9.87 o
   2  11  12          1.02         -2.69         6.21 o
   3  11  12         41.88         56.53        13.59 o
   4  11  12         32.05         24.40        10.40 o
   5  11  12        412.13        407.39        22.39 o
   6  11  12         49.68         47.15        14.76 o
   7  11  12         13.35         12.80         5.53 o
  -7  12  12          2.44          2.74        10.60 o
  -6  12  12          0.64          3.74         8.28 o
  -5  12  12          3.78         -0.19         4.25 o
  -4  12  12        173.76        181.52        16.83 o
  -3  12  12        100.40        100.77        12.27 o
  -2  12  12        560.30        509.47        29.80 o
  -1  12  12        146.07        176.09        29.80 o
   0  12  12        435.06        438.65        33.97 o
   1  12  12        106.40        107.62        12.32 o
   2  12  12         73.01         66.54         7.35 o
   3  12  12         81.36         52.15        13.31 o
   4  12  12        376.47        322.89        27.95 o
   5  12  12        172.55        161.43        13.03 o
   6  12  12          4.82          2.94         5.97 o
   7  12  12        169.96        156.79        12.35 o
  -7  13  12          5.60         -2.17         7.69 o
  -6  13  12         73.55         89.65         9.38 o
  -5  13  12         17.71         20.18         5.64 o
  -4  13  12          4.37          3.94         6.54 o
  -3  13  12         67.94         73.01         8.10 o
  -2  13  12        328.20        355.54        41.44 o
  -1  13  12          3.02          8.22         8.63 o
   0  13  12         58.94         77.08        15.38 o
   1  13  12          3.71          0.50         3.89 o
   2  13  12         37.84         37.43         6.94 o
   3  13  12        732.16        728.19        44.84 o
   4  13  12         50.88         49.06         8.67 o
   5  13  12          3.40         13.95         8.05 o
   6  13  12        354.98        366.85        23.45 o
  -6  14  12          0.66          4.09         6.92 o
  -5  14  12        509.26        501.00        21.51 o
  -4  14  12          0.98          0.29         5.28 o
  -3  14  12         49.68         68.56         8.61 o
  -2  14  12          3.83          2.19         7.27 o
  -1  14  12         10.17         18.14        14.51 o
   0  14  12          7.75          7.39         8.17 o
   1  14  12        425.70        465.03        21.76 o
   2  14  12          1.33          2.34         8.55 o
   3  14  12         97.05        105.71        11.46 o
   4  14  12          0.22         -5.50         5.50 o
   5  14  12         84.09        112.78        14.07 o
   6  14  12         53.62         62.78         9.06 o
  -5  15  12        319.10        290.62        17.69 o
  -4  15  12        384.27        393.92        45.51 o
  -3  15  12          1.25          7.54         3.99 o
  -2  15  12         39.70         32.32        12.65 o
  -1  15  12          0.96          4.47         7.93 o
   0  15  12        197.80        187.64        21.10 o
   1  15  12        116.68        118.11        10.20 o
   2  15  12         31.92         43.68         9.60 o
   3  15  12         84.56         84.65         9.96 o
   4  15  12         84.14         79.74         9.03 o
   5  15  12          8.71         10.60         6.11 o
   6  15  12        203.48        177.11        12.86 o
  -5  16  12         96.94         93.66         7.33 o
  -4  16  12        109.02        139.33        14.71 o
  -3  16  12         25.84         26.04         5.81 o
  -2  16  12        178.80        180.21        19.13 o
  -1  16  12         13.99         13.71         6.12 o
   0  16  12         10.89          2.17         5.45 o
   1  16  12          3.49         -0.48         3.96 o
   2  16  12         17.30         16.86         9.91 o
   3  16  12        114.84        109.25        12.00 o
   4  16  12          0.31          5.99         4.88 o
   5  16  12        102.98         85.12        10.18 o
  -4  17  12          1.18          2.46         5.00 o
  -3  17  12        423.89        394.13        49.81 o
  -2  17  12        223.26        210.68        19.96 o
  -1  17  12        120.12        141.00        12.38 o
   0  17  12         86.46         80.05        10.20 o
   1  17  12         98.34         95.12        13.18 o
   2  17  12        138.29        147.54        12.03 o
   3  17  12        195.86        227.07        13.89 o
   4  17  12         89.15         95.74         8.08 o
   5  17  12          1.17         -1.57         3.48 o
  -4  18  12        133.43        103.84        10.64 o
  -3  18  12         68.58         81.40        11.10 o
  -2  18  12          0.29          6.48         3.27 o
  -1  18  12         18.48         20.12         5.92 o
   0  18  12         38.20         43.64         7.45 o
   1  18  12          0.34         -1.88         5.41 o
   2  18  12         63.74         58.86         7.58 o
   3  18  12        169.32        163.89        19.57 o
   4  18  12         17.49         -1.83         4.72 o
  -4  19  12          7.63          0.81         3.14 o
  -3  19  12          5.06          4.65         3.32 o
  -2  19  12          5.57          1.21         3.79 o
  -1  19  12         26.49         28.42         5.91 o
   0  19  12        236.98        255.75        14.22 o
   1  19  12         57.07         67.97         8.31 o
   2  19  12          0.46          5.99         5.32 o
   3  19  12          1.58          1.86         2.75 o
  -3  20  12        116.18        102.66         9.14 o
  -2  20  12          0.00          0.93         2.77 o
  -1  20  12          8.71          5.72         3.39 o
   0  20  12         59.81         65.42         6.38 o
   1  20  12         23.17         24.06         4.30 o
   2  20  12         78.61         69.13         8.02 o
  -7   0  13        540.15        509.28        45.80 o
  -5   0  13        234.23        217.12        16.28 o
  -3   0  13       2213.35       2328.84        67.71 o
  -1   0  13         34.07         43.54         8.32 o
   1   0  13       8674.88       8829.91       259.08 o
   3   0  13         15.47         12.38         7.54 o
   5   0  13       1487.85       1341.03        71.20 o
   7   0  13         26.86         41.00         6.46 o
  -8   1  13          0.17          3.53         3.78 o
  -7   1  13        154.73        178.35        10.58 o
  -6   1  13        164.81        180.93        12.95 o
  -5   1  13        327.34        260.07        26.28 o
  -4   1  13         58.04         47.09         5.35 o
  -3   1  13         13.48         23.03         4.47 o
  -2   1  13        536.68        549.08        13.96 o
  -1   1  13         91.22         70.87         4.65 o
   0   1  13       1671.63       1708.40        26.51 o
   1   1  13       1325.20       1373.48        30.72 o
   2   1  13         30.61         23.11         4.35 o
   3   1  13        639.37        646.17        26.86 o
   4   1  13        335.89        295.07        15.01 o
   5   1  13          1.02         -4.44         6.33 o
   6   1  13        113.89        105.88        12.51 o
   7   1  13         30.39         21.17         6.18 o
  -8   2  13         44.22         45.13         6.26 o
  -7   2  13          0.57          1.32         3.63 o
  -6   2  13        136.86        149.44        11.82 o
  -5   2  13          1.88          3.35         7.29 o
  -4   2  13         56.73         61.03         7.18 o
  -3   2  13        299.34        308.63        12.69 o
  -2   2  13        113.27        111.51         6.59 o
  -1   2  13       2328.60       2491.08        37.48 o
   0   2  13       3069.21       3128.30        47.91 o
   1   2  13       2899.19       3057.96        55.78 o
   2   2  13        122.46        108.33         8.81 o
   3   2  13        598.78        565.24        24.17 o
   4   2  13         43.43         57.97         8.60 o
   5   2  13          0.62          1.87         6.40 o
   6   2  13         56.58         49.07         9.22 o
   7   2  13         26.50         16.51         5.51 o
  -8   3  13         17.81         11.56         4.15 o
  -7   3  13         63.63         76.26         7.15 o
  -6   3  13        599.69        619.48        24.36 o
  -5   3  13        332.67        292.69        22.28 o
  -4   3  13        686.24        691.42        22.53 o
  -3   3  13        757.87        756.04        20.86 o
  -2   3  13         22.96         15.24         3.56 o
  -1   3  13        977.49       1014.26        21.16 o
   0   3  13       1461.12       1565.77        28.60 o
   1   3  13       1247.04       1245.45        28.74 o
   2   3  13        852.11        934.17        24.08 o
   3   3  13         29.51         46.61         8.00 o
   4   3  13          1.73          4.59         5.64 o
   5   3  13        115.84         70.65        11.04 o
   6   3  13         34.90         40.70        13.33 o
   7   3  13         83.78         87.31         9.89 o
  -8   4  13          6.95         10.10         4.26 o
  -7   4  13        166.26        202.62        11.11 o
  -6   4  13         29.75         24.15         6.27 o
  -5   4  13          2.71          9.24         7.13 o
  -4   4  13        496.85        492.63        28.54 o
  -3   4  13        202.49        215.72        10.60 o
  -2   4  13         51.71         43.93         4.53 o
  -1   4  13        474.14        484.89        14.45 o
   0   4  13         32.26         27.96         4.89 o
   1   4  13        708.63        749.52        25.49 o
   2   4  13        192.97        211.27        10.37 o
   3   4  13        315.19        303.10        18.86 o
   4   4  13          0.22          2.92         5.05 o
   5   4  13         83.81         63.90        10.33 o
   6   4  13         57.40         60.86         6.23 o
   7   4  13        412.63        447.22        21.76 o
  -8   5  13        122.53         97.28        18.36 o
  -7   5  13        118.93        130.58        11.11 o
  -6   5  13         61.49         62.52         8.55 o
  -5   5  13        888.77        899.05        36.91 o
  -4   5  13          8.09         10.65         4.80 o
  -3   5  13       1043.25       1002.66        25.02 o
  -2   5  13        111.17        102.89         6.83 o
  -1   5  13       2140.78       2328.02        40.88 o
   0   5  13          2.12          5.43         3.55 o
   1   5  13         20.31         29.77         4.97 o
   2   5  13        207.75        206.35        13.25 o
   3   5  13        214.55        201.86        17.98 o
   4   5  13        689.30        659.71        22.43 o
   5   5  13         11.97         25.25         7.78 o
   6   5  13         18.23         11.70         5.20 o
   7   5  13          0.06         -0.19         4.23 o
  -8   6  13          8.23         15.94        11.06 o
  -7   6  13          8.00         17.18         5.41 o
  -6   6  13         13.96         33.11         6.53 o
  -5   6  13          0.06         -4.98         4.98 o
  -4   6  13         57.26         48.06         7.52 o
  -3   6  13          2.72          3.89         4.00 o
  -2   6  13       1169.93       1175.54        29.16 o
  -1   6  13         33.97         39.36         5.82 o
   0   6  13          6.19          5.95         3.47 o
   1   6  13        174.83        184.98         9.73 o
   2   6  13        723.89        701.03        19.52 o
   3   6  13        451.90        412.56        14.97 o
   4   6  13        140.41        153.88        12.14 o
   5   6  13        518.33        489.26        24.04 o
   6   6  13         36.69         48.25         7.38 o
   7   6  13         94.98         90.06        13.06 o
  -8   7  13         39.66         34.45        11.39 o
  -7   7  13         19.65         16.16         5.25 o
  -6   7  13          3.01          4.07         6.08 o
  -5   7  13         23.68         13.17         5.54 o
  -4   7  13         58.61         49.93         9.26 o
  -3   7  13        246.44        223.69        26.88 o
  -2   7  13          5.31          0.22         4.59 o
  -1   7  13        617.05        594.95        19.93 o
   0   7  13        718.23        750.94        23.48 o
   1   7  13         45.58         38.53         5.20 o
   2   7  13        608.41        637.41        26.30 o
   3   7  13        400.83        391.22        19.49 o
   4   7  13         47.76         35.00         6.46 o
   5   7  13          8.01         11.40         5.01 o
   6   7  13        222.32        179.47        14.69 o
   7   7  13          2.08          1.57         5.58 o
  -8   8  13         31.46         19.85         8.98 o
  -7   8  13         18.11         12.08         4.51 o
  -6   8  13        266.33        207.04        14.77 o
  -5   8  13          0.87          4.33         6.78 o
  -4   8  13        745.02        711.91        48.08 o
  -3   8  13        460.77        542.79        22.53 o
  -2   8  13         72.19         56.43         8.24 o
  -1   8  13        108.85        104.53        12.58 o
   0   8  13          5.11         -3.34         6.98 o
   1   8  13        895.89        949.41        54.00 o
   2   8  13        273.22        325.66        16.71 o
   3   8  13        179.41        169.40        12.71 o
   4   8  13          1.30         -1.02         5.76 o
   5   8  13          0.14          8.51         4.77 o
   6   8  13         28.40         21.67         4.71 o
  -8   9  13        123.67        128.66        16.32 o
  -7   9  13        246.00        216.96        37.38 o
  -6   9  13         54.59         69.56         9.93 o
  -5   9  13         31.25         36.57        10.01 o
  -4   9  13         72.32         69.73         8.14 o
  -3   9  13        307.44        331.37        43.60 o
  -2   9  13         20.04         12.63         6.74 o
  -1   9  13         65.39         32.90        19.47 o
   0   9  13        143.91        113.89        14.78 o
   1   9  13         84.65         99.13        16.69 o
   2   9  13         14.79         24.63         8.04 o
   3   9  13          0.29          1.27         4.16 o
   4   9  13        506.34        423.80        24.15 o
   5   9  13          1.72          6.09         4.43 o
   6   9  13        124.07        118.87        10.14 o
  -8  10  13          0.06         -4.49         5.93 o
  -7  10  13         44.73         56.75        14.12 o
  -6  10  13         15.31         15.12         8.93 o
  -5  10  13          0.42         -3.98         6.37 o
  -4  10  13         59.62         43.08         6.55 o
  -3  10  13        247.22        256.14        18.85 o
  -2  10  13        138.99        109.99        27.36 o
  -1  10  13        273.10        241.94        36.76 o
   0  10  13        288.77        256.14        25.76 o
   1  10  13         36.85         58.30        13.79 o
   2  10  13          0.12          5.00         8.87 o
   3  10  13          0.80          2.77         3.96 o
   4  10  13         99.51        141.07        12.80 o
   5  10  13        215.74        238.91        21.80 o
   6  10  13         49.59         35.76         8.17 o
  -7  11  13          8.10         16.90         9.59 o
  -6  11  13         13.92         12.63         5.77 o
  -5  11  13        441.95        469.31        63.51 o
  -4  11  13        792.39        758.90        55.90 o
  -3  11  13          0.77         -4.59         6.81 o
  -2  11  13        466.80        417.24        24.84 o
  -1  11  13         16.30         -5.20        13.05 o
   0  11  13          5.27         22.01         9.48 o
   1  11  13         60.29         47.52        12.63 o
   2  11  13        293.44        253.70        25.51 o
   3  11  13          1.94          4.06         5.61 o
   4  11  13         24.84         23.55         6.38 o
   5  11  13          5.18          5.12         6.60 o
   6  11  13          5.30          9.80         6.06 o
  -7  12  13          3.88          3.87         7.68 o
  -6  12  13          1.22          5.06         4.30 o
  -5  12  13        121.97        133.62        12.73 o
  -4  12  13         33.91         26.87        10.76 o
  -3  12  13        225.30        214.08        19.23 o
  -2  12  13          0.85         -5.50         7.71 o
  -1  12  13        178.24        142.69        27.94 o
   0  12  13        278.22        278.10        26.44 o
   1  12  13        396.19        393.16        32.30 o
   2  12  13         79.24         82.33        14.72 o
   3  12  13         82.97         77.40         8.84 o
   4  12  13         57.15         67.53        11.20 o
   5  12  13        184.79        166.45        16.52 o
   6  12  13          9.08         11.61         5.39 o
  -6  13  13         83.15         81.66        15.72 o
  -5  13  13          2.65          1.69         5.08 o
  -4  13  13        178.74        181.01        15.14 o
  -3  13  13          1.06          1.48         3.83 o
  -2  13  13        515.80        521.24        23.18 o
  -1  13  13        131.73         68.85        12.99 o
   0  13  13        163.28        129.98        17.33 o
   1  13  13         18.07          4.36         7.23 o
   2  13  13          3.45          8.44         7.01 o
   3  13  13          1.32         -1.64         3.54 o
   4  13  13         35.50         38.08         6.76 o
   5  13  13         35.44         29.94         8.15 o
   6  13  13        181.46        186.41        13.70 o
  -6  14  13         10.65         17.06         8.08 o
  -5  14  13          0.86         -1.71         3.99 o
  -4  14  13        360.13        315.29        15.95 o
  -3  14  13        601.13        537.77        21.10 o
  -2  14  13        276.13        277.86        20.49 o
  -1  14  13          6.57          5.15         5.41 o
   0  14  13          6.59         10.29         8.76 o
   1  14  13         48.51         55.35        16.70 o
   2  14  13          5.23         11.79         5.85 o
   3  14  13         48.09         46.90         7.67 o
   4  14  13        167.56        147.85        11.03 o
   5  14  13         89.51        109.27        11.96 o
  -5  15  13          6.78         16.95         8.63 o
  -4  15  13        154.69        173.96        17.01 o
  -3  15  13          1.72          1.31         3.35 o
  -2  15  13         38.63         42.93         8.81 o
  -1  15  13         16.09         10.59         5.38 o
   0  15  13        136.79        126.76        20.29 o
   1  15  13        201.09        201.32        27.54 o
   2  15  13        334.38        335.61        18.31 o
   3  15  13         31.23         49.69         7.35 o
   4  15  13         18.12         29.07         5.27 o
   5  15  13          9.09          2.81         4.07 o
  -4  16  13          6.99          8.28         3.41 o
  -3  16  13         16.39         12.25         3.71 o
  -2  16  13          0.25         -3.36         3.36 o
  -1  16  13        466.48        505.71        29.93 o
   0  16  13          8.39         13.55         5.49 o
   1  16  13        204.92        209.72        20.81 o
   2  16  13         48.92         43.40        10.31 o
   3  16  13        395.44        397.66        18.11 o
   4  16  13          0.07          1.11         4.61 o
  -4  17  13         69.30         56.66         8.31 o
  -3  17  13          4.13         -0.04         3.64 o
  -2  17  13         30.98         38.06         6.17 o
  -1  17  13          0.04          3.53         3.38 o
   0  17  13        173.16        187.95        12.67 o
   1  17  13          0.42         -2.28         4.30 o
   2  17  13        243.44        230.56        12.59 o
   3  17  13          0.09          0.02         3.46 o
   4  17  13        185.27        156.82        12.26 o
  -4  18  13          4.65          6.85         3.64 o
  -3  18  13         24.10         29.47         6.66 o
  -2  18  13         63.91         68.73         9.67 o
  -1  18  13         15.07         13.70         3.41 o
   0  18  13          4.75          7.27         3.03 o
   1  18  13         17.52         23.57         3.67 o
   2  18  13         95.44         97.17         7.76 o
   3  18  13         52.76         41.29         6.64 o
  -3  19  13         28.67         20.51         4.73 o
  -2  19  13        104.26         94.87        10.15 o
  -1  19  13         79.67         62.64         8.95 o
   0  19  13          0.48         -0.10         3.04 o
   1  19  13         66.45         76.71         9.33 o
   2  19  13         21.20         20.20         5.20 o
  -6   0  14         10.95          9.27         8.70 o
  -4   0  14        240.58        268.30        20.23 o
  -2   0  14       1816.64       1906.62        44.37 o
   0   0  14        142.56        124.15        10.95 o
   2   0  14       1114.17       1126.86        42.39 o
   4   0  14        297.02        262.16        28.00 o
   6   0  14         57.86         34.79        10.34 o
  -7   1  14          0.78          1.68         3.54 o
  -6   1  14        473.38        510.82        22.99 o
  -5   1  14         10.42         12.81         4.02 o
  -4   1  14        124.76         82.29        18.64 o
  -3   1  14         34.07         18.42         6.15 o
  -2   1  14         61.49         58.79         6.16 o
  -1   1  14        189.05        185.88         8.26 o
   0   1  14        735.94        765.89        19.79 o
   1   1  14          2.95          5.84         3.62 o
   2   1  14        260.59        250.56        12.55 o
   3   1  14        104.47        100.93        12.21 o
   4   1  14         11.13          2.52         6.65 o
   5   1  14        589.06        589.58        21.04 o
   6   1  14        226.94        227.64        16.50 o
   7   1  14         16.20         14.31         4.85 o
  -7   2  14         50.38         57.04         6.17 o
  -6   2  14         50.41         61.75         8.43 o
  -5   2  14        773.22        748.81        24.50 o
  -4   2  14          0.60         -4.58         6.84 o
  -3   2  14          4.50          6.36         4.68 o
  -2   2  14        354.04        349.34        11.53 o
  -1   2  14          2.71          2.94         3.30 o
   0   2  14        169.34        164.37         8.73 o
   1   2  14        323.44        335.30        12.39 o
   2   2  14         15.28         12.57         4.20 o
   3   2  14          6.48          3.95         4.80 o
   4   2  14          2.12          2.94         6.52 o
   5   2  14          2.50          3.49         3.97 o
   6   2  14         64.85         85.42        10.47 o
   7   2  14          1.95          4.97         6.06 o
  -8   3  14         68.96         60.98        10.81 o
  -7   3  14         27.96         26.79         7.91 o
  -6   3  14         53.43         42.42        10.46 o
  -5   3  14          1.72          0.95         5.37 o
  -4   3  14        415.00        395.03        64.51 o
  -3   3  14         27.99         38.56         5.96 o
  -2   3  14         19.74         26.12         4.54 o
  -1   3  14        705.64        777.81        19.08 o
   0   3  14        277.25        280.69        12.52 o
   1   3  14        359.21        378.65        15.56 o
   2   3  14         35.40         34.59         5.93 o
   3   3  14         81.09         55.72         8.11 o
   4   3  14         71.75         77.22        11.55 o
   5   3  14         15.58          2.64         5.49 o
   6   3  14         30.27         45.84         8.60 o
   7   3  14          0.28          1.60         5.67 o
  -8   4  14          4.49         -1.70         5.21 o
  -7   4  14          5.02          4.30         5.66 o
  -6   4  14          1.60          2.39         4.21 o
  -5   4  14        189.93        190.07        14.30 o
  -4   4  14        361.73        389.08        24.98 o
  -3   4  14          4.82          5.08         4.00 o
  -2   4  14       1033.03       1112.63        26.99 o
  -1   4  14        451.08        467.26        13.60 o
   0   4  14        260.14        268.46        16.51 o
   1   4  14          0.88         -0.58         4.46 o
   2   4  14        143.31        152.81         9.62 o
   3   4  14         12.84         19.41         6.61 o
   4   4  14        130.70        131.60        11.34 o
   5   4  14          3.08          9.31         5.13 o
   6   4  14         26.04         29.54         5.34 o
  -8   5  14         10.70         11.86         6.89 o
  -7   5  14          1.21          4.89         6.29 o
  -6   5  14          0.45          0.22         5.37 o
  -5   5  14        341.68        329.00        22.05 o
  -4   5  14        187.56        213.26        11.55 o
  -3   5  14          1.53          0.38         4.05 o
  -2   5  14        879.20        845.95        22.60 o
  -1   5  14         27.86         33.15         4.63 o
   0   5  14          0.17         -0.01         4.32 o
   1   5  14          2.66          0.91         4.08 o
   2   5  14         43.61         46.06         6.21 o
   3   5  14        587.95        629.15        20.98 o
   4   5  14          0.82          2.80         4.99 o
   5   5  14          9.98         17.02         5.31 o
   6   5  14        130.77        145.81         9.75 o
  -8   6  14          2.78          1.60         5.32 o
  -7   6  14         11.02          9.74         4.28 o
  -6   6  14        226.90        237.86        16.96 o
  -5   6  14        461.22        531.87        29.48 o
  -4   6  14         13.81         15.22         4.32 o
  -3   6  14        165.95        134.20        20.99 o
  -2   6  14        148.59        150.55         9.93 o
  -1   6  14          1.31          6.34         3.66 o
   0   6  14        447.21        483.18        27.92 o
   1   6  14         72.59         79.27         7.73 o
   2   6  14          3.34         11.16         8.08 o
   3   6  14         89.35         73.96         8.16 o
   4   6  14         60.15         62.43         7.66 o
   5   6  14          2.70          2.50         4.21 o
   6   6  14        528.92        564.99        16.46 o
  -7   7  14         18.00         18.48         4.97 o
  -6   7  14          0.51          2.69         6.53 o
  -5   7  14          4.34          4.04         6.52 o
  -4   7  14          0.24         -2.49         3.92 o
  -3   7  14        225.85        187.43        23.98 o
  -2   7  14        220.12        259.09        71.46 o
  -1   7  14        926.31        885.62        23.71 o
   0   7  14        187.00        218.16        12.75 o
   1   7  14         16.26         17.90         6.22 o
   2   7  14          5.28          0.88         6.94 o
   3   7  14          0.10          0.81         4.32 o
   4   7  14          7.12          5.01         4.62 o
   5   7  14         14.05         14.18         4.69 o
   6   7  14         53.81         43.07         4.45 o
  -7   8  14        269.11        253.78        69.53 o
  -6   8  14        164.70        141.71        14.85 o
  -5   8  14         34.33         28.76         7.71 o
  -4   8  14         79.16         87.24        12.69 o
  -3   8  14        292.08        274.74        15.35 o
  -2   8  14         35.00         30.70         8.24 o
  -1   8  14         17.92         19.87         5.70 o
   0   8  14         13.32          7.51         4.88 o
   1   8  14        143.71        129.11        18.11 o
   2   8  14         26.76         29.13         6.48 o
   3   8  14        221.94        234.72        15.91 o
   4   8  14         95.55        106.62        10.70 o
   5   8  14        386.39        422.91        21.72 o
   6   8  14        154.57        155.49        10.17 o
  -7   9  14          1.22          2.30         7.63 o
  -6   9  14        101.23        114.99        14.81 o
  -5   9  14          0.47         -2.44         5.51 o
  -4   9  14        862.13        912.07        45.36 o
  -3   9  14          3.33          4.80         4.72 o
  -2   9  14          0.04         -3.84         4.86 o
  -1   9  14        352.03        361.27        36.25 o
   0   9  14          0.22          4.67         8.01 o
   1   9  14        477.24        459.38        22.61 o
   2   9  14        328.67        351.02        19.15 o
   3   9  14         13.23         17.00         5.92 o
   4   9  14         19.07         15.16         7.71 o
   5   9  14         29.10         34.89         8.58 o
   6   9  14         54.09         44.00         9.52 o
  -7  10  14         21.39         19.58         7.79 o
  -6  10  14        101.32        109.52        17.43 o
  -5  10  14          1.71          0.22         5.01 o
  -4  10  14        164.55        173.48        12.88 o
  -3  10  14         31.54         40.85         6.94 o
  -2  10  14          6.99          9.61        11.48 o
  -1  10  14         20.79         13.23         5.19 o
   0  10  14          0.55          0.61         4.84 o
   1  10  14         38.37         43.26         7.49 o
   2  10  14        136.51        180.94        17.30 o
   3  10  14          4.26          6.20         6.61 o
   4  10  14         49.06         42.87        10.47 o
   5  10  14          4.20          4.20         5.95 o
   6  10  14         73.49         64.66         8.15 o
  -7  11  14          0.23         -1.56         5.35 o
  -6  11  14         43.75         33.77        12.01 o
  -5  11  14         27.66         32.55         7.09 o
  -4  11  14        166.52        138.01         9.60 o
  -3  11  14        347.26        324.33        15.80 o
  -2  11  14         59.26         32.49         9.52 o
  -1  11  14        776.24        841.46        36.34 o
   0  11  14         35.98         36.13         9.59 o
   1  11  14        218.08        256.98        21.49 o
   2  11  14         27.66         47.86         7.30 o
   3  11  14         99.26        117.07        15.80 o
   4  11  14        204.74        213.46        19.42 o
   5  11  14        120.75        120.89        12.84 o
   6  11  14          1.31         -0.72         3.20 o
  -6  12  14         34.30         15.20         7.95 o
  -5  12  14         37.87         42.64         7.22 o
  -4  12  14          3.19         -0.07         5.22 o
  -3  12  14        214.65        213.12        12.13 o
  -2  12  14          1.26         -3.59         5.58 o
  -1  12  14          6.36          5.56         5.48 o
   0  12  14        118.44        106.99        10.63 o
   1  12  14         83.13         68.23         8.60 o
   2  12  14        204.02        217.37        13.98 o
   3  12  14        163.40        133.99        16.34 o
   4  12  14          4.60          9.00         6.92 o
   5  12  14          3.27          1.10         4.47 o
  -6  13  14         32.91         50.65         9.83 o
  -5  13  14         76.39         71.56         8.00 o
  -4  13  14        124.07        157.84        12.90 o
  -3  13  14        217.24        205.08        18.12 o
  -2  13  14          8.89         11.01         5.45 o
  -1  13  14        180.55        191.27        13.37 o
   0  13  14          5.33         -3.50         4.73 o
   1  13  14        233.31        278.78        18.40 o
   2  13  14         55.36         56.15         6.03 o
   3  13  14         97.07         86.11         8.59 o
   4  13  14        132.35        134.23        13.76 o
   5  13  14          0.07         -4.38         4.38 o
  -5  14  14         76.90        101.30        14.54 o
  -4  14  14          2.09          4.12         4.79 o
  -3  14  14        232.10        233.20        11.44 o
  -2  14  14        178.90        197.18        27.19 o
  -1  14  14        132.77        154.18        15.48 o
   0  14  14         21.06         25.65         4.72 o
   1  14  14          0.34         -0.51         3.49 o
   2  14  14        216.44        207.02        14.42 o
   3  14  14          0.53          0.60         7.51 o
   4  14  14          2.09         -1.14         5.24 o
  -3  15  14        116.03        113.73         7.24 o
  -2  15  14         44.55         48.84        17.31 o
  -1  15  14         94.46         94.79         7.05 o
   0  15  14         73.23         73.43         6.41 o
   1  15  14         32.02         25.21         4.24 o
   2  15  14        228.05        213.14        14.28 o
   3  15  14          0.43         -0.77         4.46 o
   4  15  14        237.45        232.84        15.80 o
  -4  16  14         56.68         55.23         7.50 o
  -3  16  14         56.94         56.54         8.91 o
  -2  16  14         25.69         22.10         3.48 o
  -1  16  14          0.31          0.18         3.59 o
   0  16  14        156.91        169.40        10.54 o
   1  16  14         56.67         50.62         4.99 o
   2  16  14         11.70          7.77         2.80 o
   3  16  14         23.50         24.43         6.23 o
  -3  17  14          6.06         11.88         4.74 o
  -2  17  14         11.82          6.70         4.85 o
  -1  17  14          1.83          6.22         3.58 o
   0  17  14          0.19          3.50         2.55 o
   1  17  14         55.29         57.79         5.79 o
   2  17  14         23.86         26.27         6.39 o
   3  17  14         16.02         17.71         4.70 o
  -2  18  14          7.06          4.12         3.58 o
  -1  18  14         28.20         15.93         5.47 o
   0  18  14         17.74          8.63         4.59 o
   1  18  14          4.11          7.93         4.35 o
  -7   0  15        227.71        193.43        15.23 o
  -5   0  15         57.43         54.45         7.73 o
  -1   0  15        409.24        406.11        18.10 o
   1   0  15        412.66        447.39        76.05 o
   3   0  15         76.27         87.36        17.53 o
   5   0  15        252.36        243.33        16.67 o
  -7   1  15        120.45        121.64        21.70 o
  -6   1  15        173.71        193.03        12.88 o
  -5   1  15         46.52         52.58         5.74 o
  -4   1  15        159.95        186.07         9.93 o
  -3   1  15          8.40          9.63         6.11 o
  -2   1  15          0.13          1.71         4.10 o
  -1   1  15         22.81         19.95         3.88 o
   0   1  15        351.91        342.18        12.49 o
   1   1  15         18.51          7.84         4.95 o
   2   1  15         43.18         57.66         9.23 o
   3   1  15         31.14         24.86         7.87 o
   4   1  15        431.42        446.00        17.61 o
   5   1  15          0.19         -0.03         3.79 o
   6   1  15         51.96         51.95         9.69 o
  -7   2  15        166.70        173.71        12.82 o
  -6   2  15          8.29          5.20         3.91 o
  -5   2  15         28.20         20.70         4.41 o
  -4   2  15         13.61          9.50         3.99 o
  -3   2  15        130.59        150.55        11.56 o
  -2   2  15        367.27        407.25        19.92 o
  -1   2  15        298.44        309.13        12.38 o
   0   2  15         12.07         15.81         4.28 o
   1   2  15         23.00         16.38         5.92 o
   2   2  15         42.51         45.39         4.88 o
   3   2  15        128.99        155.56        18.75 o
   4   2  15        267.83        280.00        13.68 o
   5   2  15        320.01        314.97        14.43 o
   6   2  15        218.49        228.45        14.76 o
  -7   3  15        107.91         99.59        16.11 o
  -6   3  15        230.05        262.57        12.99 o
  -5   3  15         73.19         65.26         8.05 o
  -4   3  15        473.15        482.18        19.27 o
  -3   3  15         15.27         13.56         3.91 o
  -2   3  15         46.36         42.11         7.08 o
  -1   3  15        356.29        356.71        12.58 o
   0   3  15        128.26        121.11         9.27 o
   1   3  15          1.08          5.50         4.99 o
   2   3  15          5.61          9.43         3.25 o
   3   3  15        108.36        115.89        13.42 o
   4   3  15         37.36         41.78         8.80 o
   5   3  15        112.35        129.26        10.06 o
   6   3  15          0.48          3.49         4.05 o
  -7   4  15          9.32          9.88         4.02 o
  -6   4  15         11.42          6.00         3.57 o
  -5   4  15         60.17         61.14         9.06 o
  -4   4  15         76.33         84.93         9.92 o
  -3   4  15         14.81         17.56         4.03 o
  -2   4  15         39.22         43.67         7.09 o
  -1   4  15         80.30         81.59         8.11 o
   0   4  15        165.62        119.19        14.26 o
   1   4  15         84.94         90.32        10.67 o
   2   4  15          0.09         -0.13         3.04 o
   3   4  15         30.55         20.65         6.12 o
   4   4  15          5.21          6.20         4.11 o
   5   4  15        259.47        254.82        13.74 o
   6   4  15          3.06          2.54         3.77 o
  -7   5  15          0.35          3.22         3.26 o
  -6   5  15          0.68         -1.51         4.51 o
  -5   5  15        188.07        178.96        11.52 o
  -4   5  15          8.61          8.39         4.06 o
  -3   5  15        711.85        774.19        20.51 o
  -2   5  15          0.19          1.44         4.38 o
  -1   5  15         24.84         19.07         5.74 o
   0   5  15        115.11        109.95        14.04 o
   1   5  15         68.52         88.66         8.24 o
   2   5  15         35.81         43.28        13.02 o
   3   5  15        100.76         98.21        10.28 o
   4   5  15         51.75         63.67         8.20 o
   5   5  15         10.60         13.74         5.13 o
  -7   6  15         59.64         48.72        11.30 o
  -6   6  15         58.67         51.00         7.47 o
  -5   6  15          0.00         -1.59         5.75 o
  -4   6  15         16.92         21.90         4.34 o
  -3   6  15        144.82        156.16         9.58 o
  -2   6  15       1056.29       1080.36        28.38 o
  -1   6  15         83.11         76.50         8.72 o
   0   6  15        190.25        207.21        25.51 o
   1   6  15         25.97         10.74         7.11 o
   2   6  15        343.00        322.12        19.62 o
   3   6  15         74.52         99.00        19.03 o
   4   6  15        273.23        325.95        16.45 o
   5   6  15         64.64         61.60         6.96 o
  -7   7  15          9.39          5.43         6.01 o
  -6   7  15          0.72          4.21         4.08 o
  -5   7  15         23.10         13.50         6.37 o
  -4   7  15         68.82         77.58         8.03 o
  -3   7  15         12.38         11.59         5.23 o
  -2   7  15        149.68        162.54        11.58 o
  -1   7  15          0.75          1.79         4.30 o
   0   7  15        354.43        305.04        24.55 o
   1   7  15         30.83         26.33         8.42 o
   2   7  15          0.46         -3.24         6.27 o
   3   7  15         86.22         76.90        16.54 o
   4   7  15          0.45         -2.48         7.92 o
   5   7  15         11.74         23.46         8.79 o
  -7   8  15         13.30          6.44         5.72 o
  -6   8  15         57.76         67.29         8.04 o
  -5   8  15         71.28         78.67         9.86 o
  -4   8  15        150.57        158.18        10.41 o
  -3   8  15         10.88         17.00         6.01 o
  -2   8  15         23.67         15.86         5.44 o
  -1   8  15         30.43         32.80         5.33 o
   0   8  15          1.18          1.78         6.11 o
   1   8  15        155.73        179.11        17.73 o
   2   8  15          0.03          2.67         6.33 o
   3   8  15        277.20        253.22        21.63 o
   4   8  15         46.22         56.20         9.88 o
   5   8  15          2.99          3.39         3.68 o
  -6   9  15          0.13         -4.80         7.67 o
  -5   9  15          5.18          5.57         5.09 o
  -4   9  15         85.76         97.26         8.12 o
  -3   9  15        241.99        250.47        21.85 o
  -2   9  15         32.91         38.38        15.74 o
  -1   9  15        296.47        286.05        11.98 o
   0   9  15          0.05         -0.12         4.60 o
   1   9  15        101.98        101.81         9.92 o
   2   9  15         64.92         68.44         8.09 o
   3   9  15        457.93        392.79        27.31 o
   4   9  15          5.81         17.89         7.03 o
   5   9  15          1.15          8.19         5.74 o
  -6  10  15         79.24         88.40        14.23 o
  -5  10  15        245.16        256.41        27.88 o
  -4  10  15          5.62         -3.35         3.35 o
  -3  10  15        435.41        433.55        17.83 o
  -2  10  15         35.32         28.68         4.69 o
  -1  10  15         10.21          5.76         3.63 o
   0  10  15        303.09        302.90        16.93 o
   1  10  15        144.73        171.47        16.47 o
   2  10  15        330.17        339.21        17.20 o
   3  10  15         16.95         22.36         7.79 o
   4  10  15         42.62         38.36         8.34 o
   5  10  15         11.59          5.81         3.27 o
  -6  11  15        102.08        118.94        14.52 o
  -5  11  15         91.06         91.83         9.13 o
  -4  11  15          6.04         -1.99         4.67 o
  -3  11  15          0.54          1.41         3.85 o
  -2  11  15          0.05          1.09         3.24 o
  -1  11  15        194.18        183.22        12.33 o
   0  11  15         73.23         74.93         8.60 o
   1  11  15        101.36        114.73        13.31 o
   2  11  15          9.93         12.65         5.41 o
   3  11  15        139.57        136.26        14.82 o
   4  11  15         84.72         86.50        10.22 o
   5  11  15          0.06          3.40         4.27 o
  -5  12  15          1.15          4.32         7.41 o
  -4  12  15          0.95          2.12         3.63 o
  -3  12  15         67.34         63.06         5.32 o
  -2  12  15          0.04         -0.58         3.22 o
  -1  12  15        117.26        114.30         9.86 o
   0  12  15         11.08          4.44         5.89 o
   1  12  15          6.80          5.78         4.36 o
   2  12  15          0.48         -1.39         3.81 o
   3  12  15         32.75         16.04         6.29 o
   4  12  15         31.26         25.07         6.01 o
  -5  13  15         38.95         41.01         9.78 o
  -4  13  15          0.83         -0.18         2.76 o
  -3  13  15          3.09          6.54         2.89 o
  -2  13  15        371.22        377.07        20.81 o
  -1  13  15         46.75         44.09         6.67 o
   0  13  15        110.85        105.99         9.16 o
   1  13  15          7.19         14.31         4.76 o
   2  13  15          8.94         10.84         4.05 o
   3  13  15         31.04         31.62         7.83 o
   4  13  15         57.35         48.71         7.11 o
  -4  14  15          0.66         -0.79         3.19 o
  -3  14  15         39.43         38.15         5.20 o
  -2  14  15         48.62         52.26         4.94 o
  -1  14  15        147.16        144.08        10.07 o
   0  14  15         32.79         34.34         8.83 o
   1  14  15         88.21        104.49         8.40 o
   2  14  15        374.72        388.35        15.83 o
   3  14  15         11.41         11.74         5.15 o
  -3  15  15          1.19          4.49         4.36 o
  -2  15  15         13.93          9.97         5.13 o
  -1  15  15          1.30          8.10         3.54 o
   0  15  15        182.15        160.26         9.91 o
   1  15  15         71.17         62.77         6.10 o
   2  15  15         21.62         16.34         5.61 o
   3  15  15         70.04         53.89        16.13 o
  -2  16  15         10.59          7.01         4.26 o
  -1  16  15        199.10        221.15        13.08 o
   0  16  15          2.44          1.05         2.87 o
   1  16  15         42.84         39.77         6.98 o
   2  16  15         98.81         88.45         8.70 o
  -1  17  15          9.75          8.74         3.55 o
   0  17  15          5.78          4.50         3.46 o
  -6   0  16        211.56        220.93        17.18 o
  -4   0  16         10.02          6.89         4.67 o
  -2   0  16        128.13        110.10         9.25 o
   0   0  16         88.79        107.10        15.39 o
   2   0  16        704.05        693.43        24.98 o
   4   0  16        201.55        180.38        16.13 o
  -6   1  16         58.82         63.76         6.73 o
  -5   1  16        149.75        169.75        11.79 o
  -4   1  16        127.47        154.47         8.43 o
  -3   1  16         84.11         94.01        13.07 o
  -2   1  16        101.33        105.23         6.76 o
  -1   1  16        194.82        199.25        14.73 o
   0   1  16          3.31          3.96         4.70 o
   1   1  16         66.85         74.90         9.93 o
   2   1  16        278.59        271.11        11.82 o
   3   1  16          1.01          3.66         3.96 o
   4   1  16        139.03        131.93        11.32 o
   5   1  16         36.03         38.82         5.49 o
  -6   2  16         24.85         30.03        10.73 o
  -5   2  16        397.55        391.99        13.82 o
  -4   2  16        293.64        291.35        10.75 o
  -3   2  16         71.43         66.15         6.26 o
  -2   2  16        137.83        134.14         7.44 o
  -1   2  16         36.51         33.73        10.24 o
   0   2  16          6.53          3.82         4.65 o
   1   2  16          8.20          9.25         4.08 o
   2   2  16        361.92        375.35        13.93 o
   3   2  16         24.10         36.82         5.84 o
   4   2  16        284.99        244.08        11.76 o
   5   2  16         15.03         13.45         4.12 o
  -6   3  16        135.21        124.81         7.67 o
  -5   3  16         44.81         35.91         5.50 o
  -4   3  16        235.99        231.05        11.82 o
  -3   3  16        108.95        108.53         6.89 o
  -2   3  16         98.62         80.87         5.94 o
  -1   3  16        166.63        196.32        15.50 o
   0   3  16        197.13        184.95        13.99 o
   1   3  16          5.30          5.46         5.27 o
   2   3  16        321.59        337.89        15.16 o
   3   3  16        132.83        126.59         9.62 o
   4   3  16        157.14        165.71        11.31 o
   5   3  16         94.99         91.26         7.46 o
  -6   4  16         92.35         83.43         9.32 o
  -5   4  16          2.03         -0.71         3.90 o
  -4   4  16         68.73         66.10         6.01 o
  -3   4  16         60.86         79.98         6.76 o
  -2   4  16         79.98         76.26         8.03 o
  -1   4  16          1.04          4.13         4.18 o
   0   4  16         73.66         66.46        11.46 o
   1   4  16        498.17        500.97        23.89 o
   2   4  16        125.72        152.20         9.74 o
   3   4  16         26.99         31.66         5.38 o
   4   4  16        199.80        160.69        10.84 o
   5   4  16          3.21          2.14         3.26 o
  -6   5  16         30.15         25.38         5.06 o
  -5   5  16          0.02          1.87         5.01 o
  -4   5  16        127.19        122.41         7.67 o
  -3   5  16        145.01        162.57         9.11 o
  -2   5  16          0.63         -4.32         4.32 o
  -1   5  16        742.81        783.64        26.10 o
   0   5  16          9.51          8.95         4.28 o
   1   5  16        712.46        720.79        30.24 o
   2   5  16         41.96         52.76         7.98 o
   3   5  16          1.99         -2.49         5.85 o
   4   5  16          0.03         -0.62         7.41 o
   5   5  16          0.35          0.66         3.73 o
  -6   6  16         84.76         87.21         7.96 o
  -5   6  16         56.75         82.93         9.40 o
  -4   6  16         35.26         33.92         7.23 o
  -3   6  16        290.66        303.50        16.29 o
  -2   6  16          4.64          5.77         4.11 o
  -1   6  16         28.89         31.80         6.88 o
   0   6  16        110.65         98.48        10.91 o
   1   6  16         16.56         20.61         6.38 o
   2   6  16        201.75        167.57        13.07 o
   3   6  16         28.01         42.33        11.87 o
   4   6  16          9.43          5.92         7.62 o
   5   6  16          7.05          2.71         4.66 o
  -6   7  16         69.75         67.94         6.78 o
  -5   7  16         13.47         23.21         5.67 o
  -4   7  16          4.90          7.47         3.89 o
  -3   7  16          5.76          1.42         3.85 o
  -2   7  16        113.67        115.48         9.17 o
  -1   7  16          1.22          1.99         4.62 o
   0   7  16        113.96        128.03        11.72 o
   1   7  16        167.00        184.01        24.44 o
   2   7  16         33.58         39.39         6.93 o
   3   7  16         88.78        114.17        16.74 o
   4   7  16        124.17        137.36        16.35 o
   5   7  16        185.83        167.68        14.86 o
  -6   8  16          0.13          1.70         5.83 o
  -5   8  16        306.81        314.07        16.87 o
  -4   8  16          3.99         -1.61         4.23 o
  -3   8  16        178.82        194.39        14.56 o
  -2   8  16         14.87         13.97         5.02 o
  -1   8  16         33.20         34.08         8.93 o
   0   8  16         33.71         33.06         6.88 o
   1   8  16         33.90         24.98         6.12 o
   2   8  16         32.73         25.50         5.92 o
   3   8  16         93.30         61.07        12.10 o
   4   8  16         41.53         48.07        10.32 o
   5   8  16          0.96         -1.10         3.65 o
  -6   9  16          1.24         -2.92         5.63 o
  -5   9  16          6.48          6.88         8.63 o
  -4   9  16        104.25         99.64         7.23 o
  -3   9  16         21.54         22.32         4.79 o
  -2   9  16         34.47         41.58         6.19 o
  -1   9  16         22.86         21.43         7.71 o
   0   9  16         67.96         93.71        17.19 o
   1   9  16         24.60         43.32         6.97 o
   2   9  16          1.15         -2.47         3.80 o
   3   9  16         13.43         11.67         7.12 o
   4   9  16         18.36         21.75         7.82 o
  -5  10  16         11.82         18.13         8.95 o
  -4  10  16          4.22          3.96         3.94 o
  -3  10  16         16.31          7.44         3.61 o
  -2  10  16        130.20        131.37         9.76 o
  -1  10  16         88.16         71.14        11.14 o
   0  10  16         48.72         43.57         6.59 o
   1  10  16        128.38        111.83        11.59 o
   2  10  16          7.61          6.04         3.17 o
   3  10  16         21.57         16.62         4.36 o
   4  10  16         73.00         72.46        10.60 o
  -4  11  16         69.24         79.00        14.48 o
  -3  11  16         74.21         68.85         6.52 o
  -2  11  16        216.55        224.44        17.58 o
  -1  11  16         30.51         26.26         5.04 o
   0  11  16         54.49         64.77         7.06 o
   1  11  16          6.22          5.23         3.10 o
   2  11  16         72.15         70.29         7.52 o
   3  11  16         81.11         91.22        16.47 o
   4  11  16          9.92         13.84         5.43 o
  -3  12  16        121.33        123.99        11.09 o
  -2  12  16        121.80        121.10        14.83 o
  -1  12  16        368.19        348.08        31.89 o
   0  12  16         82.71         99.71         8.02 o
   1  12  16          0.70          1.28         3.07 o
   2  12  16         30.43         34.50         5.44 o
   3  12  16         10.75          6.35         2.86 o
  -2  13  16         11.55          7.34         5.24 o
  -1  13  16         21.99         17.40         4.04 o
   0  13  16         21.42         15.07         4.00 o
   1  13  16          2.44          1.23         4.38 o
   2  13  16         45.84         35.82         7.47 o
   3  13  16         19.17         30.15         6.59 o
  -2  14  16         46.31         31.23         5.35 o
  -1  14  16          0.94          0.77         2.70 o
   0  14  16         95.43         75.96         6.04 o
   1  14  16         18.27         17.13         5.04 o
  -5   0  17         90.42         94.59        10.90 o
  -3   0  17        169.25        192.59        12.53 o
  -1   0  17         34.04         38.28         8.88 o
   1   0  17        763.85        757.62        30.75 o
   3   0  17          0.60         -0.15         4.87 o
  -5   1  17          9.23          7.87         3.59 o
  -4   1  17         19.44         23.41         3.98 o
  -3   1  17        129.25        136.72         9.15 o
  -2   1  17          0.32         -0.72         4.87 o
  -1   1  17         17.14         18.98         4.96 o
   0   1  17        322.33        387.06        14.77 o
   1   1  17          2.73         -0.38         3.73 o
   2   1  17        177.94        155.59         9.83 o
   3   1  17        134.29        132.68        10.94 o
   4   1  17         32.03         27.89         5.48 o
  -5   2  17         15.95         23.14         4.45 o
  -4   2  17         23.28         24.24         4.16 o
  -3   2  17          7.89          6.88         3.17 o
  -2   2  17         55.49         49.96         7.67 o
  -1   2  17        172.24        187.12        11.34 o
   0   2  17         14.11         18.23         4.46 o
   1   2  17         85.13         81.55         6.76 o
   2   2  17        161.90        183.60        15.20 o
   3   2  17          0.30          3.14         3.49 o
   4   2  17        152.76        150.14         9.50 o
  -5   3  17         12.64         21.41         4.28 o
  -4   3  17         32.60         33.75         4.36 o
  -3   3  17        307.68        303.47        12.62 o
  -2   3  17         15.41         19.69         5.68 o
  -1   3  17         14.51         16.13         5.27 o
   0   3  17        269.47        225.53        14.36 o
   1   3  17        147.92        143.29         8.62 o
   2   3  17        100.24        102.92        11.75 o
   3   3  17          2.22          4.16         5.05 o
   4   3  17         41.67         32.05         8.53 o
  -5   4  17          0.30         -1.06         4.09 o
  -4   4  17          2.54          0.42         2.74 o
  -3   4  17         86.20         92.98         8.47 o
  -2   4  17         92.40         97.60        13.17 o
  -1   4  17         16.11         14.30         6.37 o
   0   4  17         22.26         21.46         6.40 o
   1   4  17         53.43         45.27         7.23 o
   2   4  17         69.56         93.14        15.34 o
   3   4  17        180.52        181.35        19.39 o
   4   4  17          3.06         -3.18         6.30 o
  -5   5  17          2.48          1.01         3.99 o
  -4   5  17          0.31          2.25         3.04 o
  -3   5  17          1.52         -1.49         3.58 o
  -2   5  17         78.43         65.91        11.40 o
  -1   5  17         45.60         39.18         7.19 o
   0   5  17         73.23         84.83         9.52 o
   1   5  17         35.92         25.90         6.15 o
   2   5  17         96.95         96.07        15.53 o
   3   5  17         54.71         63.78        11.79 o
   4   5  17        156.75        184.12        17.14 o
  -5   6  17         72.85         68.61         8.48 o
  -4   6  17          0.37         -0.35         2.69 o
  -3   6  17          6.22          5.92         5.42 o
  -2   6  17        238.73        223.57        19.12 o
  -1   6  17        105.78        110.13        13.85 o
   0   6  17         48.16         62.94        12.57 o
   1   6  17         75.98         81.94        10.77 o
   2   6  17        112.56        126.69        16.52 o
   3   6  17         70.06        122.53        15.42 o
   4   6  17         67.07         56.29         9.82 o
  -4   7  17         10.63          7.23         4.32 o
  -3   7  17         16.55         23.67         6.94 o
  -2   7  17         24.98         33.76         8.52 o
  -1   7  17         25.50         30.53         8.51 o
   0   7  17          0.57          2.60         8.30 o
   1   7  17         11.68          6.95         4.73 o
   2   7  17          3.75          3.90         7.34 o
   3   7  17        144.70        146.33        16.46 o
   4   7  17         46.14         50.03         8.65 o
  -3   8  17         55.09         46.16        10.06 o
  -2   8  17        112.02        125.08        13.41 o
  -1   8  17          3.46          1.36         5.54 o
   0   8  17          2.74          2.89         4.26 o
   1   8  17        433.36        481.48        20.68 o
   2   8  17        125.72        162.30        17.36 o
   3   8  17          8.20          9.30         6.16 o
   4   8  17         42.57         35.05         6.96 o
  -3   9  17         19.60         30.45         6.49 o
  -2   9  17        128.91        149.15        13.97 o
  -1   9  17         48.74         36.47         7.96 o
   0   9  17          2.40         -1.23         4.98 o
   1   9  17          0.08         -1.37         3.97 o
   2   9  17         13.02          9.78         6.47 o
   3   9  17         70.35         81.40        10.96 o
  -2  10  17        206.79        224.14        16.45 o
  -1  10  17         46.55         48.08         8.32 o
   0  10  17          4.89         -2.24         4.54 o
   1  10  17         81.54         64.93         6.88 o
   2  10  17         20.70         24.27         7.31 o
   3  10  17          9.79         13.02         5.67 o
  -2  11  17        108.51         93.65         9.80 o
  -1  11  17        150.82        129.85        12.03 o
   0  11  17         51.61         51.66         7.94 o
   1  11  17          2.89         -0.88         3.59 o
   2  11  17         33.43         27.48         6.84 o
  -1  12  17         10.82         10.44         4.77 o
   0  12  17         60.17         53.94         7.39 o
  -4   0  18          3.51          8.17         4.42 o
  -2   0  18         98.53        129.77        14.25 o
   0   0  18          0.94          1.69         4.62 o
   2   0  18         38.71         24.12         8.74 o
  -4   1  18          7.28          4.08         2.97 o
  -3   1  18         32.48         38.02         8.11 o
  -2   1  18          0.81          0.03         4.07 o
  -1   1  18          1.92          0.03         4.21 o
   0   1  18        198.05        202.01        10.92 o
   1   1  18          0.29         -0.92         3.45 o
   2   1  18          5.24          3.62         4.83 o
   3   1  18         94.95        140.45        15.36 o
  -4   2  18          5.08          6.30         4.66 o
  -3   2  18         80.33         97.87        11.55 o
  -2   2  18          0.18          6.21         4.23 o
  -1   2  18          6.54          0.21         4.29 o
   0   2  18         11.41          9.18         3.69 o
   1   2  18         78.48         74.30        10.04 o
   2   2  18        172.51        188.89        19.37 o
   3   2  18          0.61          6.11         5.75 o
  -4   3  18          8.87          6.12         3.80 o
  -3   3  18          0.31         -2.39         5.08 o
  -2   3  18         14.30          6.73         5.85 o
  -1   3  18        145.49        161.35        15.35 o
   0   3  18         95.18        110.97         9.88 o
   1   3  18         51.57         48.32         6.73 o
   2   3  18         51.27         57.22        11.13 o
   3   3  18         38.00         71.53        10.88 o
  -4   4  18         14.05          8.40         3.95 o
  -3   4  18         72.26         69.46         9.28 o
  -2   4  18        181.43        195.19        16.64 o
  -1   4  18         86.20        108.36        12.44 o
   0   4  18          1.12          0.13         4.07 o
   1   4  18         40.31         42.99         6.35 o
   2   4  18          1.95          3.44         5.90 o
   3   4  18         35.19         34.35         8.29 o
  -3   5  18         86.77         91.76        10.32 o
  -2   5  18          1.67          4.93         5.47 o
  -1   5  18         82.56         88.17        11.20 o
   0   5  18         10.85         10.85         4.72 o
   1   5  18         20.51         23.26         7.60 o
   2   5  18        111.48        117.03        14.29 o
   3   5  18          6.35          4.03         4.62 o
  -3   6  18         33.31         26.43         6.07 o
  -2   6  18          5.96          4.64         4.82 o
  -1   6  18         42.40         56.83         9.20 o
   0   6  18        151.81        179.77        11.43 o
   1   6  18          9.46          7.92         3.88 o
   2   6  18         21.01         34.79         8.76 o
   3   6  18          6.10          6.16         4.76 o
  -2   7  18         27.58         40.69         7.46 o
  -1   7  18          0.47          1.13         4.68 o
   0   7  18         32.03         34.76         7.22 o
   1   7  18        126.45        118.13        15.28 o
   2   7  18         75.16        105.67        12.48 o
   3   7  18         61.25         48.17         7.79 o
  -2   8  18         63.36         64.84         8.47 o
  -1   8  18         16.28         12.40         5.35 o
   0   8  18          6.58          6.98         4.68 o
   1   8  18          0.02         -2.05         2.93 o
   2   8  18         36.09         38.60         7.58 o
  -1   9  18         49.49         37.86         6.75 o
   0   9  18         74.55         73.99         8.64 o
   2   9  18         54.30         36.29         6.78 o
  -1   0  19          0.51         -1.05         4.16 o
  -2   1  19         59.25         47.14         7.58 o
  -1   1  19         17.98         23.02         6.19 o
   0   1  19         46.71         37.55         6.88 o
  -2   2  19        200.30        220.10        15.58 o
  -1   2  19         54.34         58.54         8.34 o
   0   2  19          1.68         -0.97         4.13 o
  -2   3  19        125.35        133.54        11.73 o
  -1   3  19          1.29          0.99         4.04 o
   0   3  19         25.94         28.25         6.31 o
   1   3  19          4.79          5.20         5.41 o
  -2   4  19         18.43         12.54         4.78 o
  -1   4  19         14.56         18.04         5.74 o
   0   4  19         14.87         14.38         5.12 o
   1   4  19        152.11        115.37        12.18 o
   2   4  19          3.31          1.06         3.77 o
  -1   5  19          2.63         -0.89         3.53 o
   1   5  19          0.98          5.50         4.02 o
                                                
