# Supplementary material for: Synthesis and crystal structures of two racemic 2-heteroaryl-3-phenyl-2,3-di­hydro-4H-pyrido[3,2-e][1,3]thia­zin-4-ones
Source: Acta Crystallogr E Crystallogr Commun. 2024 Jun 4;80(Pt 7):699–703. doi: 10.1107/S2056989024005103 (PMC11223699; doi:10.1107/S2056989024005103)
Supplement: Supplementary file 3 [file e-80-00699-1sup4.mol]

1.mol
  ChemDraw05172408442D

 22 25  0  0  0  0  0  0  0  0999 V2000
   -2.5002    0.2900    0.0000 C   0  0  0  0  0  0  0  0  0  0  0  0
   -2.5002   -0.5350    0.0000 C   0  0  0  0  0  0  0  0  0  0  0  0
   -1.7860   -0.9475    0.0000 N   0  0  0  0  0  0  0  0  0  0  0  0
   -1.0715   -0.5350    0.0000 C   0  0  0  0  0  0  0  0  0  0  0  0
   -1.0715    0.2900    0.0000 C   0  0  0  0  0  0  0  0  0  0  0  0
   -1.7860    0.7022    0.0000 C   0  0  0  0  0  0  0  0  0  0  0  0
   -0.3573   -0.9475    0.0000 S   0  0  0  0  0  0  0  0  0  0  0  0
    0.3573   -0.5350    0.0000 C   0  0  0  0  0  0  0  0  0  0  0  0
    0.3573    0.2900    0.0000 N   0  0  0  0  0  0  0  0  0  0  0  0
   -0.3573    0.7022    0.0000 C   0  0  0  0  0  0  0  0  0  0  0  0
   -0.3573    1.5272    0.0000 O   0  0  0  0  0  0  0  0  0  0  0  0
    1.0715    0.7022    0.0000 C   0  0  0  0  0  0  0  0  0  0  0  0
    1.7860    0.2900    0.0000 C   0  0  0  0  0  0  0  0  0  0  0  0
    2.5002    0.7022    0.0000 C   0  0  0  0  0  0  0  0  0  0  0  0
    2.5002    1.5272    0.0000 C   0  0  0  0  0  0  0  0  0  0  0  0
    1.7860    1.9397    0.0000 C   0  0  0  0  0  0  0  0  0  0  0  0
    1.0715    1.5272    0.0000 C   0  0  0  0  0  0  0  0  0  0  0  0
    1.0715   -0.9475    0.0000 C   0  0  0  0  0  0  0  0  0  0  0  0
    1.1579   -1.7677    0.0000 C   0  0  0  0  0  0  0  0  0  0  0  0
    1.9645   -1.9397    0.0000 S   0  0  0  0  0  0  0  0  0  0  0  0
    2.3770   -1.2249    0.0000 C   0  0  0  0  0  0  0  0  0  0  0  0
    1.8254   -0.6118    0.0000 C   0  0  0  0  0  0  0  0  0  0  0  0
  1  2  2  0      
  2  3  1  0      
  3  4  2  0      
  4  5  1  0      
  5  6  2  0      
  6  1  1  0      
  4  7  1  0      
  7  8  1  0      
  8  9  1  0      
  9 10  1  0      
 10  5  1  0      
 10 11  2  0      
  9 12  1  0      
 12 13  2  0      
 13 14  1  0      
 14 15  2  0      
 15 16  1  0      
 16 17  2  0      
 17 12  1  0      
  8 18  1  0      
 18 19  2  0      
 19 20  1  0      
 20 21  1  0      
 21 22  2  0      
 22 18  1  0      
M  END
