# Supplementary material for: Synthesis and crystal structures of two racemic 2-heteroaryl-3-phenyl-2,3-di­hydro-4H-pyrido[3,2-e][1,3]thia­zin-4-ones
Source: Acta Crystallogr E Crystallogr Commun. 2024 Jun 4;80(Pt 7):699–703. doi: 10.1107/S2056989024005103 (PMC11223699; doi:10.1107/S2056989024005103)
Supplement: Supplementary file 4 [file e-80-00699-2sup3.hkl]

#
# h,k,l, Fc-squared, Fo-squared, sigma(Fo-squared), status flag
#
data_2
_shelx_title ' ljs68_auto_a.res in C2/c'
_shelx_refln_list_code          4
_shelx_F_calc_maximum      551.83
_exptl_crystal_F_000      3032.00
_reflns_d_resolution_high  0.7941

loop_
 _space_group_symop_operation_xyz
 'x, y, z'
 '-x, y, -z+1/2'
 'x+1/2, y+1/2, z'
 '-x+1/2, y+1/2, -z+1/2'
 '-x, -y, -z'
 'x, -y, z-1/2'
 '-x+1/2, -y+1/2, -z'
 'x+1/2, -y+1/2, z-1/2'

_cell_length_a    28.2424
_cell_length_b    11.0307
_cell_length_c    28.6936
_cell_angle_alpha  90.000
_cell_angle_beta  111.952
_cell_angle_gamma  90.000

_shelx_F_squared_multiplier     1.000

loop_
 _refln_index_h
 _refln_index_k
 _refln_index_l
 _refln_F_squared_calc
 _refln_F_squared_meas
 _refln_F_squared_sigma
 _refln_observed_status
   2   0   0     198820.36     106737.45      1713.14 o
   4   0   0      18070.76        183.80         7.52 o
   6   0   0       6586.62      13397.23       217.29 o
   8   0   0       6730.42       7834.00       134.85 o
  10   0   0        188.09        326.11        11.26 o
  12   0   0      22051.05      23705.70       782.25 o
  14   0   0       1089.58       1058.86        42.77 o
  16   0   0      44328.34      47569.20      1575.69 o
  18   0   0        581.82        626.60        36.62 o
  20   0   0         11.12          3.85        11.85 o
  22   0   0        177.80        209.26        24.52 o
  24   0   0       2013.98       1656.93        78.52 o
  26   0   0       1655.79       1523.41        83.63 o
  28   0   0        195.76        119.27        26.99 o
  30   0   0        219.22        145.39        24.65 o
   1   1   0      11500.97      14649.29       177.36 o
   3   1   0      15079.90      10481.29       113.41 o
   5   1   0      17730.90      11924.73       138.07 o
   7   1   0      10488.28       5598.42        67.63 o
   9   1   0      12247.61      14414.34       156.97 o
  11   1   0       2445.15       1862.70        31.13 o
  13   1   0       3281.41       3294.78        76.32 o
  15   1   0        868.69       1001.19        29.73 o
  17   1   0        532.78        399.80        23.84 o
  19   1   0        125.25        130.73        14.74 o
  21   1   0        560.06        490.05        34.22 o
  23   1   0       1055.44       1143.07        41.53 o
  25   1   0         13.85          6.47        12.45 o
  27   1   0         43.87         41.07        14.17 o
  29   1   0          1.45          0.44         8.67 o
  31   1   0        227.65        210.19        14.62 o
   0   2   0      89687.28      79482.63      1501.07 o
   4   2   0      93681.20     117446.05      1259.25 o
   6   2   0      29799.53      25396.38       292.50 o
   8   2   0      24270.47      24796.71       270.11 o
  10   2   0         10.57         22.40         4.62 o
  12   2   0      20383.42      19725.51       351.49 o
  14   2   0       2357.65       2601.20        64.03 o
  16   2   0         56.18         59.20         9.60 o
  18   2   0       1202.34       1125.49        37.48 o
  20   2   0        307.41        405.84        36.65 o
  22   2   0       3110.45       3716.21       100.40 o
  24   2   0         49.41         76.72        18.11 o
  26   2   0          7.11          9.17        12.81 o
  28   2   0        237.29        255.58        24.08 o
  30   2   0          1.41          0.52         8.79 o
   1   3   0      76954.31      74698.87       800.64 o
   3   3   0        818.51       1136.78        18.37 o
   5   3   0      12277.24      13712.96       134.76 o
   7   3   0       2647.05       1920.50        30.12 o
   9   3   0       7836.43       7638.74        98.93 o
  11   3   0       4252.11       4827.91        72.80 o
  13   3   0      21672.49      20678.97       322.31 o
  15   3   0       1188.36       1111.55        30.05 o
  17   3   0        957.49        879.54        27.80 o
  19   3   0        578.83        564.81        31.10 o
  21   3   0          7.07         -6.73        13.06 o
  23   3   0         43.91         56.40        13.76 o
  25   3   0          1.03          7.35        10.08 o
  27   3   0         27.25         20.75        14.25 o
  29   3   0        224.14        203.26        24.17 o
  31   3   0        141.36        127.53        21.16 o
   0   4   0       6893.10       8035.23       156.22 o
   2   4   0       9924.55      11023.24       135.16 o
   4   4   0       2028.39       2578.92        42.56 o
   6   4   0      17517.79      16525.47       191.18 o
   8   4   0      30831.99      35788.11       522.18 o
  10   4   0       1796.02       2063.78        30.73 o
  12   4   0       4606.26       4751.33        81.16 o
  14   4   0        251.25        341.78        17.80 o
  16   4   0        818.66        883.98        31.06 o
  18   4   0        853.10        879.54        42.86 o
  20   4   0       1678.33       1781.69        53.52 o
  22   4   0        742.81        779.42        43.33 o
  24   4   0         13.21         13.69        13.81 o
  26   4   0        141.99        156.11        19.73 o
  28   4   0         44.24         42.79        15.51 o
  30   4   0         41.84         52.52        12.48 o
   1   5   0       1214.78       1057.88        49.60 o
   3   5   0       3472.03       3977.08        64.65 o
   5   5   0      18571.59      18766.15       311.62 o
   7   5   0       2277.18       2410.82        41.63 o
   9   5   0       1464.62       1171.82        24.89 o
  11   5   0       2386.93       2334.55        41.49 o
  13   5   0         24.60         15.31         7.23 o
  15   5   0       7763.44       7706.17       149.32 o
  17   5   0          6.51          1.58        10.25 o
  19   5   0       1405.51       1516.61        48.63 o
  21   5   0        540.20        541.19        40.31 o
  23   5   0         46.41         30.28        14.67 o
  25   5   0          0.45         -1.94        12.60 o
  27   5   0        118.12        106.07        18.70 o
  29   5   0          3.98          6.53         9.94 o
   0   6   0       8431.69       8191.92       283.26 o
   2   6   0       1695.11       2025.39        61.93 o
   4   6   0       7593.02       8774.82       136.91 o
   6   6   0         64.71        144.44         7.66 o
   8   6   0         25.18         40.65         6.48 o
  10   6   0        763.85        624.10        17.11 o
  12   6   0        237.81        203.40        12.97 o
  14   6   0        506.99        493.63        24.41 o
  16   6   0        350.81        418.53        24.07 o
  18   6   0        396.15        349.81        23.36 o
  20   6   0        285.64        211.77        39.41 o
  22   6   0         19.26         41.54        15.19 o
  24   6   0         36.21         56.18        14.99 o
  26   6   0          0.90          4.67        14.68 o
  28   6   0         83.40         66.44        13.46 o
   1   7   0         76.49         99.71        11.89 o
   3   7   0       1368.94       1301.76        39.40 o
   5   7   0        199.25        173.15        12.30 o
   7   7   0        719.21        720.75        18.21 o
   9   7   0        571.06        663.60        18.75 o
  11   7   0       1489.94       1366.74        40.00 o
  13   7   0       1407.74       1550.94       105.19 o
  15   7   0        111.56         73.55        15.05 o
  17   7   0        450.00        462.61        47.20 o
  19   7   0          0.36          7.77        12.77 o
  21   7   0        696.96        720.73        56.62 o
  23   7   0         48.46         57.62        18.00 o
  25   7   0         56.48         75.27        17.43 o
  27   7   0          4.30         -2.11        14.04 o
   0   8   0       1600.09       2201.86       100.65 o
   2   8   0       6555.49       6767.50       173.22 o
   4   8   0        626.40        646.89        20.66 o
   6   8   0        107.83        117.69        10.02 o
   8   8   0        425.63        312.00        14.00 o
  10   8   0         40.10         58.47         8.55 o
  12   8   0       1104.45       1221.16        35.20 o
  14   8   0       1415.67       1209.41        57.41 o
  16   8   0          2.31         14.12        21.92 o
  18   8   0        944.23        904.93        55.73 o
  20   8   0         21.09          0.92        15.64 o
  22   8   0        129.98        205.57        67.72 o
  24   8   0         39.56         47.74        13.78 o
  26   8   0          0.63         -1.84        11.33 o
   1   9   0         91.36         92.84        11.87 o
   3   9   0         14.60         28.62        15.28 o
   5   9   0        891.68        796.98        32.58 o
   7   9   0       2485.05       2371.40        81.27 o
   9   9   0       1963.95       2079.07        57.78 o
  11   9   0         29.36         42.78        11.52 o
  13   9   0          0.47         -4.40        18.23 o
  15   9   0        172.59        240.17        25.65 o
  17   9   0        748.53        858.89       168.48 o
  19   9   0        405.07        462.15        47.01 o
  21   9   0         29.55         39.40        18.72 o
  23   9   0         10.33         29.55        16.20 o
   0  10   0       1198.80       1300.88        53.66 o
   2  10   0         42.13         47.43         9.75 o
   4  10   0        100.68         74.62        18.92 o
   6  10   0         10.58         -0.50         8.88 o
   8  10   0         62.13         20.00        15.23 o
  10  10   0         30.96         34.50        12.58 o
  12  10   0          1.31          3.52        16.04 o
  14  10   0        330.19        344.48        27.91 o
  16  10   0         27.41         31.95        13.63 o
  18  10   0        135.57        119.06        33.21 o
  20  10   0         59.64         76.80        18.13 o
   1  11   0        146.02        115.90        11.59 o
   3  11   0        484.50        546.66        22.08 o
   5  11   0          0.32         -8.01        13.44 o
   7  11   0        151.71         99.89        23.25 o
   9  11   0         10.58          6.77         7.98 o
  11  11   0        499.20        495.97        66.25 o
  13  11   0         35.76         55.28        11.66 o
  15  11   0        180.25        160.82        18.46 o
  17  11   0         88.98         65.92         8.35 o
   0  12   0        688.71        593.29        41.28 o
   2  12   0         12.59          0.83         9.52 o
   4  12   0         38.59         31.14        10.41 o
   6  12   0         48.02         42.17        10.75 o
   8  12   0         39.92         36.31        13.90 o
  10  12   0          1.46         -1.53        11.35 o
  12  12   0          7.49         12.67         9.94 o
  14  12   0         51.27         56.53        10.10 o
   1  13   0         66.65         72.93        10.15 o
   3  13   0        539.15        575.37        24.21 o
   5  13   0         22.70         34.04        11.92 o
   7  13   0         58.98         34.21        11.38 o
   9  13   0         96.62         89.80        12.67 o
 -31   1   1        110.96         99.94        11.80 o
 -29   1   1        412.52        400.62        21.13 o
 -27   1   1         25.63         17.13        13.66 o
 -25   1   1        412.81        542.70        36.54 o
 -23   1   1          1.20          4.46        11.66 o
 -21   1   1       1133.20       1071.96        42.33 o
 -19   1   1        143.02        113.27        17.88 o
 -17   1   1        637.94        669.11        31.03 o
 -15   1   1       3599.99       3462.43        84.59 o
 -13   1   1       9285.36      10558.84       149.14 o
 -11   1   1       8444.43      10675.50       135.34 o
  -9   1   1       8737.45      10980.61       128.37 o
  -7   1   1      21160.96      19605.37       224.47 o
  -5   1   1      10269.75      12391.06       127.05 o
  -3   1   1      79832.42      62461.76       709.07 o
  -1   1   1       4243.58      14799.90       194.22 o
   1   1   1      17191.15      30228.53       321.41 o
   3   1   1     107699.41     144262.86      1630.91 o
   5   1   1      13825.39      18080.68       239.92 o
   7   1   1       7945.24      11308.28       152.54 o
   9   1   1      38614.66      35077.73       463.39 o
  11   1   1       3282.48       2658.61        68.53 o
  13   1   1       1327.26       1340.06        49.76 o
  15   1   1       2973.17       2786.93       111.08 o
  17   1   1         30.58         24.21        10.95 o
  19   1   1        641.72        479.14        28.70 o
  21   1   1       1173.82       1166.89        56.67 o
  23   1   1        261.55        261.45        18.60 o
  25   1   1        917.59        800.68        40.54 o
  27   1   1         34.96         42.09        12.06 o
  29   1   1        200.00        162.59        13.89 o
  31   1   1         31.88         19.28        15.12 o
 -32   2   1         33.78         44.48        14.87 o
 -30   2   1        580.75        577.57        28.37 o
 -28   2   1        226.20        200.56        25.23 o
 -26   2   1         17.85         21.27        14.50 o
 -24   2   1       1854.28       1834.61        61.89 o
 -22   2   1       2629.14       2304.63        93.17 o
 -20   2   1       1667.71       1635.95        76.11 o
 -18   2   1        959.63       1090.33        31.39 o
 -16   2   1        650.51        634.46        20.95 o
 -14   2   1        211.30        394.55        16.69 o
 -12   2   1      11294.40      11604.19       194.53 o
 -10   2   1       9089.55       9656.56       123.43 o
  -8   2   1      13392.84      13561.69       149.79 o
  -6   2   1       5116.72       5147.44        58.71 o
  -4   2   1       8324.62       5760.49        73.06 o
   0   2   1      15796.57      26787.38       269.73 o
   2   2   1      66309.63      78486.19       831.90 o
   4   2   1      68087.37      73682.49       837.91 o
   6   2   1      32840.93      34216.46       391.98 o
   8   2   1      13609.65      14100.30       176.12 o
  10   2   1       4799.22       3096.40        52.57 o
  12   2   1       1015.49        878.54        23.26 o
  14   2   1        121.50         35.54         7.81 o
  16   2   1       1442.22       1678.58        40.27 o
  18   2   1        101.60         80.54        12.07 o
  20   2   1      13934.56      14241.09       328.38 o
  22   2   1       1981.49       2093.65        68.71 o
  24   2   1          1.16        -13.33        15.06 o
  26   2   1        822.33        725.90        37.75 o
  28   2   1          2.61          0.58         9.42 o
  30   2   1          3.26          8.89        10.43 o
 -31   3   1         93.95         80.23        12.61 o
 -29   3   1          1.15         -7.44        10.57 o
 -27   3   1        434.91        408.85        23.82 o
 -25   3   1       2265.62       2329.82        76.35 o
 -23   3   1        763.41        798.64        34.78 o
 -21   3   1         14.76          1.28        12.62 o
 -19   3   1        114.68         95.34        13.49 o
 -17   3   1        137.11        155.78        13.43 o
 -15   3   1       2774.32       2419.87        50.25 o
 -13   3   1        614.12        834.65        21.93 o
 -11   3   1      10797.89       9897.32       128.31 o
  -9   3   1       8400.10       7496.28        98.56 o
  -7   3   1       4811.98       5724.32        69.69 o
  -5   3   1       1815.51       1743.46        36.86 o
  -3   3   1      24152.16      31313.32       411.43 o
  -1   3   1       3760.23        963.28        15.28 o
   1   3   1      29975.93      26552.45       419.69 o
   3   3   1       3061.53       2418.63        44.01 o
   5   3   1       3545.07       2730.47        33.16 o
   7   3   1       9127.36      10715.65       127.65 o
   9   3   1        970.53       1255.93        31.98 o
  11   3   1      25336.87      26258.52       388.96 o
  13   3   1      15001.84      14933.88       227.78 o
  15   3   1       2569.68       2550.77        58.92 o
  17   3   1       1105.11       1155.78        33.17 o
  19   3   1        577.56        556.88        31.01 o
  21   3   1          6.02         10.69        11.49 o
  23   3   1       1948.04       2139.51        92.12 o
  25   3   1        446.34        454.63        30.46 o
  27   3   1        707.57        668.40        59.32 o
  29   3   1        152.71        139.19        19.61 o
  31   3   1         70.19         48.72        14.40 o
 -30   4   1         35.14         35.32        13.52 o
 -28   4   1        268.47        250.68        25.96 o
 -26   4   1         21.78         23.68        15.03 o
 -24   4   1       1230.83       1262.18        75.03 o
 -22   4   1        812.64        743.97        32.99 o
 -20   4   1        657.94        635.55        25.35 o
 -18   4   1        366.89        268.61        20.39 o
 -16   4   1        775.19        676.94        23.70 o
 -14   4   1          5.91         13.88         5.71 o
 -12   4   1      13673.64      12325.90       188.77 o
 -10   4   1         75.92         79.35         4.77 o
  -8   4   1      13674.03      13614.85       184.33 o
  -6   4   1        194.57        374.52         8.89 o
  -4   4   1      12231.01      15151.93       183.17 o
  -2   4   1       1170.16       1849.33        29.30 o
   0   4   1      30071.33      25572.94       327.97 o
   2   4   1        352.25        753.17        16.33 o
   4   4   1        572.52        457.69         8.62 o
   6   4   1         19.12         32.57         4.30 o
   8   4   1        647.35        689.37        15.90 o
  10   4   1       2469.84       2398.25        49.12 o
  12   4   1       1247.57        981.83        30.18 o
  14   4   1        391.20        422.02        16.99 o
  16   4   1       4455.21       4816.63       143.68 o
  18   4   1       3166.53       3142.94        67.39 o
  20   4   1        300.25        311.10        22.72 o
  22   4   1        184.34        209.86        26.05 o
  24   4   1         37.80         21.41        14.21 o
  26   4   1         30.47         43.32        14.47 o
  28   4   1          5.61          1.07        13.02 o
  30   4   1         57.61         69.96        16.37 o
 -29   5   1        225.13        310.43        49.31 o
 -27   5   1         70.08         87.85        23.55 o
 -25   5   1        272.78        226.30        28.21 o
 -23   5   1        309.27        292.10        25.69 o
 -21   5   1         20.31         49.28        14.30 o
 -19   5   1        612.48        547.23        42.36 o
 -17   5   1          0.51         15.10        12.60 o
 -15   5   1       2733.64       3082.75       113.90 o
 -13   5   1         54.06         48.53         9.33 o
 -11   5   1        712.55        826.03        25.99 o
  -9   5   1        218.21        296.66        11.87 o
  -7   5   1        464.81        618.91        16.66 o
  -5   5   1       6586.27       5885.79       149.56 o
  -3   5   1       7965.86       8194.48       124.83 o
  -1   5   1       3269.09       2657.01        61.12 o
   1   5   1      28555.23      33179.23       625.20 o
   3   5   1       6625.53       5768.12        91.34 o
   5   5   1         42.91         32.53         6.26 o
   7   5   1      10963.45      10805.00       131.61 o
   9   5   1        440.23        374.13        11.42 o
  11   5   1        760.52        797.08        20.69 o
  13   5   1       3567.18       3913.79        74.43 o
  15   5   1         83.79         96.25        12.07 o
  17   5   1          9.62        -10.85        10.89 o
  19   5   1       2202.67       2355.06        69.04 o
  21   5   1        377.16        533.14        56.37 o
  23   5   1          0.63         15.02        13.21 o
  25   5   1        185.57        240.19        22.10 o
  27   5   1         16.99         15.91        14.57 o
  29   5   1         84.21         82.63        19.79 o
 -28   6   1         31.84         24.95        12.17 o
 -26   6   1        140.21        126.67        20.84 o
 -24   6   1         97.14         69.81        14.89 o
 -22   6   1        218.36        211.65        22.08 o
 -20   6   1         19.78         48.31        26.83 o
 -18   6   1       2187.02       2250.45        62.06 o
 -16   6   1        490.53        441.51        24.48 o
 -14   6   1       1745.57       1511.77        45.02 o
 -12   6   1       1157.47       1262.91        26.99 o
 -10   6   1       7267.82       7086.64        98.72 o
  -8   6   1        536.79        737.77        21.65 o
  -6   6   1       1284.32       1407.64        28.09 o
  -4   6   1         14.09         26.34         5.32 o
  -2   6   1        699.63        542.42        16.91 o
   0   6   1       5772.43       6088.22       186.24 o
   2   6   1       5427.52       6176.21        93.69 o
   4   6   1        168.68        241.97        11.94 o
   6   6   1      11910.75      12600.12       164.16 o
   8   6   1        478.64        457.21        13.78 o
  10   6   1         91.52        104.35         7.65 o
  12   6   1         73.88         76.75         9.46 o
  14   6   1        440.13        414.59        20.74 o
  16   6   1        360.96        326.03        22.23 o
  18   6   1       3039.99       3128.46       103.17 o
  20   6   1        242.66        124.23        33.00 o
  22   6   1        170.67        160.19        19.64 o
  24   6   1       1972.62       1929.39        80.07 o
  26   6   1         99.27        147.32        20.93 o
  28   6   1        164.68        208.74        24.32 o
 -27   7   1         10.11         14.14        10.45 o
 -25   7   1       1012.45       1138.64       113.36 o
 -23   7   1        272.62        300.67        36.89 o
 -21   7   1        373.46        438.01        28.61 o
 -19   7   1         61.35         62.45        26.32 o
 -17   7   1         10.70          0.24        12.29 o
 -15   7   1          2.18         11.67        11.65 o
 -13   7   1        397.86        386.86        22.41 o
 -11   7   1        726.69        808.08        22.85 o
  -9   7   1       1837.18       1968.24        35.34 o
  -7   7   1        371.93        495.69        14.72 o
  -5   7   1       3528.16       3340.89        67.87 o
  -3   7   1       1782.85       1669.24        76.22 o
  -1   7   1         71.75         69.25         8.69 o
   1   7   1       3373.98       3419.01        81.76 o
   3   7   1        821.70        982.37        25.24 o
   5   7   1       4259.47       4420.22        70.50 o
   7   7   1          5.19          2.91         5.14 o
   9   7   1       5470.06       5281.76        79.21 o
  11   7   1         34.92         59.14         9.28 o
  13   7   1         98.71         75.73        10.68 o
  15   7   1       1435.32       1277.92        50.88 o
  17   7   1        135.68        125.91        19.25 o
  19   7   1         11.23          1.08        10.26 o
  21   7   1        431.33        404.02        33.91 o
  23   7   1        395.62        369.03        32.16 o
  25   7   1       1488.21       1541.22       161.55 o
  27   7   1         20.47         50.90        14.87 o
 -26   8   1          2.27          6.04        12.84 o
 -24   8   1         79.94         94.08        23.41 o
 -22   8   1         73.16         72.54        18.54 o
 -20   8   1        110.91        140.50        17.44 o
 -18   8   1        394.47        336.33        35.77 o
 -16   8   1         91.80         75.25        25.80 o
 -14   8   1        134.33        130.96        17.65 o
 -12   8   1       1703.07       1653.47        52.59 o
 -10   8   1        814.18        825.80        23.64 o
  -8   8   1        219.86        176.76        10.89 o
  -6   8   1        962.24       1103.04        29.39 o
  -4   8   1       4656.95       4853.37        94.31 o
  -2   8   1       3705.69       3778.47       104.25 o
   0   8   1        433.94        546.79        24.14 o
   2   8   1        554.21        582.02        21.86 o
   4   8   1          1.81          2.81         5.85 o
   6   8   1        254.58        277.20        13.31 o
   8   8   1        129.96        140.31        13.75 o
  10   8   1        155.72        138.93        13.36 o
  12   8   1        374.01        368.27        20.92 o
  14   8   1         28.38         18.24        12.53 o
  16   8   1        312.35        360.35        68.74 o
  18   8   1        271.59        279.10        23.56 o
  20   8   1        585.04        601.01       118.36 o
  22   8   1          1.07         26.34        14.83 o
  24   8   1         27.10         22.05        12.14 o
  26   8   1        233.65        248.74        23.65 o
 -25   9   1         10.28         13.35         9.88 o
 -23   9   1        333.27        426.33        36.85 o
 -21   9   1          3.38         -6.27        17.12 o
 -19   9   1         15.29         11.60        13.12 o
 -17   9   1          4.21         10.86        17.22 o
 -15   9   1         67.50         48.61        15.89 o
 -13   9   1        315.97        352.15        44.02 o
 -11   9   1        750.28        582.88        34.05 o
  -9   9   1       1568.04       1611.37        49.56 o
  -7   9   1       3921.49       4310.53        87.86 o
  -5   9   1        126.59        117.52        11.72 o
  -3   9   1       6651.70       6587.10       135.65 o
  -1   9   1       5814.59       6209.89       118.84 o
   1   9   1       1436.00       1445.18        39.96 o
   3   9   1       6546.86       6586.34       124.32 o
   5   9   1       1021.47       1068.57        38.80 o
   7   9   1       1606.69       1627.94        45.41 o
   9   9   1         34.62         11.08         9.20 o
  11   9   1        572.01        473.72        39.52 o
  13   9   1        145.83        222.32        37.05 o
  15   9   1        183.50        173.55        30.94 o
  17   9   1        109.81         71.86        16.87 o
  19   9   1       1067.30       1189.30        76.18 o
  21   9   1          7.99          2.90        15.60 o
  23   9   1         90.93        133.88        21.33 o
 -22  10   1          0.89         -9.31        11.81 o
 -20  10   1         38.32         51.03        17.30 o
 -18  10   1        253.47        230.82        17.07 o
 -16  10   1        692.88        739.00        43.79 o
 -14  10   1        450.63        433.80        31.28 o
 -12  10   1        122.80         94.82        24.27 o
 -10  10   1        553.79        554.76        32.03 o
  -8  10   1        889.38        918.77        56.94 o
  -6  10   1         30.47         35.80        10.40 o
  -4  10   1       1223.25       1180.86        41.34 o
  -2  10   1         32.01         20.30         8.83 o
   0  10   1         38.08         29.57         9.68 o
   2  10   1       1173.22       1126.36        34.42 o
   4  10   1        229.22        225.04        15.51 o
   6  10   1         90.84         70.16        13.85 o
   8  10   1        375.40        415.40        57.76 o
  10  10   1         16.14         17.90         9.19 o
  12  10   1        130.57         63.33        21.51 o
  14  10   1        338.60        433.80        31.07 o
  16  10   1        128.26        170.56        28.59 o
  18  10   1        229.56        206.84        29.73 o
  20  10   1         62.52         71.89        17.84 o
 -17  11   1          1.56         -5.85         7.92 o
 -15  11   1          2.86          2.89         8.03 o
 -13  11   1        688.46        656.87        31.29 o
 -11  11   1          7.09          3.98        10.00 o
  -9  11   1         66.25         69.40        10.52 o
  -7  11   1        326.77        317.03        35.32 o
  -5  11   1        218.52        198.39        16.15 o
  -3  11   1        133.23        131.91        11.67 o
  -1  11   1          5.68          8.03         7.77 o
   1  11   1        430.16        478.50        20.97 o
   3  11   1         59.31         41.55         9.86 o
   5  11   1         29.41         32.46        16.09 o
   7  11   1       1089.08        944.69        66.01 o
   9  11   1        891.54        844.74        48.09 o
  11  11   1         37.51         34.85        11.28 o
  13  11   1         20.07          8.32        11.42 o
  15  11   1         23.24         36.79         9.01 o
  17  11   1         98.33        128.70        21.39 o
 -14  12   1        331.79        292.95        20.55 o
 -12  12   1         79.48         69.27        13.34 o
 -10  12   1        925.71        975.71        50.40 o
  -8  12   1         27.99         20.95        13.40 o
  -6  12   1        629.79        657.57        29.76 o
  -4  12   1        263.54        284.66        19.71 o
  -2  12   1         67.56         58.47        11.69 o
   0  12   1          7.94         14.64         8.89 o
   2  12   1         34.89         24.04         8.53 o
   4  12   1        706.00        733.46        32.19 o
   6  12   1        698.57        703.27        59.95 o
   8  12   1         11.49         11.82        12.34 o
  10  12   1        378.27        367.33        27.91 o
  12  12   1        181.56        173.76        18.06 o
  14  12   1          2.88         -4.49         7.44 o
  -9  13   1        279.09        278.17        20.26 o
  -7  13   1          8.58         15.57        10.13 o
  -5  13   1        173.00        204.91        20.12 o
  -3  13   1        351.94        327.90        22.94 o
  -1  13   1        125.72        112.28        17.93 o
   1  13   1         49.98         47.79         9.26 o
   3  13   1         76.49         91.46        10.55 o
   5  13   1        237.94        202.56        19.40 o
   7  13   1          1.08         -2.28         8.66 o
   9  13   1         10.65         19.97         8.21 o
 -32   0   2         21.36          4.85        13.24 o
 -30   0   2          1.78          7.82        11.13 o
 -28   0   2        492.43        593.35        44.63 o
 -26   0   2        456.28        382.92        40.88 o
 -24   0   2       3666.44       4512.15       235.38 o
 -22   0   2        495.87        367.91        31.70 o
 -20   0   2         74.30        132.80        19.37 o
 -18   0   2       8796.75       9029.28       486.74 o
 -16   0   2       8908.33       8909.55       228.77 o
 -14   0   2       4268.98       4362.90        97.31 o
 -12   0   2       2215.80       2098.08        48.95 o
 -10   0   2       2045.84       1631.94        32.34 o
  -8   0   2       6925.91       2183.07        41.42 o
  -6   0   2      14567.13      46730.94       754.50 o
  -4   0   2     255009.12     153433.72      2842.71 o
  -2   0   2     207774.22     100416.34      2276.36 o
   0   0   2     237974.52     161802.81      5187.24 o
   2   0   2      19751.44      58931.02      1323.35 o
   4   0   2      15085.02      23131.19       748.83 o
   6   0   2         48.98        117.40         9.36 o
   8   0   2        231.03        340.35        16.29 o
  10   0   2      31125.89      28905.92      1023.31 o
  12   0   2      14419.58      15487.10      1029.58 o
  14   0   2        935.74       1161.82        46.16 o
  16   0   2       1601.43       1992.93       108.07 o
  18   0   2       2131.75       1853.83        83.31 o
  20   0   2        934.64       1239.43        56.94 o
  22   0   2        649.98        681.62        47.87 o
  24   0   2         31.20        -13.56        24.32 o
  26   0   2       4233.39       4643.39       334.70 o
  28   0   2       1066.51       1121.92        70.97 o
  30   0   2        552.27        467.43        26.99 o
 -31   1   2          0.45          0.88         7.10 o
 -29   1   2         62.79         45.31        13.36 o
 -27   1   2        282.66        269.57        30.18 o
 -25   1   2       1043.39       1064.62        86.76 o
 -23   1   2        442.77        486.06        23.07 o
 -21   1   2          0.43         -1.99         9.50 o
 -19   1   2        137.86        151.03        13.88 o
 -17   1   2       1174.75       1356.68        46.40 o
 -15   1   2       1962.41       1859.33        46.95 o
 -13   1   2         12.03         10.47         4.75 o
 -11   1   2        459.15        287.00         7.87 o
  -9   1   2      27372.62      22951.68       262.79 o
  -7   1   2      35993.24      45031.08       587.16 o
  -5   1   2         25.61        110.65         5.68 o
  -3   1   2      43302.71      43433.06       492.96 o
  -1   1   2      43698.07      51948.93       528.00 o
   1   1   2      58534.94      70082.92       649.97 o
   3   1   2      12734.83       6197.10        84.27 o
   5   1   2      74548.88      99888.95      1431.35 o
   7   1   2      35194.15      43003.11       619.43 o
   9   1   2       4330.72       4102.10        66.02 o
  11   1   2       2373.05       2634.07        45.06 o
  13   1   2       4689.21       4728.22        98.95 o
  15   1   2       3188.42       2993.36       154.86 o
  17   1   2       2924.18       3001.58       109.77 o
  19   1   2       1935.49       1812.79        71.02 o
  21   1   2        427.84        457.07        23.19 o
  23   1   2        168.88        133.65        14.72 o
  25   1   2        407.85        391.81        47.83 o
  27   1   2          2.28          9.12        10.28 o
  29   1   2        294.44        271.61        18.70 o
  31   1   2         20.47          6.24        10.65 o
 -32   2   2         39.36         35.06        14.95 o
 -30   2   2          0.47         10.36        10.52 o
 -28   2   2        312.22        306.73        19.21 o
 -26   2   2        672.49        573.82        28.77 o
 -24   2   2         16.28         10.15        12.91 o
 -22   2   2       3082.82       3197.13        94.53 o
 -20   2   2        179.91        165.79        15.99 o
 -18   2   2        445.49        518.24        18.40 o
 -16   2   2         23.73         37.25         6.70 o
 -14   2   2       7277.72       8097.03       130.36 o
 -12   2   2       5465.98       4526.43        67.76 o
 -10   2   2       7477.59       7614.07        92.58 o
  -8   2   2         54.03        111.57        11.07 o
  -6   2   2       5370.25       7510.37        83.76 o
  -4   2   2       2504.03        617.17        12.37 o
  -2   2   2      12829.99      25566.18       336.71 o
   2   2   2       3944.10       8261.78        77.62 o
   4   2   2      70272.00      73651.20       837.05 o
   6   2   2       1721.39       2064.47        37.93 o
   8   2   2         87.51        178.32        13.00 o
  10   2   2       1122.65       1002.76        24.30 o
  12   2   2       6427.10       7410.62       116.68 o
  14   2   2          0.21         31.51        10.88 o
  16   2   2        499.43        467.69        22.16 o
  18   2   2         14.57         18.39         9.71 o
  20   2   2         21.03         59.03        13.22 o
  22   2   2        461.09        401.86        22.54 o
  24   2   2        581.34        559.25        34.08 o
  26   2   2         68.12         47.75        11.84 o
  28   2   2        422.81        439.35        23.39 o
  30   2   2         48.30         52.39        16.69 o
 -31   3   2          4.41          7.35         8.26 o
 -29   3   2         13.03          3.83        10.06 o
 -27   3   2        560.25        579.67        30.37 o
 -25   3   2        780.68        884.52        54.63 o
 -23   3   2        128.73        150.16        16.44 o
 -21   3   2        768.17        818.26        38.01 o
 -19   3   2         60.84         67.84        10.72 o
 -17   3   2       2697.39       2563.89        60.42 o
 -15   3   2        227.71        252.54        12.66 o
 -13   3   2      14569.56      15740.00       263.71 o
 -11   3   2      11174.32      10269.87       131.67 o
  -9   3   2        234.53        203.88         7.69 o
  -7   3   2       2650.14       2652.40        29.59 o
  -5   3   2       8434.20       7223.49        85.78 o
  -3   3   2     186352.03     245191.03      3507.07 o
  -1   3   2      12849.75      10210.91       112.21 o
   1   3   2       8569.34      11387.82       141.56 o
   3   3   2       3506.19       2611.37        28.98 o
   5   3   2      53441.91      57407.34       570.77 o
   7   3   2       7862.36       9841.20       126.13 o
   9   3   2       9274.30       9157.88       128.34 o
  11   3   2       3428.08       3569.41        67.81 o
  13   3   2      26259.65      26006.29       384.47 o
  15   3   2       1599.69       1416.01        39.74 o
  17   3   2        230.57        267.23        18.33 o
  19   3   2       3668.37       3585.31        82.64 o
  21   3   2        145.73        205.36        18.98 o
  23   3   2        345.40        374.18        32.10 o
  25   3   2        841.10        824.54        40.05 o
  27   3   2        789.60        764.19        76.90 o
  29   3   2        196.82        205.01        37.82 o
 -30   4   2          0.25         -4.78         9.08 o
 -28   4   2          3.93        -12.20        15.11 o
 -26   4   2         26.67         34.95        17.99 o
 -24   4   2        253.13        256.97        30.10 o
 -22   4   2        303.76        353.87        20.84 o
 -20   4   2       1180.03       1091.25        33.49 o
 -18   4   2       3241.11       3480.12        70.02 o
 -16   4   2        419.84        405.05        18.06 o
 -14   4   2        501.78        511.23        18.66 o
 -12   4   2        662.66        686.12        19.47 o
 -10   4   2        966.49        900.91        19.36 o
  -8   4   2       1385.50       1762.16        25.17 o
  -6   4   2       4782.57       4914.18        76.46 o
  -4   4   2       2622.27       2914.05        42.83 o
  -2   4   2      18074.26      17611.96       203.86 o
   0   4   2       2836.97       2966.12        33.86 o
   2   4   2       5559.08       6626.48        85.85 o
   4   4   2      15030.67      11097.65       111.67 o
   6   4   2       6019.32       8040.42        96.28 o
   8   4   2      20081.84      18721.88       219.20 o
  10   4   2      14782.19      14860.98       189.75 o
  12   4   2       6891.02       7162.29       108.63 o
  14   4   2          4.23         11.45         5.97 o
  16   4   2       1034.34       1157.72        37.87 o
  18   4   2        319.83        369.98        23.63 o
  20   4   2       1257.22       1338.40        45.89 o
  22   4   2       2465.67       2695.64       193.07 o
  24   4   2          6.60         27.07        17.93 o
  26   4   2        665.04        680.11        47.46 o
  28   4   2         16.74         26.96        22.59 o
 -29   5   2          3.71        -11.44        12.86 o
 -27   5   2         58.84         68.86        26.98 o
 -25   5   2         58.10         89.79        25.50 o
 -23   5   2        288.21        241.59        23.96 o
 -21   5   2       7758.38       7505.10       197.20 o
 -19   5   2        720.65        691.77        31.06 o
 -17   5   2          0.34          3.96        10.51 o
 -15   5   2       2925.99       2903.19        78.24 o
 -13   5   2        237.94        182.21        13.54 o
 -11   5   2       3050.14       3632.20        60.28 o
  -9   5   2      12219.61      13765.02       209.56 o
  -7   5   2        192.04        247.88        14.68 o
  -5   5   2      46818.55      51229.80       825.23 o
  -3   5   2        458.07        708.15        31.86 o
  -1   5   2       4298.75       4238.19        67.47 o
   1   5   2       3096.97       3156.20        59.57 o
   3   5   2        135.08        205.22         9.37 o
   5   5   2        565.25        754.43        18.64 o
   7   5   2       1034.63        903.99        18.10 o
   9   5   2        202.90        197.95        22.61 o
  11   5   2        284.34        316.40        15.13 o
  13   5   2       3322.46       3577.15        69.69 o
  15   5   2       9395.65       9234.46       177.25 o
  17   5   2       4112.33       4679.05       120.56 o
  19   5   2        432.29        497.40        48.82 o
  21   5   2        631.46        655.26        61.71 o
  23   5   2        524.31        421.64        38.77 o
  25   5   2         28.40         30.40        12.79 o
  27   5   2        373.25        395.32        42.66 o
  29   5   2         24.89         33.06        14.72 o
 -30   6   2         21.83         13.18        10.24 o
 -28   6   2          8.12         22.70        12.88 o
 -26   6   2         64.29         56.50        17.65 o
 -24   6   2         10.22         19.34        42.95 o
 -22   6   2         72.84         85.49        14.09 o
 -20   6   2        572.92        604.63        47.99 o
 -18   6   2        179.00        144.48        16.51 o
 -16   6   2        108.22        102.55        13.34 o
 -14   6   2        441.02        447.54        18.56 o
 -12   6   2       1061.59       1273.92        29.76 o
 -10   6   2       1559.88       1362.67        30.12 o
  -8   6   2         91.38        150.41        12.68 o
  -6   6   2        941.42        853.17        22.14 o
  -4   6   2       3396.08       3055.14        58.71 o
  -2   6   2        554.34        517.64        23.72 o
   0   6   2        459.43        382.91        16.77 o
   2   6   2       7230.10       7463.67        99.45 o
   4   6   2        138.90         93.89         7.55 o
   6   6   2       9655.71      10692.43       152.82 o
   8   6   2       2791.17       2573.55        42.69 o
  10   6   2       5516.42       6262.93       101.87 o
  12   6   2        448.64        399.62        16.29 o
  14   6   2         22.41         18.71        10.10 o
  16   6   2       2474.29       2363.78        64.08 o
  18   6   2        692.44        677.30        32.13 o
  20   6   2        286.14        241.12        34.73 o
  22   6   2          0.98          7.12        16.07 o
  24   6   2        220.02        228.89        20.80 o
  26   6   2        280.27        258.08        30.79 o
  28   6   2         43.02         29.61        12.05 o
 -27   7   2         34.40         11.95        11.36 o
 -25   7   2          2.08          5.46        14.62 o
 -23   7   2        221.00        217.76        29.41 o
 -21   7   2        596.04        560.98        32.42 o
 -19   7   2        109.32        120.09        30.54 o
 -17   7   2        198.76        216.20        21.49 o
 -15   7   2        391.76        342.33        25.28 o
 -13   7   2        114.17        125.39        12.41 o
 -11   7   2        157.46        163.10         9.84 o
  -9   7   2          5.45         10.42         4.63 o
  -7   7   2        189.13        208.63        10.19 o
  -5   7   2        398.92        338.30        21.98 o
  -3   7   2       1607.19       1736.35        78.46 o
  -1   7   2        389.63        465.98        20.76 o
   1   7   2        534.50        844.54        21.70 o
   3   7   2       2014.42       2106.82        53.42 o
   5   7   2        422.32        431.94        13.91 o
   7   7   2        203.32        241.36        11.82 o
   9   7   2       1169.80       1180.35        32.97 o
  11   7   2         54.60         75.31        12.46 o
  13   7   2       1763.74       1763.77        73.86 o
  15   7   2        940.61        933.83        36.48 o
  17   7   2       1901.14       1897.69       112.49 o
  19   7   2        769.19        650.18        44.62 o
  21   7   2        605.42        574.45        39.59 o
  23   7   2         94.18         42.87        15.36 o
  25   7   2        305.18        346.57        26.80 o
  27   7   2        168.34        222.20        22.40 o
 -26   8   2        185.05        192.27        24.56 o
 -24   8   2         31.32         33.65        20.18 o
 -22   8   2       2151.12       2243.45       282.38 o
 -20   8   2        384.48        334.00        29.43 o
 -18   8   2        208.87        266.34        22.61 o
 -16   8   2        538.49        634.34        60.63 o
 -14   8   2        179.59        168.95        23.34 o
 -12   8   2       1777.25       1897.26        47.81 o
 -10   8   2        596.11        549.51        17.24 o
  -8   8   2         21.59         18.47         6.31 o
  -6   8   2       9811.16      10442.28       165.38 o
  -4   8   2       1858.84       1843.21        70.69 o
  -2   8   2          8.11         29.26        10.61 o
   0   8   2        154.79        128.31         9.57 o
   2   8   2        245.04        246.21        13.49 o
   4   8   2       1187.68       1117.30        26.72 o
   6   8   2          3.17          7.97         6.85 o
   8   8   2       2354.89       2239.68        56.37 o
  10   8   2        846.38        857.95        30.68 o
  12   8   2       1887.51       1761.36        85.23 o
  14   8   2         32.67         15.03        11.91 o
  16   8   2         86.66        102.38        16.59 o
  18   8   2          9.70         49.96        25.18 o
  20   8   2        512.67        534.72       105.79 o
  22   8   2        173.13        155.07        21.00 o
  24   8   2          1.05         -2.99        10.33 o
 -25   9   2         57.64         80.49        15.14 o
 -23   9   2        234.52        252.29        29.90 o
 -21   9   2          4.08         -6.43        16.47 o
 -19   9   2          7.40         17.37        13.15 o
 -17   9   2          0.36        -10.92        18.31 o
 -15   9   2         31.61         42.36        15.81 o
 -13   9   2         96.36        137.39        31.13 o
 -11   9   2        385.37        298.64        24.89 o
  -9   9   2         55.40         25.55         8.60 o
  -7   9   2        299.40        251.59        16.29 o
  -5   9   2        287.42        302.49        14.99 o
  -3   9   2       1020.01       1289.07        47.11 o
  -1   9   2       2968.36       3218.69        87.95 o
   1   9   2       1218.33       1127.50        33.55 o
   3   9   2          0.20          9.24         8.95 o
   5   9   2         26.27         14.71         9.55 o
   7   9   2        538.83        532.86        25.70 o
   9   9   2          6.36          9.13         8.88 o
  11   9   2         20.35         34.53        12.77 o
  13   9   2        411.57        453.55        34.70 o
  15   9   2        359.07        384.15        42.93 o
  17   9   2         45.91         51.76        24.88 o
  19   9   2          3.28          6.83        19.75 o
  21   9   2         18.47         13.79        16.38 o
  23   9   2        190.75        214.93        24.20 o
 -22  10   2        217.57        257.13        23.42 o
 -20  10   2          1.25          2.34        13.19 o
 -18  10   2        157.50        149.06        12.44 o
 -16  10   2        819.39        897.65        56.90 o
 -14  10   2        251.54        210.87        35.45 o
 -12  10   2          2.35          3.52        19.80 o
 -10  10   2        168.86        117.96        16.72 o
  -8  10   2        682.25        707.15        30.88 o
  -6  10   2        806.37        835.25        28.30 o
  -4  10   2         37.99         34.37         8.17 o
  -2  10   2         33.29         24.97         9.17 o
   0  10   2       2247.06       2242.13        53.95 o
   2  10   2       2803.22       2899.39        76.51 o
   4  10   2        890.30        833.04        41.18 o
   6  10   2         93.25         76.60        19.61 o
   8  10   2         12.34          1.48        10.75 o
  10  10   2        630.62        597.99        33.63 o
  12  10   2         28.47          8.99        11.95 o
  14  10   2         61.32         51.63        14.46 o
  16  10   2        733.21        933.52        63.79 o
  18  10   2        231.60        221.38        16.10 o
  20  10   2          4.65          4.12        12.69 o
 -17  11   2         52.32         38.10         9.27 o
 -15  11   2         14.77         18.80        13.38 o
 -13  11   2         24.80         33.16        11.03 o
 -11  11   2         11.22         -4.99         9.73 o
  -9  11   2        169.28        195.54        19.10 o
  -7  11   2        343.77        297.20        34.21 o
  -5  11   2         99.49         86.61        12.26 o
  -3  11   2       1020.71       1035.02        31.47 o
  -1  11   2        148.97        129.73        11.85 o
   1  11   2        150.61        135.76        12.12 o
   3  11   2         25.85         30.94         9.48 o
   5  11   2          2.56          5.45        12.95 o
   7  11   2        140.24        130.34        16.55 o
   9  11   2        610.33        635.03        50.08 o
  11  11   2        159.45        142.84        25.90 o
  13  11   2        504.23        549.77        27.48 o
  15  11   2         19.74         23.65         8.08 o
  17  11   2         32.27         19.93         6.29 o
 -14  12   2          3.67          9.04         8.44 o
 -12  12   2        283.72        264.06        22.21 o
 -10  12   2        263.38        247.90        24.01 o
  -8  12   2        167.58        196.98        22.88 o
  -6  12   2          5.54          4.73        11.65 o
  -4  12   2          5.41          9.86         9.42 o
  -2  12   2         47.71         53.67         9.77 o
   0  12   2         67.34         59.61         9.97 o
   2  12   2        125.88        105.33        13.79 o
   4  12   2        206.48        183.32        16.60 o
   6  12   2        183.32        126.12        14.82 o
   8  12   2         53.39         24.68        13.21 o
  10  12   2        174.20        179.35        19.71 o
  12  12   2          4.56          5.91         9.06 o
  14  12   2          3.00          6.76         6.73 o
  -9  13   2        145.17        157.17        15.46 o
  -7  13   2        173.73        141.15        16.44 o
  -5  13   2        239.88        230.63        20.82 o
  -3  13   2          7.66          8.56         7.15 o
  -1  13   2        239.60        215.41        14.84 o
   1  13   2         29.22         31.26        14.94 o
   3  13   2         51.46         23.69         7.88 o
   5  13   2         17.12         12.37        10.52 o
   7  13   2        219.25        246.80        19.67 o
   9  13   2        104.59        104.30        12.22 o
 -33   1   3         92.20         63.82        15.66 o
 -31   1   3        118.53        122.88        11.73 o
 -29   1   3         12.64         -0.33         9.03 o
 -27   1   3         28.65         10.53        11.70 o
 -25   1   3        683.54        728.35        82.06 o
 -23   1   3         27.59         41.35        11.29 o
 -21   1   3        185.15        180.62        15.96 o
 -19   1   3       3292.20       3334.33        75.84 o
 -17   1   3        511.34        423.33        19.62 o
 -15   1   3      20388.66      21118.96       290.34 o
 -13   1   3        981.29        786.61        18.79 o
 -11   1   3       2553.57       3058.81        44.54 o
  -9   1   3      21509.61      21125.46       284.08 o
  -7   1   3      65481.16      64473.14       733.94 o
  -3   1   3       2226.66         17.18         1.47 o
  -1   1   3      38205.66      30288.96       293.72 o
   1   1   3       7562.91       6552.15        72.14 o
   3   1   3      39695.85      53092.92       603.05 o
   7   1   3      18355.44      22656.98       330.71 o
   9   1   3        683.12        360.86        11.01 o
  11   1   3       1382.55       1539.78        64.14 o
  13   1   3       2344.37       2676.47        63.84 o
  15   1   3       6435.24       7440.07       221.47 o
  17   1   3        145.37        266.63        20.43 o
  19   1   3       1287.22       1414.27        40.98 o
  21   1   3         71.49         82.58        12.84 o
  23   1   3         19.95         39.29        24.94 o
  25   1   3       1086.77        963.13        64.01 o
  27   1   3         29.05         36.93        13.25 o
  29   1   3         53.55         72.30        19.70 o
 -32   2   3         35.41         25.28        14.04 o
 -30   2   3        359.61        350.99        25.92 o
 -28   2   3        294.71        318.39        32.07 o
 -26   2   3        149.80        140.42        23.20 o
 -24   2   3       1078.33        925.40        52.52 o
 -22   2   3         69.63         37.54        13.88 o
 -20   2   3          1.04          6.69         8.39 o
 -18   2   3       1583.99       1322.73        31.20 o
 -16   2   3        518.22        665.10        18.99 o
 -14   2   3       5851.88       4759.36        82.24 o
 -12   2   3       6485.80       6570.36       154.57 o
 -10   2   3       1419.53       1232.15        21.61 o
  -8   2   3      25613.69      27045.92       294.99 o
  -6   2   3       2008.79       1344.56        17.53 o
  -4   2   3      13063.31      17641.78       190.65 o
  -2   2   3       8790.99       4673.64        49.36 o
   0   2   3     157198.69     173000.83      1588.90 o
   2   2   3      89098.19      99500.99       903.72 o
   4   2   3      39477.34      42062.30       426.50 o
   6   2   3       2173.71       2710.77        37.53 o
   8   2   3       5887.17       5414.45       121.19 o
  10   2   3       2666.42       4037.38        67.08 o
  12   2   3        908.03        701.81        29.09 o
  14   2   3        272.68        375.09        18.48 o
  16   2   3       3233.08       2798.81        75.81 o
  18   2   3       2721.72       2510.60        61.01 o
  20   2   3       1544.94       1564.62        60.08 o
  22   2   3        141.08        136.11        20.18 o
  24   2   3        140.34        192.29        22.12 o
  26   2   3         69.83         70.02        15.61 o
  28   2   3        382.07        412.18        28.99 o
  30   2   3         12.97         15.60        12.31 o
 -31   3   3         19.32         32.97        12.06 o
 -29   3   3          4.60          6.80        10.61 o
 -27   3   3         12.43         30.86        17.96 o
 -25   3   3          0.94        -22.31        24.75 o
 -23   3   3       1684.48       1851.85        65.72 o
 -21   3   3        479.16        412.72        27.15 o
 -19   3   3        164.29        196.72        15.10 o
 -17   3   3       4141.46       3961.18        88.41 o
 -15   3   3       4130.27       4302.78        76.40 o
 -13   3   3       4084.97       4218.92        78.89 o
 -11   3   3         20.84          4.56         3.31 o
  -9   3   3        920.24        879.90        13.52 o
  -7   3   3         15.25         28.47         3.97 o
  -5   3   3      11150.27       8858.75        98.17 o
  -3   3   3       5228.95       7584.18        89.23 o
  -1   3   3      56535.53      66900.74       757.75 o
   1   3   3         88.77         47.20         4.22 o
   3   3   3       3304.41       1640.70        19.53 o
   5   3   3       2709.62       3533.04        38.75 o
   7   3   3       1882.77       1395.45        44.21 o
   9   3   3        125.42        143.66         7.11 o
  11   3   3       5923.33       6386.21       141.09 o
  13   3   3       1886.13       1589.49        32.86 o
  15   3   3       3526.18       3775.64        66.80 o
  17   3   3          3.68         12.07         6.97 o
  19   3   3         26.08         24.71        12.13 o
  21   3   3       1945.38       1903.41        56.76 o
  23   3   3        473.98        509.60        33.62 o
  25   3   3        119.47        113.32        14.71 o
  27   3   3        157.01        148.04        22.83 o
  29   3   3         92.93         85.61        14.58 o
 -30   4   3         64.83         62.98        11.49 o
 -28   4   3        408.24        517.51        36.45 o
 -26   4   3         24.61          0.62        16.96 o
 -24   4   3       1694.00       2021.92       117.17 o
 -22   4   3       1172.81       1241.33        48.07 o
 -20   4   3        642.34        679.75        25.80 o
 -18   4   3       1881.65       1817.24        43.93 o
 -16   4   3       4469.16       4482.02        82.11 o
 -14   4   3         22.08         51.66         7.65 o
 -12   4   3       4649.46       5253.00       120.94 o
 -10   4   3        176.20        182.56        10.31 o
  -8   4   3      38792.78      39173.04       478.23 o
  -6   4   3       6908.70       8007.01       101.97 o
  -4   4   3         33.29         94.49         4.21 o
  -2   4   3      29274.98      32567.55       375.28 o
   0   4   3       1669.55       1198.59        17.07 o
   2   4   3       2706.52       2842.60        33.55 o
   4   4   3        270.94        139.31         5.74 o
   6   4   3       5161.47       4326.21        63.22 o
   8   4   3      14656.11      17328.86       237.77 o
  10   4   3        237.00        295.36        12.79 o
  12   4   3        263.38        362.66        14.27 o
  14   4   3       1944.67       1964.33        37.12 o
  16   4   3       1744.51       1554.15        69.99 o
  18   4   3       1368.96       1409.04        46.50 o
  20   4   3       5560.89       5667.16       173.68 o
  22   4   3       2099.51       2281.79       348.27 o
  24   4   3        513.01        526.39        41.97 o
  26   4   3          0.29         -0.44        12.22 o
  28   4   3        275.50        285.14        24.82 o
 -31   5   3          0.54          9.33        10.46 o
 -29   5   3          1.67         -6.50        12.28 o
 -27   5   3          0.76        -10.03        15.78 o
 -25   5   3        211.70        213.98        27.42 o
 -23   5   3          7.96         -2.03        16.12 o
 -21   5   3       2004.15       2024.53        58.56 o
 -19   5   3          2.95         -4.47        11.09 o
 -17   5   3       1313.64       1353.20        48.25 o
 -15   5   3        362.19        288.87        20.54 o
 -13   5   3         80.55         74.97        11.13 o
 -11   5   3        601.12        706.19        36.15 o
  -9   5   3         74.79         88.60         8.28 o
  -7   5   3       9388.98      11014.48       147.62 o
  -5   5   3       3258.39       3437.48        48.27 o
  -3   5   3       2462.10       3334.51        46.33 o
  -1   5   3         45.25         19.64         5.18 o
   1   5   3        638.04        360.75        11.56 o
   3   5   3      17050.11      19914.42       249.45 o
   5   5   3        461.37       1004.12        17.52 o
   7   5   3       4307.66       4686.45        82.55 o
   9   5   3        887.58        586.03        22.12 o
  11   5   3        332.18        397.16        13.63 o
  13   5   3        475.42        535.41        21.34 o
  15   5   3         38.67         47.28        10.11 o
  17   5   3       4345.68       4108.25       112.28 o
  19   5   3       2697.48       2804.72       117.89 o
  21   5   3         15.23          7.92        14.62 o
  23   5   3        304.34        269.04        36.40 o
  25   5   3         36.64         27.86        12.49 o
  27   5   3         64.91         54.43        13.97 o
 -30   6   3        111.98        130.90        18.60 o
 -28   6   3         29.93         37.01        14.21 o
 -26   6   3         13.14         24.83        15.78 o
 -24   6   3          0.40          0.20        14.30 o
 -22   6   3       2221.52       2317.52        90.29 o
 -20   6   3        186.10        186.01        17.67 o
 -18   6   3       4353.48       4527.86       100.41 o
 -16   6   3         18.01         22.45         7.71 o
 -14   6   3       1724.63       1657.30        39.44 o
 -12   6   3        178.71        243.23        12.17 o
 -10   6   3        539.95        364.70        15.95 o
  -8   6   3        990.36       1130.67        40.42 o
  -6   6   3       7042.32       7687.03       122.52 o
  -4   6   3        835.71        643.46        19.28 o
  -2   6   3       2755.18       2654.79        51.48 o
   0   6   3      36910.82      39178.69       569.67 o
   2   6   3        230.42        220.67         9.54 o
   4   6   3       4821.12       5269.62        89.64 o
   6   6   3          0.78         13.11         4.94 o
   8   6   3       2609.07       2903.67        50.96 o
  10   6   3        540.51        676.64        22.66 o
  12   6   3          7.13         16.99        12.52 o
  14   6   3        418.58        446.43        21.20 o
  16   6   3      17834.42      18259.54       324.41 o
  18   6   3         84.90         78.92        16.97 o
  20   6   3        191.37        164.60        20.61 o
  22   6   3         12.21         16.75        15.28 o
  24   6   3       1753.51       1841.03        68.26 o
  26   6   3        364.48        415.63        57.53 o
 -29   7   3          4.47          1.59         9.78 o
 -27   7   3         24.31         12.88        12.12 o
 -25   7   3        245.39        308.87        28.52 o
 -23   7   3        131.83        157.29        29.13 o
 -21   7   3       1263.05       1306.73        68.39 o
 -19   7   3        230.45        397.51        49.63 o
 -17   7   3        733.33        542.36        32.21 o
 -15   7   3       1337.71       1230.80        49.29 o
 -13   7   3        592.17        505.23        22.57 o
 -11   7   3       1659.88       1726.46        37.30 o
  -9   7   3        533.78        585.44        17.54 o
  -7   7   3        341.32        363.47        13.29 o
  -5   7   3          2.89          5.09         6.54 o
  -3   7   3      11614.83      11892.83       288.68 o
  -1   7   3        472.99        465.13        20.45 o
   1   7   3       1418.87       1076.27        25.33 o
   3   7   3       2435.38       2510.66        57.54 o
   5   7   3       8926.24       8314.89       106.41 o
   7   7   3          5.08          8.70         5.22 o
   9   7   3        108.94        174.80        17.30 o
  11   7   3        194.05        174.98        13.72 o
  13   7   3         31.91         31.88        12.52 o
  15   7   3        235.46        236.85        18.78 o
  17   7   3        280.06        286.60        42.86 o
  19   7   3         83.35         79.51        16.24 o
  21   7   3         46.00         44.72        14.47 o
  23   7   3         98.03        137.92        20.64 o
  25   7   3         37.17         42.69        13.29 o
 -26   8   3         17.84         18.24        15.03 o
 -24   8   3          5.69          3.16        17.76 o
 -22   8   3        123.28        107.82        28.80 o
 -20   8   3          4.90          2.02        14.08 o
 -18   8   3        312.04        302.90        31.78 o
 -16   8   3        234.72        328.26        22.37 o
 -14   8   3         18.20          5.93        10.17 o
 -12   8   3        208.26        186.71        14.14 o
 -10   8   3       1092.04       1103.36        29.29 o
  -8   8   3        608.43        653.47        19.60 o
  -6   8   3       3574.46       3539.24        72.61 o
  -4   8   3       1261.22       1344.11        42.25 o
  -2   8   3       3185.29       2972.45        89.76 o
   0   8   3       2116.30       2017.81        42.56 o
   2   8   3       6983.91       7208.26       134.84 o
   4   8   3          0.92         12.81         8.00 o
   6   8   3        259.48        232.58        15.98 o
   8   8   3        504.72        540.97        22.29 o
  10   8   3         53.61         38.32        11.19 o
  12   8   3       2186.87       2329.92        80.08 o
  14   8   3       1196.33       1483.54        97.68 o
  16   8   3        312.85        314.58        25.23 o
  18   8   3          4.22         -4.93        21.50 o
  20   8   3        400.76        540.68        50.32 o
  22   8   3        339.95        360.82        43.22 o
  24   8   3         32.83         35.31        16.02 o
 -25   9   3          0.13         -6.82        11.46 o
 -23   9   3          1.04        -10.32        15.90 o
 -21   9   3        108.54         91.88        23.94 o
 -19   9   3        254.79        197.25        22.38 o
 -17   9   3        701.70        713.01        57.26 o
 -15   9   3        324.66        322.11        29.66 o
 -13   9   3        744.12        976.45        73.19 o
 -11   9   3        464.88        393.28        73.62 o
  -9   9   3        156.95        200.61        14.63 o
  -7   9   3       1689.65       1776.08        40.42 o
  -5   9   3       1273.61       1218.24        31.52 o
  -3   9   3        286.76        325.72        13.04 o
  -1   9   3       1386.07       1395.53        38.31 o
   1   9   3       1623.23       1566.24        41.50 o
   3   9   3        223.29        224.49        15.58 o
   5   9   3         13.05         24.13         9.01 o
   7   9   3         28.35         21.71         9.49 o
   9   9   3        136.13        153.35        18.65 o
  11   9   3         88.21         94.25        19.45 o
  13   9   3        277.77        300.74        28.77 o
  15   9   3         70.88         66.34        23.08 o
  17   9   3        958.76       1085.49        75.27 o
  19   9   3         10.65          3.28        18.47 o
  21   9   3         29.67         44.03        18.64 o
  23   9   3         28.29         29.78        13.15 o
 -22  10   3         11.31         16.31        11.19 o
 -20  10   3         18.15         23.45        15.14 o
 -18  10   3          7.81          1.60        12.89 o
 -16  10   3        888.92        830.76        37.43 o
 -14  10   3       1165.10       1069.35        44.89 o
 -12  10   3       1124.05       1174.38        48.89 o
 -10  10   3        306.49        319.97        28.54 o
  -8  10   3       1697.80       1611.48        48.83 o
  -6  10   3       2615.86       2745.06        71.48 o
  -4  10   3         18.53         19.62         7.78 o
  -2  10   3        462.90        500.38        21.93 o
   0  10   3       1979.11       2089.15        60.33 o
   2  10   3        618.24        599.82        28.56 o
   4  10   3          1.88         -2.74        17.65 o
   6  10   3        573.00        679.17        49.39 o
   8  10   3          1.81          4.45         9.39 o
  10  10   3        261.60        185.30        29.95 o
  12  10   3        307.43        298.07        27.00 o
  14  10   3         29.78         39.51        20.53 o
  16  10   3         72.63        147.86        27.17 o
  18  10   3        683.54        784.68        88.78 o
  20  10   3         17.50         11.38        11.69 o
 -17  11   3         14.38         11.32         7.19 o
 -15  11   3       1607.57       1611.00       119.50 o
 -13  11   3        391.50        348.00        23.76 o
 -11  11   3          9.43         12.13        10.59 o
  -9  11   3         12.35         20.52        10.96 o
  -7  11   3        165.42        168.11        19.64 o
  -5  11   3        276.02        253.31        18.03 o
  -3  11   3          4.26         10.18         7.89 o
  -1  11   3          5.26          6.94         7.77 o
   1  11   3       1102.07       1073.68        37.24 o
   3  11   3        474.17        379.74        37.68 o
   5  11   3        444.01        540.97        43.57 o
   7  11   3         40.86         58.19        10.13 o
   9  11   3        104.66        122.73        20.86 o
  11  11   3        439.54        506.85        43.43 o
  13  11   3          8.08          2.88         9.14 o
  15  11   3        200.12        206.87        23.39 o
  17  11   3          3.98         12.23        10.49 o
 -14  12   3        198.80        170.05        16.10 o
 -12  12   3        171.30        143.03        13.21 o
 -10  12   3        193.95        209.60        22.38 o
  -8  12   3        313.01        357.32        30.19 o
  -6  12   3         78.77         91.24        18.50 o
  -4  12   3        629.18        643.24        29.89 o
  -2  12   3        278.37        285.64        17.40 o
   0  12   3        960.73       1221.85        37.56 o
   2  12   3        280.86        257.45        15.85 o
   4  12   3        271.40        267.80        25.04 o
   6  12   3         30.87         30.53        13.83 o
   8  12   3         33.20         57.35        14.72 o
  10  12   3          1.33          4.15        10.18 o
  12  12   3        320.25        298.48        22.15 o
  14  12   3        135.25        101.58        10.79 o
  -9  13   3         10.93         14.40         9.13 o
  -7  13   3          0.65          1.20         8.87 o
  -5  13   3         18.44         12.00        10.15 o
  -3  13   3         21.26          9.76        10.28 o
  -1  13   3          0.19         -0.20         9.47 o
   1  13   3          0.47          3.08         6.89 o
   3  13   3          9.98         11.99         7.14 o
   5  13   3        101.59         79.19        13.25 o
   7  13   3         21.55         34.38         9.72 o
   9  13   3          0.37          1.68         6.15 o
 -32   0   4        416.51        323.04        34.85 o
 -30   0   4        316.13        215.69        24.37 o
 -28   0   4       1370.11       1219.61       114.65 o
 -26   0   4         29.13         26.90        15.06 o
 -24   0   4         68.55         50.74        21.92 o
 -22   0   4         25.46         41.02        14.94 o
 -20   0   4        190.69        135.60        19.82 o
 -18   0   4         23.24         20.73         9.22 o
 -16   0   4          1.88         34.59        11.00 o
 -14   0   4        422.90        210.75        17.35 o
 -12   0   4       2753.23       4326.63        90.65 o
 -10   0   4       1242.82        418.34        13.11 o
  -8   0   4      32184.75      60530.57      1129.63 o
  -6   0   4     229583.72     431205.19      7959.69 o
  -4   0   4     111535.48      37672.40       860.22 o
   0   0   4       3582.72         90.25         6.15 o
   2   0   4      44374.31      44061.07       818.99 o
   4   0   4        293.23         15.88        16.26 o
   6   0   4      26148.86      32787.75      1063.04 o
   8   0   4        563.27        594.44        33.17 o
  10   0   4      37001.90      39756.20       745.92 o
  12   0   4      25949.72      27386.38      1017.53 o
  14   0   4        377.53        288.57        27.52 o
  16   0   4       3276.42       3570.58       109.25 o
  18   0   4        417.09        523.26        28.31 o
  20   0   4       2637.14       2391.13        99.50 o
  22   0   4       5235.84       5131.66       164.66 o
  24   0   4         14.27         26.70        24.89 o
  26   0   4        705.79        763.23        45.45 o
  28   0   4         45.10         84.91        21.53 o
  30   0   4         30.26         45.22        14.58 o
 -33   1   4          3.54         -8.77        14.30 o
 -31   1   4         20.56         15.63        10.44 o
 -29   1   4        247.27        261.50        20.58 o
 -27   1   4         51.70         30.61        19.95 o
 -25   1   4        865.34        739.75        44.35 o
 -23   1   4       1888.41       1866.53        73.57 o
 -21   1   4         15.02          7.23         9.54 o
 -19   1   4       1997.61       1949.24        53.61 o
 -17   1   4          7.67         15.67         6.63 o
 -15   1   4       2839.04       2724.69        43.75 o
 -13   1   4       8231.65       8388.04       131.04 o
 -11   1   4         27.06         83.91         5.92 o
  -9   1   4      60226.45      66520.92       802.02 o
  -7   1   4      36317.32      37101.43       451.84 o
  -5   1   4      19141.65      17189.16       226.33 o
  -3   1   4       5026.76       3490.44        48.38 o
  -1   1   4       2231.26       3375.12        67.37 o
   1   1   4      17293.63      11093.77       119.20 o
   3   1   4      20995.71      29292.08       335.86 o
   5   1   4      50238.12      46133.19       664.36 o
   7   1   4        491.31        295.09         8.60 o
   9   1   4       5856.45       5895.11        90.68 o
  11   1   4      10857.73      11696.64       218.56 o
  13   1   4       3285.01       2842.69        57.86 o
  15   1   4        894.04       1092.20        95.97 o
  17   1   4       1268.26       1063.04        33.07 o
  19   1   4        478.10        525.99        24.14 o
  21   1   4        949.21        855.64        31.75 o
  23   1   4        740.15        755.99        66.46 o
  25   1   4       2642.92       2820.00        93.51 o
  27   1   4        677.01        632.28        34.76 o
  29   1   4        211.93        228.17        19.65 o
 -32   2   4          1.96          2.59         7.86 o
 -30   2   4        173.49        208.25        16.51 o
 -28   2   4         41.09         33.76        13.75 o
 -26   2   4       1030.83       1112.28        78.20 o
 -24   2   4        319.81        343.98        30.00 o
 -22   2   4       1103.32        971.76        34.82 o
 -20   2   4       1301.39       1403.00        41.58 o
 -18   2   4       5321.97       5186.62        82.67 o
 -16   2   4       1436.54       1363.54        29.28 o
 -14   2   4        105.85        141.71         9.81 o
 -12   2   4      22575.37      25605.17       421.44 o
 -10   2   4       3900.60       4569.93        62.28 o
  -8   2   4      10688.76       9841.21       116.65 o
  -6   2   4        593.99         19.98         2.66 o
  -4   2   4      15690.44      11055.92       127.37 o
  -2   2   4        685.60         13.92         2.70 o
   2   2   4       2629.92       1392.75        20.65 o
   4   2   4     152332.78     177320.22      1796.35 o
   6   2   4      12319.67      11745.81       129.33 o
   8   2   4        838.30       1325.44        42.04 o
  10   2   4       9365.72      10569.88       181.87 o
  12   2   4      13728.90      13630.78       190.73 o
  14   2   4       5949.93       6343.18       121.42 o
  16   2   4        120.47        137.29        13.87 o
  18   2   4          5.37         18.55         9.48 o
  20   2   4         84.80         92.02        13.25 o
  22   2   4        154.18        137.43        27.57 o
  24   2   4         31.33         20.00        14.43 o
  26   2   4         69.05         68.18        12.88 o
  28   2   4          0.97          3.18        12.06 o
 -31   3   4        510.77        487.89        41.89 o
 -29   3   4        152.66        105.64        19.03 o
 -27   3   4       1015.43       1028.23        56.30 o
 -25   3   4       1580.67       1593.11        71.74 o
 -23   3   4        547.16        466.22        25.35 o
 -21   3   4       2582.99       2598.16       110.91 o
 -19   3   4        294.09        333.30        18.81 o
 -17   3   4        130.60         88.91         8.88 o
 -15   3   4        718.79        657.82        24.18 o
 -13   3   4         43.89         95.82         7.77 o
 -11   3   4       2071.43       2197.45        36.41 o
  -9   3   4      12305.87      12945.90       136.75 o
  -7   3   4       7825.25       6218.23        81.57 o
  -5   3   4         15.00         11.18         2.42 o
  -3   3   4       4816.17       2956.93        34.78 o
  -1   3   4       3884.60       5063.80        49.47 o
   1   3   4       3697.29       3819.45        40.75 o
   3   3   4      16755.96      14294.68       137.35 o
   5   3   4       6012.05       5797.90        64.22 o
   7   3   4      18824.20      17339.73       214.58 o
   9   3   4         11.86          9.53         4.90 o
  11   3   4       3903.20       4183.71       110.80 o
  13   3   4       2407.81       2430.30        56.66 o
  15   3   4       2543.64       2728.62        58.54 o
  17   3   4         79.73         76.47        10.80 o
  19   3   4       2697.15       2942.56        64.27 o
  21   3   4        102.63         78.23        14.71 o
  23   3   4       2896.44       3062.29       122.96 o
  25   3   4        517.20        557.86        26.82 o
  27   3   4        385.68        395.55        38.15 o
  29   3   4         31.08         21.67        13.99 o
 -30   4   4        180.60        182.30        21.22 o
 -28   4   4          4.13          2.20        14.76 o
 -26   4   4          0.64         16.76        28.12 o
 -24   4   4          1.33         26.81        22.02 o
 -22   4   4       1242.33       1086.20        55.26 o
 -20   4   4         45.51         38.48         9.89 o
 -18   4   4       2039.58       1703.14        51.19 o
 -16   4   4         23.23         11.47         7.04 o
 -14   4   4       6006.22       6237.14       105.17 o
 -12   4   4        319.63        291.61        20.33 o
 -10   4   4        989.34       1163.36        22.63 o
  -8   4   4      15334.84      16869.46       186.32 o
  -6   4   4       6536.00       6297.79        76.06 o
  -4   4   4        142.12         91.73         5.93 o
  -2   4   4       6616.49       6168.67        81.45 o
   0   4   4       6748.80       8889.42        85.44 o
   2   4   4      11050.23      13835.21       145.84 o
   4   4   4      21854.28      19582.15       244.11 o
   6   4   4        222.08        610.40        12.96 o
   8   4   4       8111.06       8008.81       116.47 o
  10   4   4      16173.19      17982.41       272.95 o
  12   4   4        301.88        379.19        13.44 o
  14   4   4        381.23        381.54        16.44 o
  16   4   4       4666.92       4861.42        88.12 o
  18   4   4       4535.69       4589.02       121.51 o
  20   4   4       3136.04       3273.75       118.32 o
  22   4   4       1051.12       1071.65        85.74 o
  24   4   4        246.76        186.71        21.13 o
  26   4   4        322.73        347.92        30.91 o
  28   4   4         54.64         49.18        13.69 o
 -31   5   4         43.36         46.15        13.69 o
 -29   5   4          6.69         15.05        12.48 o
 -27   5   4        264.13        271.52        28.51 o
 -25   5   4        203.04        249.96        48.73 o
 -23   5   4       2621.17       2693.38       142.51 o
 -21   5   4        437.77        465.24        29.42 o
 -19   5   4         97.32         95.48        15.12 o
 -17   5   4        252.86        267.95        17.70 o
 -15   5   4        452.23        454.43        22.50 o
 -13   5   4       2380.86       2153.01        45.90 o
 -11   5   4       1682.97       1914.24        52.32 o
  -9   5   4      22167.20      23487.50       318.09 o
  -7   5   4       3560.20       3967.57        85.27 o
  -5   5   4       8906.40       9874.26       148.51 o
  -3   5   4         45.46         31.76         3.08 o
  -1   5   4        539.50        609.30        11.64 o
   1   5   4       3681.27       4231.64        54.43 o
   3   5   4      17390.21      17300.76       203.49 o
   5   5   4        917.67        945.25        18.25 o
   7   5   4       1480.12       2130.98        59.43 o
   9   5   4       1924.26       1893.51        40.89 o
  11   5   4        122.04        132.64         8.89 o
  13   5   4        983.78        937.47        23.06 o
  15   5   4         38.03         70.09        11.27 o
  17   5   4      17841.84      18749.83       367.09 o
  19   5   4        166.85        182.75        24.96 o
  21   5   4        541.90        562.17        34.83 o
  23   5   4       1257.53       1320.49        63.17 o
  25   5   4       1637.87       1769.09        89.39 o
  27   5   4          0.15         13.08        17.32 o
 -30   6   4         17.76         14.86        11.72 o
 -28   6   4         75.51        106.40        18.32 o
 -26   6   4         34.08         11.45        16.26 o
 -24   6   4         23.01         46.72        25.69 o
 -22   6   4       1577.69       1554.28        49.00 o
 -20   6   4        100.50        104.63        14.72 o
 -18   6   4        830.65        945.27        36.48 o
 -16   6   4        124.78        139.70        12.21 o
 -14   6   4       1835.32       2213.70        77.40 o
 -12   6   4        626.69        623.60        22.61 o
 -10   6   4        337.89        298.42        15.03 o
  -8   6   4        249.62        197.29        11.68 o
  -6   6   4       3633.37       3783.12        85.02 o
  -4   6   4       2154.88       2771.89        64.61 o
  -2   6   4       8162.59       8791.22       135.23 o
   0   6   4       1780.63       1918.58        48.78 o
   2   6   4       8304.51       7256.46       116.28 o
   4   6   4       1064.49       1526.17        28.25 o
   6   6   4      10134.68       9758.05       122.29 o
   8   6   4        530.12        514.08        17.91 o
  10   6   4       3924.62       3676.73        70.58 o
  12   6   4        920.25        962.03        30.68 o
  14   6   4       4262.35       4165.54       135.87 o
  16   6   4       2061.40       2073.43        69.59 o
  18   6   4        330.47        339.69        46.37 o
  20   6   4        149.14        132.51        18.78 o
  22   6   4          2.47          2.34        11.63 o
  24   6   4        177.83        189.17        18.10 o
  26   6   4        300.47        362.94        58.66 o
 -29   7   4          3.96         13.93        10.99 o
 -27   7   4         39.67         59.58        14.00 o
 -25   7   4        213.28        177.55        23.07 o
 -23   7   4         41.56         38.94        13.04 o
 -21   7   4        249.25        267.94        23.01 o
 -19   7   4        231.59        237.69        40.38 o
 -17   7   4        758.94        742.26        37.10 o
 -15   7   4        514.84        544.01        24.14 o
 -13   7   4          0.02          4.75         6.91 o
 -11   7   4        473.16        451.79        23.40 o
  -9   7   4        760.23        914.31        24.47 o
  -7   7   4        202.70        187.99        10.49 o
  -5   7   4        160.42        160.39        17.73 o
  -3   7   4        423.39        408.22        21.78 o
  -1   7   4        221.99        200.15        13.33 o
   1   7   4       3426.28       3077.96        48.43 o
   3   7   4        316.27        265.84        12.30 o
   5   7   4        817.84        790.51        18.59 o
   7   7   4        171.00        198.49        12.66 o
   9   7   4       2316.02       2370.47        84.40 o
  11   7   4          0.81          3.56         7.44 o
  13   7   4       7290.99       7449.28       255.58 o
  15   7   4          6.35          4.87         9.48 o
  17   7   4        123.44        142.08        23.92 o
  19   7   4         50.90         41.94        17.03 o
  21   7   4         80.56         75.99        14.51 o
  23   7   4         13.63         -1.27        13.61 o
  25   7   4        133.93        125.39        19.30 o
 -26   8   4        299.57        275.81        30.18 o
 -24   8   4        382.64        408.46        41.69 o
 -22   8   4        461.39        476.64        62.70 o
 -20   8   4        150.90        136.72        20.90 o
 -18   8   4        326.53        362.39        26.35 o
 -16   8   4        848.73        726.02        34.82 o
 -14   8   4       1465.57       1247.89        36.96 o
 -12   8   4       1180.79       1163.24        31.91 o
 -10   8   4        843.69        725.76        21.16 o
  -8   8   4       1847.11       1927.32        57.12 o
  -6   8   4        640.30        546.70        18.68 o
  -4   8   4       2976.87       3281.14        96.34 o
  -2   8   4       3451.73       3780.04        79.00 o
   0   8   4        412.54        408.21        15.29 o
   2   8   4          1.27          1.95         7.68 o
   4   8   4       9670.81      10249.68       203.46 o
   6   8   4        657.30        724.56        31.98 o
   8   8   4        680.86        745.12        35.54 o
  10   8   4        808.72        809.28        28.58 o
  12   8   4         53.46         32.49        11.32 o
  14   8   4       1625.60       1758.67       108.35 o
  16   8   4          4.27         10.47        16.01 o
  18   8   4        736.15        705.18        45.12 o
  20   8   4       1299.83       1337.01       142.73 o
  22   8   4         73.69        105.33        34.57 o
  24   8   4         61.84         66.60        16.90 o
 -25   9   4         88.47        113.43        18.20 o
 -23   9   4         22.69         18.26        15.10 o
 -21   9   4         14.77          3.05        12.42 o
 -19   9   4         16.25          5.31        19.82 o
 -17   9   4         29.99          3.62        20.66 o
 -15   9   4        271.39        307.10        28.42 o
 -13   9   4        778.40        875.32        67.96 o
 -11   9   4       3536.53       3441.50        74.33 o
  -9   9   4          2.85          5.91         7.26 o
  -7   9   4         92.43         75.27        10.85 o
  -5   9   4        242.99        220.25        13.17 o
  -3   9   4        543.90        548.15        28.15 o
  -1   9   4        108.13        114.18        13.41 o
   1   9   4       1061.85        981.64        35.85 o
   3   9   4       3667.92       3590.01       114.34 o
   5   9   4       8322.14       8210.39       265.16 o
   7   9   4        608.23        660.99        29.44 o
   9   9   4        309.37        326.40        22.58 o
  11   9   4        294.76        389.81        33.50 o
  13   9   4        197.71        159.07        26.14 o
  17   9   4        275.74        221.70        36.25 o
  19   9   4        300.46        446.73        43.56 o
  21   9   4          7.18         26.36        15.81 o
  23   9   4         61.52         39.59        11.83 o
 -22  10   4         24.02         34.12        11.92 o
 -20  10   4        275.17        291.80        31.74 o
 -18  10   4         37.75         36.59        12.87 o
 -16  10   4        123.29        106.79        27.03 o
 -14  10   4         82.05         85.51        14.55 o
 -12  10   4          4.34          0.71         7.88 o
 -10  10   4          1.70          5.10         9.57 o
  -8  10   4        398.79        325.31        19.94 o
  -6  10   4         71.12         53.42        11.70 o
  -4  10   4        947.88        942.88        33.99 o
  -2  10   4       2081.75       2215.78        47.29 o
   0  10   4         94.48         67.90        10.29 o
   2  10   4         86.56         73.90        14.50 o
   4  10   4         82.30        118.15        23.81 o
   6  10   4         23.74         38.99        10.58 o
   8  10   4        813.33        783.98        33.80 o
  10  10   4         26.49          7.26        12.61 o
  12  10   4         61.48         84.06        26.33 o
  14  10   4         23.23         17.60        18.64 o
  16  10   4         72.70         54.64        20.07 o
  18  10   4         33.53         26.57        16.26 o
  20  10   4         42.32         39.88        13.65 o
 -17  11   4          1.40         -8.95        13.63 o
 -15  11   4        336.30        303.12        20.01 o
 -13  11   4         15.60          3.80         9.55 o
 -11  11   4        165.70        194.23        18.60 o
  -9  11   4        376.25        377.36        34.72 o
  -7  11   4        198.07        163.40        25.13 o
  -5  11   4          1.54         -4.46        11.05 o
  -3  11   4          2.41        -12.29        12.29 o
  -1  11   4         14.45          8.56         9.43 o
   1  11   4        131.76        125.65        16.35 o
   3  11   4         12.11         -2.91        13.85 o
   5  11   4        266.52        273.42        31.23 o
   7  11   4        295.72        279.02        20.83 o
  11  11   4          4.44          5.64        15.18 o
  13  11   4         68.52         69.38        18.23 o
  15  11   4          2.90          3.00         7.05 o
 -14  12   4         51.08         57.83         8.77 o
 -12  12   4         33.38         12.20        11.28 o
 -10  12   4         68.58         81.96        15.73 o
  -8  12   4         80.58        106.31        18.76 o
  -6  12   4          4.35         11.71        14.14 o
  -4  12   4         21.94          8.79         8.00 o
  -2  12   4          1.05         -5.70         8.00 o
   0  12   4         16.35          7.28         8.20 o
   2  12   4          6.55          6.99         7.73 o
   4  12   4          3.70         -3.91         7.41 o
   6  12   4         76.64         91.31        19.23 o
   8  12   4         24.80         19.94        11.95 o
  10  12   4          2.01         -2.65        10.45 o
  12  12   4          1.88         -6.33         8.57 o
  -9  13   4        531.08        494.98        28.38 o
  -7  13   4         20.67         10.81         9.56 o
  -5  13   4         49.38         46.01        12.14 o
  -3  13   4         13.53          9.73         9.98 o
  -1  13   4         40.60         22.66        11.53 o
   1  13   4          8.05          5.25         6.87 o
   3  13   4        183.13        200.38        17.22 o
   5  13   4         73.87         98.31        13.68 o
   7  13   4        112.21        101.21        12.35 o
 -33   1   5        575.42        482.76        26.73 o
 -31   1   5        139.04        136.53        15.88 o
 -29   1   5          1.08          7.95        10.25 o
 -27   1   5         20.65          7.91        19.89 o
 -25   1   5        755.66        630.33        36.78 o
 -23   1   5       1696.72       1780.50        65.13 o
 -21   1   5       4966.71       5237.97       126.43 o
 -19   1   5         38.02         45.59         8.02 o
 -17   1   5       1359.72       1540.34        40.26 o
 -15   1   5      11465.16      13465.17       198.17 o
 -13   1   5      21443.02      21624.90       376.13 o
 -11   1   5        289.64        311.32        10.52 o
  -9   1   5       2563.54       2849.20        39.33 o
  -7   1   5        849.16       2127.35        32.88 o
  -5   1   5     238773.66     349241.53      4564.27 o
  -3   1   5       9493.82       6136.82        71.94 o
  -1   1   5      11433.30      13949.05       204.15 o
   1   1   5     103161.38     103422.12      1160.50 o
   3   1   5      31460.03      44217.54       584.40 o
   5   1   5      13765.07       9437.25       129.78 o
   7   1   5         40.95         56.82         6.17 o
   9   1   5      12058.96      12862.04       244.30 o
  11   1   5      19745.38      22818.51       375.17 o
  13   1   5       3956.65       3886.06       112.21 o
  15   1   5       1164.98        993.39        33.74 o
  17   1   5        514.64        365.04        19.30 o
  19   1   5       1477.84       1546.69        43.76 o
  21   1   5         31.95         29.79        12.74 o
  23   1   5         75.97         67.09        15.97 o
  25   1   5        831.25        873.72        50.27 o
  27   1   5          6.95          4.62        12.92 o
  29   1   5         38.45         66.34        17.39 o
 -32   2   5          9.55         17.12         9.76 o
 -30   2   5        243.62        223.42        22.65 o
 -28   2   5        328.53        419.79        49.69 o
 -26   2   5        191.12        220.99        28.04 o
 -24   2   5         10.55          8.62        11.84 o
 -22   2   5       3045.55       2981.49        80.67 o
 -20   2   5         14.73          9.93         7.03 o
 -18   2   5        848.26        913.85        22.00 o
 -16   2   5       2413.39       2674.77        59.14 o
 -14   2   5        781.83        766.34        21.25 o
 -12   2   5       1961.99       1958.64        41.56 o
 -10   2   5        680.94        657.02        13.78 o
  -8   2   5         44.94         67.05        15.77 o
  -6   2   5       1203.14       2129.31        30.16 o
  -4   2   5       2253.40       5169.57        66.30 o
  -2   2   5       7822.63      10730.28       105.66 o
   0   2   5       2927.77       2040.93        29.26 o
   2   2   5       4111.66       4251.47        49.65 o
   4   2   5        185.16        274.44         7.92 o
   6   2   5       1112.69        965.23        14.42 o
   8   2   5        355.69        326.46        11.80 o
  10   2   5        291.88        342.52        12.32 o
  12   2   5       3937.58       4198.92        75.00 o
  14   2   5        682.96        530.28        21.04 o
  16   2   5        928.29       1080.44        36.85 o
  18   2   5         87.67        132.39        13.35 o
  20   2   5          2.77         -1.51         9.83 o
  22   2   5       2017.59       2085.63        86.95 o
  24   2   5          6.81          0.48        12.90 o
  26   2   5        132.03        145.53        17.25 o
  28   2   5        522.62        546.47        44.52 o
 -31   3   5         10.00         21.28         7.34 o
 -29   3   5        668.73        734.04        35.20 o
 -27   3   5        949.55        980.94        75.49 o
 -25   3   5        113.57         67.08        20.52 o
 -23   3   5        112.31        100.77        18.16 o
 -21   3   5       1197.34       1298.73        42.18 o
 -19   3   5         19.41         33.25        10.44 o
 -17   3   5       2153.16       2129.35        49.62 o
 -15   3   5         14.74         23.88         6.23 o
 -13   3   5       4105.84       4690.74        88.96 o
 -11   3   5       2536.65       3378.74        58.00 o
  -9   3   5         34.78         75.36         4.65 o
  -7   3   5       2157.89       2719.77        38.59 o
  -5   3   5        142.99        493.92        11.11 o
  -3   3   5      53898.98      53605.24       610.38 o
  -1   3   5       3449.82       3365.25        32.93 o
   1   3   5       5943.20       6837.89        67.30 o
   3   3   5        436.47        955.96        12.41 o
   5   3   5      11326.46       9783.10       104.83 o
   7   3   5         60.18         50.00         4.01 o
   9   3   5       1923.04       2067.60        34.59 o
  11   3   5       3635.17       3764.90        68.74 o
  13   3   5      10473.09      11326.76       325.84 o
  15   3   5        979.64       1115.05        31.16 o
  17   3   5         92.95        117.20        13.49 o
  19   3   5        216.63        289.24        17.68 o
  21   3   5         91.94        113.51        20.12 o
  23   3   5        850.16        728.48        38.80 o
  25   3   5        117.07        151.29        23.94 o
  27   3   5         31.11         34.20        11.51 o
  29   3   5        149.79        131.00        19.81 o
 -32   4   5          7.93         17.26         8.76 o
 -30   4   5        345.19        341.45        28.07 o
 -28   4   5         19.65         24.15        12.12 o
 -26   4   5         72.15        100.68        16.40 o
 -24   4   5         59.85         62.84        18.80 o
 -22   4   5        265.10        249.81        29.91 o
 -20   4   5       2319.24       2277.37        60.28 o
 -18   4   5       3398.38       3373.90        67.34 o
 -16   4   5         14.92         21.40         9.43 o
 -14   4   5        535.94        513.55        37.08 o
 -12   4   5       5014.49       5221.21       125.04 o
 -10   4   5       1517.63       1037.76        20.90 o
  -8   4   5       1330.02       2028.11        34.01 o
  -6   4   5      32637.60      32431.54       349.08 o
  -4   4   5        162.77        404.79         9.12 o
  -2   4   5        417.82        454.01         8.32 o
   0   4   5        622.25        657.17        11.78 o
   2   4   5       1218.42       1102.44        15.88 o
   4   4   5        292.63        253.36        12.72 o
   6   4   5       1097.47       1045.40        20.16 o
   8   4   5       1927.07       1555.89        28.39 o
  10   4   5       5706.34       6258.55       105.79 o
  12   4   5        102.13         92.54         7.84 o
  14   4   5        656.63        663.70        19.34 o
  16   4   5        209.17        145.76        11.76 o
  18   4   5         82.05         82.50        14.68 o
  20   4   5        562.71        578.94        39.25 o
  22   4   5         11.71          3.59        13.43 o
  24   4   5        370.81        418.36        33.55 o
  26   4   5        145.88        155.03        22.90 o
  28   4   5         80.37         74.90        18.89 o
 -31   5   5          2.97          1.95        12.33 o
 -29   5   5          1.48         -3.50        13.33 o
 -27   5   5         44.52         17.44        15.81 o
 -25   5   5       1537.22       1624.86       181.11 o
 -23   5   5        142.63        126.23        34.16 o
 -21   5   5       1846.07       1757.50        73.34 o
 -19   5   5        342.68        306.51        28.63 o
 -17   5   5       3609.66       3649.26        87.39 o
 -15   5   5       1384.87       1637.29        44.76 o
 -13   5   5       1678.38       1782.80        44.69 o
 -11   5   5       1487.86       1377.12        49.64 o
  -9   5   5       1209.78       1460.29        30.21 o
  -7   5   5        700.82        517.09        19.44 o
  -5   5   5       3941.63       4008.31        59.08 o
  -3   5   5        296.62        136.72         4.99 o
  -1   5   5       1664.19        854.91        16.76 o
   1   5   5       3392.03       3356.19        62.92 o
   3   5   5          8.14         67.15         6.04 o
   5   5   5       5028.10       5513.34        91.62 o
   7   5   5       2472.32       2703.86        60.39 o
   9   5   5       9481.22      10101.21       146.65 o
  11   5   5          9.41          7.94         5.60 o
  13   5   5       1115.13       1047.64        25.07 o
  15   5   5        183.44        170.83        16.16 o
  17   5   5       3216.87       3310.68        78.53 o
  19   5   5         84.89         86.12        28.07 o
  21   5   5         59.85         66.35        16.52 o
  23   5   5        251.35        243.72        29.36 o
  25   5   5          8.86         12.52        11.58 o
  27   5   5         77.59         71.99        13.82 o
 -30   6   5         13.52         44.16        15.21 o
 -28   6   5         45.06         61.42        17.33 o
 -26   6   5        392.95        429.10        83.61 o
 -24   6   5        358.10        348.29        30.06 o
 -22   6   5         40.76         40.26        14.00 o
 -20   6   5       1320.18       1356.75        45.34 o
 -18   6   5       1441.44       1241.41        45.76 o
 -16   6   5         50.63         68.89        12.49 o
 -14   6   5          2.26         -8.05        13.16 o
 -12   6   5         30.40         18.57         7.41 o
 -10   6   5        278.32        425.65        20.12 o
  -8   6   5       5279.55       4708.90        88.41 o
  -6   6   5        267.56        544.89        25.89 o
  -4   6   5       7384.40       7129.86       142.70 o
  -2   6   5       2649.27       3254.22        62.38 o
   0   6   5      22324.99      23526.88       387.97 o
   2   6   5       4737.32       4779.89        91.65 o
   4   6   5       4158.70       4067.92        53.18 o
   6   6   5        296.62        399.58        13.58 o
   8   6   5        391.67        465.12        16.47 o
  10   6   5          8.32          2.85         6.47 o
  12   6   5       4878.78       4955.47        93.68 o
  14   6   5       1386.50       1422.50        52.34 o
  16   6   5       3299.67       3562.73       105.01 o
  18   6   5        420.33        451.97        51.21 o
  20   6   5        122.30         98.14        16.84 o
  22   6   5        608.53        573.50        50.55 o
  24   6   5          0.03         -5.97         9.81 o
  26   6   5        626.94        625.08        84.65 o
 -29   7   5         54.89         67.18        16.01 o
 -27   7   5         99.72        100.18        34.41 o
 -25   7   5        273.88        326.83        29.51 o
 -23   7   5        290.56        305.17        28.22 o
 -21   7   5        737.37        787.11        38.23 o
 -19   7   5       3356.09       3815.15       180.40 o
 -17   7   5         11.89          5.85         8.12 o
 -15   7   5        889.89        984.51        39.53 o
 -13   7   5       1259.08       1252.28        39.30 o
 -11   7   5       1107.71       1258.27        41.20 o
  -9   7   5       1134.84       1213.88        29.28 o
  -7   7   5       1198.64       1205.58        37.72 o
  -5   7   5       1004.88        957.71        31.33 o
  -3   7   5       5498.53       5865.70       108.05 o
  -1   7   5        228.40        200.02        10.54 o
   1   7   5        337.67        328.54        12.32 o
   3   7   5         39.13         60.75         6.20 o
   5   7   5        398.34        325.33        13.99 o
   7   7   5       4221.89       4436.80       107.66 o
   9   7   5        134.12        142.64        15.89 o
  11   7   5         23.18         16.20         9.32 o
  13   7   5        928.07        998.64        33.06 o
  15   7   5       1055.36        951.25        55.82 o
  17   7   5          2.75        -11.06        13.84 o
  19   7   5        710.35        587.04        41.49 o
  21   7   5       1114.33       1107.64        66.61 o
  23   7   5        107.25         84.58        18.88 o
  25   7   5         22.97         24.50        12.69 o
 -28   8   5          1.08          1.49         9.69 o
 -26   8   5        184.88        213.60        27.28 o
 -24   8   5         51.71         69.41        23.62 o
 -22   8   5         74.21        112.01        34.85 o
 -20   8   5        238.71        219.87        32.91 o
 -18   8   5         18.31         30.42        11.42 o
 -16   8   5         32.53         19.10         8.55 o
 -14   8   5        686.71        792.89        28.16 o
 -12   8   5       2115.20       2070.62        46.57 o
 -10   8   5        603.39        605.89        23.27 o
  -8   8   5        694.80        711.19        24.24 o
  -6   8   5        123.30         96.58        10.06 o
  -4   8   5        849.12        911.15        32.10 o
  -2   8   5       2961.74       3147.91        67.93 o
   0   8   5        164.92        131.14         9.48 o
   2   8   5       7355.88       7467.16       140.30 o
   4   8   5       4900.99       5133.14       102.64 o
   6   8   5        473.72        444.79        22.34 o
   8   8   5         91.51         75.26        11.44 o
  10   8   5         15.27         13.92         9.08 o
  12   8   5        229.12        258.90        20.07 o
  14   8   5        506.71        562.59        42.10 o
  16   8   5         28.64         68.60        19.22 o
  18   8   5        118.67        116.55        40.37 o
  20   8   5        995.63       1029.98       194.64 o
  22   8   5       1009.84       1015.18       174.68 o
  24   8   5          0.55         10.11        11.22 o
 -25   9   5        157.50        175.33        21.37 o
 -23   9   5          7.02         -2.61        15.70 o
 -21   9   5         93.48        129.05        18.40 o
 -19   9   5          3.24          8.63        13.76 o
 -17   9   5        856.10        945.56        66.88 o
 -15   9   5         61.45         87.39         9.14 o
 -13   9   5         30.15         29.58        11.36 o
 -11   9   5        250.95        230.69        13.79 o
  -9   9   5        320.93        288.48        13.27 o
  -7   9   5       2764.37       2868.75        56.88 o
  -5   9   5         32.36         55.72         8.13 o
  -3   9   5       1877.81       1937.07        47.39 o
  -1   9   5        435.27        419.68        22.98 o
   1   9   5        414.16        374.12        19.76 o
   3   9   5        683.60        699.98        27.25 o
   5   9   5        564.36        775.73        41.22 o
   7   9   5          7.46         26.14        10.00 o
   9   9   5       2121.17       2343.88       129.59 o
  11   9   5        291.15        316.52        31.61 o
  13   9   5       2592.89       2478.69       321.56 o
  15   9   5         88.20         20.36        18.98 o
  17   9   5         50.43        122.59        29.35 o
  19   9   5        171.96        179.09        28.49 o
  21   9   5          8.67          6.56        13.95 o
 -22  10   5          0.54          9.46         9.60 o
 -20  10   5         66.13         70.70        24.10 o
 -18  10   5        170.21        141.59        25.14 o
 -16  10   5          9.44         13.74        16.69 o
 -14  10   5        110.81        131.22        12.26 o
 -12  10   5        491.89        429.03        22.14 o
 -10  10   5        519.90        485.81        24.06 o
  -8  10   5        300.26        251.27        22.01 o
  -6  10   5       1306.16       1307.10        36.74 o
  -4  10   5         75.30         60.85        10.08 o
  -2  10   5        712.90        713.96        21.35 o
   0  10   5          1.34          3.97         9.33 o
   2  10   5         57.87         49.64        21.58 o
   4  10   5        270.86        239.39        23.32 o
   6  10   5        134.78        156.41        13.92 o
   8  10   5          7.09          9.84         8.43 o
  10  10   5        550.38        609.59        54.62 o
  12  10   5         32.43         64.10        21.90 o
  14  10   5         16.42         17.00        16.49 o
  16  10   5        225.05        226.09        30.80 o
  18  10   5         44.33         53.97        16.51 o
  20  10   5         64.54        114.30        16.09 o
 -17  11   5         82.56         62.90        17.20 o
 -15  11   5        239.83        164.49        15.34 o
 -13  11   5        213.25        190.48        17.17 o
 -11  11   5        638.13        663.21        64.10 o
  -9  11   5        111.76        124.99        15.85 o
  -7  11   5          1.74          3.54         8.08 o
  -5  11   5        203.43        167.71        19.67 o
  -3  11   5        202.98        219.33        21.21 o
  -1  11   5        197.93        185.88        19.94 o
   1  11   5       1174.36       1129.28        69.44 o
   3  11   5         58.84         69.74        19.27 o
   5  11   5        185.53        202.06        28.40 o
   7  11   5        134.25        158.70        29.05 o
   9  11   5         48.11         51.15        20.50 o
  11  11   5        746.15        857.68        57.30 o
  13  11   5        167.88        218.44        27.33 o
  15  11   5        498.32        524.00        53.58 o
 -14  12   5         82.56         71.97         8.78 o
 -12  12   5         14.78         22.04         8.05 o
 -10  12   5        110.47        123.96        17.50 o
  -8  12   5        457.30        494.88        35.40 o
  -6  12   5         31.72         23.35        14.23 o
  -4  12   5        396.35        420.78        20.09 o
  -2  12   5        253.49        245.66        15.45 o
   0  12   5        245.41        259.77        18.04 o
   2  12   5          3.17         -0.93         7.85 o
   4  12   5          6.87          1.53         7.16 o
   6  12   5        183.82        190.96        21.36 o
   8  12   5         18.58         26.22        11.78 o
  10  12   5         32.22         18.73        10.09 o
  12  12   5        157.21        133.24        14.51 o
  -9  13   5        106.35         81.27        12.53 o
  -7  13   5          0.83         11.79         9.45 o
  -5  13   5         19.83         14.31        10.80 o
  -3  13   5          1.08        -11.52        11.52 o
  -1  13   5          4.15          1.26         6.62 o
   1  13   5          4.23         -2.83         6.79 o
   3  13   5         21.73         37.81        10.91 o
   5  13   5          9.61         19.93         9.11 o
   7  13   5         70.69         66.55        10.27 o
 -32   0   6        165.93        176.65        19.59 o
 -30   0   6        157.80        140.98        32.63 o
 -26   0   6         76.43         54.79        23.30 o
 -24   0   6        528.62        486.97        48.88 o
 -22   0   6       3719.79       3989.56       174.92 o
 -20   0   6        513.55        603.24        37.40 o
 -18   0   6      10476.13      10629.32       221.91 o
 -16   0   6         77.49         63.74        13.14 o
 -14   0   6        589.46        688.76        20.63 o
 -12   0   6      18215.44      14294.91       420.70 o
 -10   0   6      22353.12      17679.60       339.66 o
  -8   0   6     103139.11     158961.27      3608.76 o
  -6   0   6      44925.71      79230.95      1471.23 o
  -4   0   6      57991.53      99818.86      1853.47 o
  -2   0   6     134909.95     161661.66      2591.69 o
   0   0   6      95615.38      93420.67      2121.33 o
   2   0   6      51741.47      66518.07      1074.61 o
   4   0   6      40991.75      38642.48      1006.15 o
   6   0   6       1932.36       1452.25        45.80 o
   8   0   6      29655.24      30751.34       677.76 o
  10   0   6        411.71        440.33        21.55 o
  12   0   6      17863.02      17050.28       333.01 o
  14   0   6         42.90         11.41        15.77 o
  16   0   6       3884.13       3837.16       124.95 o
  18   0   6       1262.66       1295.48       115.65 o
  20   0   6        502.09        378.21        36.53 o
  22   0   6          2.94          4.65        22.54 o
  24   0   6        586.95        525.82        39.23 o
  26   0   6        199.88        237.74        34.41 o
  28   0   6         99.29        120.95        21.50 o
 -33   1   6        207.62        199.61        18.51 o
 -31   1   6          7.87         19.69        10.84 o
 -29   1   6        248.56        278.75        27.21 o
 -27   1   6         54.36         33.35        19.92 o
 -25   1   6        372.31        451.02        33.62 o
 -23   1   6        199.44        165.45        23.93 o
 -21   1   6       2804.04       3044.64        79.83 o
 -19   1   6         32.62         35.60         8.46 o
 -17   1   6        398.49        415.04        17.24 o
 -15   1   6       5111.39       5522.99        83.82 o
 -13   1   6       4889.65       4372.72        75.28 o
 -11   1   6       5832.22       5051.68        65.62 o
  -9   1   6        998.04       1058.38        18.02 o
  -7   1   6      84916.02     101721.52      1242.85 o
  -5   1   6      29052.41      30487.75       497.01 o
  -3   1   6        117.50        139.72        12.82 o
  -1   1   6        108.38        557.62         9.96 o
   1   1   6      31162.29      38256.71       465.43 o
   3   1   6      29524.77      28079.83       373.51 o
   5   1   6      23515.10      24520.35       359.59 o
   7   1   6        907.43        537.34        26.37 o
   9   1   6       8956.05       9287.26       166.20 o
  11   1   6       1063.41       1185.98        31.51 o
  13   1   6         75.64         38.68         7.80 o
  15   1   6       1008.36       1130.51        36.89 o
  17   1   6        331.73        408.93        37.26 o
  19   1   6       1331.71       1323.22        57.27 o
  21   1   6       3586.35       3716.58       112.45 o
  23   1   6        905.88        868.90        43.54 o
  25   1   6        422.77        392.36        28.75 o
  27   1   6        251.57        292.16        43.54 o
  29   1   6          3.43          3.73        12.66 o
 -32   2   6        180.40        198.51        16.56 o
 -30   2   6        643.08        597.92        27.30 o
 -28   2   6        892.77        929.12        75.29 o
 -26   2   6        430.77        388.74        39.22 o
 -24   2   6        664.88        629.77        36.47 o
 -22   2   6       2489.52       2552.04        75.12 o
 -20   2   6       1598.30       1644.28        48.34 o
 -18   2   6        298.87        307.43        12.22 o
 -16   2   6       6726.49       6372.01       106.17 o
 -14   2   6       5536.56       6098.66        90.68 o
 -12   2   6      19603.38      17938.54       298.10 o
 -10   2   6       1817.48       1765.35        24.48 o
  -6   2   6      60482.96      71150.65       863.48 o
  -4   2   6          2.70         84.87        11.40 o
  -2   2   6       2993.80       4603.90        52.70 o
   0   2   6      96652.27     109688.44      1236.79 o
   2   2   6       3297.96       4234.95        47.35 o
   4   2   6       8442.75       7365.27        79.67 o
   6   2   6          9.12         14.45         3.73 o
   8   2   6       8384.14       8858.06       136.78 o
  10   2   6        270.15        267.98        12.51 o
  12   2   6       1945.19       2182.60        45.71 o
  14   2   6      10977.21      11891.96       191.63 o
  16   2   6        387.12        356.25        21.46 o
  18   2   6        799.24        951.66        43.84 o
  20   2   6        114.76        106.94        13.88 o
  22   2   6       1051.08       1185.04        71.71 o
  24   2   6        285.67        290.86        26.44 o
  26   2   6          5.85         -3.35         9.16 o
  28   2   6         36.83         31.09        16.27 o
 -33   3   6          0.02          9.54        11.33 o
 -31   3   6        673.17        745.56        27.57 o
 -29   3   6        108.07        114.86        18.64 o
 -27   3   6        852.65        846.65        48.93 o
 -25   3   6        404.77        448.93        36.45 o
 -23   3   6         38.00         39.05        19.17 o
 -21   3   6        268.90        247.82        23.13 o
 -19   3   6         19.63         11.91         7.18 o
 -17   3   6       2020.26       1981.95        39.99 o
 -15   3   6        829.12        577.82        17.56 o
 -13   3   6       5535.20       5446.99       101.18 o
 -11   3   6      21814.38      20294.26       300.44 o
  -9   3   6        793.33       1235.53        22.83 o
  -7   3   6       5658.74       4693.24        58.83 o
  -5   3   6        290.51        305.45         7.50 o
  -3   3   6       5950.52       6313.86        66.45 o
  -1   3   6      36303.94      38602.26       356.14 o
   1   3   6       2379.60       3281.13        35.84 o
   3   3   6       2996.94       3989.06        43.31 o
   5   3   6         64.97         68.62         5.28 o
   7   3   6        162.60        229.86         9.21 o
   9   3   6       2722.19       2337.87        42.09 o
  11   3   6        112.81        135.10        12.65 o
  13   3   6        830.96        714.09        27.99 o
  15   3   6       4239.80       3885.10        73.42 o
  17   3   6        112.96        164.67        19.26 o
  19   3   6       1044.41        923.54        31.58 o
  21   3   6         33.60         16.08        15.01 o
  23   3   6        501.50        463.93        30.95 o
  25   3   6          9.35         -8.91        14.43 o
  27   3   6         77.65         63.28        17.89 o
 -32   4   6        430.58        414.16        32.11 o
 -30   4   6        129.39        104.30        14.87 o
 -28   4   6          0.13         -4.17        12.53 o
 -26   4   6        250.67        220.94        53.88 o
 -24   4   6       2446.40       2506.34        95.23 o
 -22   4   6          3.76          7.20        13.87 o
 -20   4   6         67.77         97.47        13.01 o
 -18   4   6       1464.68       1551.87        45.23 o
 -16   4   6         87.68        112.24        11.80 o
 -14   4   6       4049.83       4441.22        89.27 o
 -12   4   6       3699.31       3471.50        78.91 o
 -10   4   6       3151.19       3481.28        54.41 o
  -8   4   6       6087.82       6681.57        87.86 o
  -6   4   6       6915.76       7492.72       114.99 o
  -4   4   6        335.77        472.75        10.74 o
  -2   4   6      21115.34      19901.47       215.58 o
   0   4   6        100.16        166.15         5.79 o
   2   4   6       6103.20       7888.84       129.61 o
   4   4   6       2785.83       2056.83        35.85 o
   6   4   6       4177.03       3875.01        56.93 o
   8   4   6       7678.07       7874.30       128.31 o
  10   4   6       8262.63       7637.08       114.47 o
  12   4   6        710.63        793.59        21.04 o
  14   4   6       1010.43       1090.68        28.22 o
  16   4   6        904.81        886.30        25.90 o
  18   4   6        220.97        219.42        19.54 o
  20   4   6       2717.90       2976.26       102.29 o
  22   4   6        600.42        524.11        48.62 o
  24   4   6          0.23         -5.72        12.22 o
  26   4   6        115.19        134.56        16.26 o
  28   4   6         36.30         54.70        15.73 o
 -31   5   6          0.04         -8.78        10.43 o
 -29   5   6        245.87        226.99        18.75 o
 -27   5   6        166.24        143.13        23.09 o
 -25   5   6         53.27         49.20        24.07 o
 -23   5   6          5.92          9.86        23.91 o
 -21   5   6        647.01        674.65        30.31 o
 -19   5   6         86.20        107.63        17.93 o
 -17   5   6        404.84        249.35        17.43 o
 -15   5   6       5074.16       4876.98        99.19 o
 -13   5   6         31.26         24.11         7.60 o
 -11   5   6        311.62        410.13        19.46 o
  -9   5   6        649.87        664.15        22.03 o
  -7   5   6       2287.08       2210.95        45.38 o
  -5   5   6         48.74         14.21         3.24 o
  -3   5   6        568.31        590.82        16.98 o
  -1   5   6        323.38        461.08        12.35 o
   1   5   6      48100.12      50124.89       811.48 o
   3   5   6       1288.18       1641.90        31.96 o
   5   5   6       2231.68       2904.85        63.45 o
   7   5   6       1333.23       1197.94        24.96 o
   9   5   6       1623.79       1783.69        38.67 o
  11   5   6       6059.40       6654.89       107.08 o
  13   5   6       1703.11       1657.21        34.22 o
  15   5   6       1427.31       1355.36        46.78 o
  17   5   6       1584.16       1697.67        58.52 o
  19   5   6         80.70         53.33        22.42 o
  21   5   6        156.76        124.04        37.89 o
  23   5   6          1.00         -4.07        11.26 o
  25   5   6        192.30        208.77        26.71 o
  27   5   6        505.76        569.61        40.33 o
 -30   6   6         12.84         10.66        12.98 o
 -28   6   6         62.58         67.26        16.38 o
 -26   6   6          3.45         -4.28        14.63 o
 -24   6   6         11.67         15.84        13.30 o
 -22   6   6       2226.35       2304.30       129.51 o
 -20   6   6       1015.61        919.80       113.23 o
 -18   6   6        733.95        595.22        39.29 o
 -16   6   6        311.18        301.58        30.08 o
 -14   6   6        413.30        451.99        25.41 o
 -12   6   6        754.16        670.55        35.57 o
 -10   6   6        111.29         92.17        12.03 o
  -8   6   6       1883.61       1776.17        57.52 o
  -6   6   6        642.15        713.15        27.93 o
  -4   6   6       2703.90       2825.53        63.47 o
  -2   6   6        169.60        276.17        12.33 o
   0   6   6       5950.88       5979.29       108.21 o
   2   6   6          6.01         58.43         6.04 o
   4   6   6       3767.85       3876.82        55.03 o
   6   6   6        432.97        423.04        14.29 o
   8   6   6       3868.45       4355.95        72.72 o
  10   6   6       3341.75       3166.23        64.00 o
  12   6   6         62.36         72.71         9.73 o
  14   6   6        461.66        450.06        24.76 o
  16   6   6        613.55        667.51        37.65 o
  18   6   6        216.78        236.28        23.10 o
  20   6   6        675.45        619.07        44.08 o
  22   6   6        364.13        325.09        34.34 o
  24   6   6          0.96         10.95        10.29 o
  26   6   6         51.84         54.94        17.18 o
 -29   7   6         65.31         70.68        17.36 o
 -27   7   6          4.64         22.25        12.57 o
 -25   7   6          5.84          5.87        14.46 o
 -23   7   6          6.41          3.87        12.32 o
 -21   7   6        198.63        221.88        25.96 o
 -19   7   6        109.84        121.11        24.73 o
 -17   7   6        964.87        979.52        71.57 o
 -15   7   6       1201.30       1163.08        75.25 o
 -13   7   6       1383.24       1219.92        36.41 o
 -11   7   6          6.10          5.40         7.00 o
  -9   7   6        297.69        405.81        22.72 o
  -7   7   6        130.86        202.05        17.06 o
  -5   7   6        485.24        396.71        18.97 o
  -3   7   6         50.99         53.81         7.66 o
  -1   7   6        609.25        653.54        22.17 o
   1   7   6       1291.27       1213.25        31.82 o
   3   7   6        156.67        144.55         8.54 o
   5   7   6        102.11        119.18        12.58 o
   7   7   6        207.68        239.21        17.03 o
   9   7   6        776.50        698.54        33.97 o
  11   7   6       1517.87       1274.96        37.55 o
  13   7   6       1175.34       1211.26        39.61 o
  15   7   6        220.16        210.25        39.13 o
  17   7   6         43.41         44.87        14.92 o
  19   7   6        536.69        567.83        32.14 o
  21   7   6        610.95        539.14        28.91 o
  23   7   6          5.50          0.22        11.39 o
  25   7   6         27.91          9.24        11.16 o
 -28   8   6         27.11         38.79        12.05 o
 -26   8   6        166.05        180.12        26.36 o
 -24   8   6         21.54         16.55        18.08 o
 -22   8   6         38.42         41.87        10.54 o
 -20   8   6        138.49        178.81        29.80 o
 -18   8   6        672.77        720.29        40.21 o
 -16   8   6        606.14        555.73        23.40 o
 -14   8   6       1057.18       1102.65        34.43 o
 -12   8   6       1953.35       2196.85        48.58 o
 -10   8   6        546.70        586.45        26.28 o
  -8   8   6        325.72        332.76        16.34 o
  -6   8   6         53.33         57.30        13.04 o
  -4   8   6        717.97        695.24        27.16 o
  -2   8   6       1546.99       1497.89        46.08 o
   0   8   6       2375.47       2086.87        41.20 o
   2   8   6       1620.35       1739.46        50.55 o
   4   8   6       4455.18       4182.66        77.66 o
   6   8   6          0.94          4.11         8.13 o
   8   8   6         42.22         18.05         9.60 o
  10   8   6       1313.30       1234.95        43.10 o
  12   8   6        101.97        174.04        35.44 o
  14   8   6       1991.45       1953.27        80.08 o
  16   8   6        241.07        245.91        40.69 o
  18   8   6        333.07        350.50        31.34 o
  20   8   6        622.49        569.92        45.74 o
  22   8   6          9.44         37.64        17.51 o
 -25   9   6          4.40          1.81        11.67 o
 -23   9   6         51.04         59.34        20.02 o
 -21   9   6        300.46        335.95        49.32 o
 -19   9   6          7.84         15.00        12.53 o
 -17   9   6        545.63        346.68        42.39 o
 -15   9   6        121.28        110.92        10.79 o
 -13   9   6        113.02         76.86        13.78 o
 -11   9   6        227.89        266.32        14.52 o
  -9   9   6         82.40         80.91         8.57 o
  -7   9   6         33.28         37.45         9.01 o
  -5   9   6       1509.55       1476.45        49.24 o
  -3   9   6        239.53        204.90        14.11 o
  -1   9   6        118.07        123.09        11.20 o
   1   9   6        777.95        741.39        53.82 o
   3   9   6        381.90        381.96        22.53 o
   5   9   6        310.31        363.90        24.23 o
   7   9   6        410.42        390.99        21.78 o
   9   9   6        150.95        167.68        21.47 o
  11   9   6         79.68         86.10        20.63 o
  13   9   6        146.24        180.77        33.49 o
  15   9   6         46.66         31.52        23.12 o
  17   9   6         43.48         10.28        19.55 o
  19   9   6         46.78         40.79        18.51 o
  21   9   6        183.81        255.08        25.88 o
 -20  10   6         81.26         68.35        19.26 o
 -18  10   6        144.45        143.87        25.78 o
 -16  10   6        256.93        209.43        18.17 o
 -14  10   6         51.06         43.51         9.72 o
 -12  10   6        491.57        522.39        30.33 o
 -10  10   6          7.88         -5.20         9.02 o
  -8  10   6       1431.26       1368.27        37.69 o
  -6  10   6        163.75        165.70        13.08 o
  -4  10   6        383.88        414.98        26.27 o
  -2  10   6         51.87         59.88        11.96 o
   0  10   6        558.48        421.35        28.15 o
   2  10   6       2277.76       2073.00        71.19 o
   4  10   6       1712.52       1565.84        98.26 o
   6  10   6         45.37         45.32        12.20 o
   8  10   6        115.27         80.26        24.86 o
  10  10   6          9.99          0.07        14.18 o
  12  10   6        276.00        283.67        37.51 o
  14  10   6          5.24          3.27        17.86 o
  16  10   6        124.52        117.54        23.26 o
  18  10   6         19.04         37.14        14.86 o
 -19  11   6        427.35        403.39        31.42 o
 -17  11   6          2.00        -13.59        15.54 o
 -15  11   6         94.87         94.68        12.65 o
 -13  11   6        342.28        270.66        20.21 o
 -11  11   6         28.62         34.38        10.71 o
  -9  11   6          3.71         -3.09         8.76 o
  -7  11   6        288.79        260.21        17.26 o
  -5  11   6        215.60        165.55        19.01 o
  -3  11   6        541.40        516.87        46.22 o
  -1  11   6         46.00         46.76        19.49 o
   1  11   6        310.52        296.15        34.82 o
   3  11   6        262.10        294.31        33.12 o
   5  11   6          1.30         -3.76        10.00 o
   7  11   6        196.68        231.55        20.95 o
   9  11   6        294.46        327.13        35.95 o
  11  11   6          8.83          8.13        14.80 o
  13  11   6         63.45         68.76        17.84 o
  15  11   6         26.79         26.32         7.37 o
 -14  12   6          7.80          4.03         6.17 o
 -12  12   6          0.04         -1.32         9.19 o
 -10  12   6        133.63        136.05        18.69 o
  -8  12   6          5.53        -13.09        13.09 o
  -6  12   6        260.55        247.26        19.25 o
  -4  12   6         58.78         63.57        12.04 o
  -2  12   6         25.09         20.63         7.91 o
   0  12   6         20.57         30.74         9.20 o
   2  12   6         62.22         42.61        10.91 o
   4  12   6          4.87         14.48         7.22 o
   6  12   6         65.99         71.21        15.18 o
   8  12   6          0.10         -4.14        10.00 o
  10  12   6        154.41        182.16        17.64 o
  12  12   6         10.07         -0.88         6.81 o
  -9  13   6         57.93         79.98        11.64 o
  -7  13   6        152.91        159.99        16.81 o
  -5  13   6         19.79         28.18        10.51 o
  -3  13   6         55.48         54.87        13.40 o
  -1  13   6        431.00        445.61        29.51 o
   1  13   6        233.38        250.45        14.63 o
   3  13   6         18.43          4.25         8.01 o
   5  13   6         94.01         62.65        10.76 o
   7  13   6         37.59         36.33         8.17 o
 -33   1   7        121.90        108.27        15.16 o
 -31   1   7          0.17         -1.38        10.49 o
 -29   1   7        298.58        297.10        24.58 o
 -27   1   7          2.05        -18.60        19.03 o
 -25   1   7         12.47         25.82        14.94 o
 -23   1   7       1622.20       1426.98        61.85 o
 -21   1   7       2956.23       3056.69        75.62 o
 -19   1   7          1.11          4.68         6.95 o
 -17   1   7       3659.19       3886.91        75.45 o
 -15   1   7         42.45        138.58        13.07 o
 -13   1   7       8362.26       8890.53       156.58 o
 -11   1   7       3487.98       3474.51        48.19 o
  -9   1   7      54218.05      55258.97       619.56 o
  -7   1   7       2134.28       1429.38        21.59 o
  -5   1   7       1075.79        605.81        10.77 o
  -3   1   7       9823.07      12388.33       153.87 o
  -1   1   7       6887.29       3696.96        48.84 o
   1   1   7      29626.08      37372.91       492.70 o
   3   1   7      89374.98      94300.23      1143.76 o
   5   1   7      37250.14      40987.14       664.88 o
   7   1   7      17786.19      19862.19       293.01 o
   9   1   7      22487.63      22667.03       336.11 o
  11   1   7        970.78        777.82        22.40 o
  13   1   7        267.63        257.13        18.82 o
  15   1   7         62.49         69.18        11.36 o
  17   1   7       1359.32       1255.41        42.03 o
  19   1   7       1388.76       1465.80        61.24 o
  21   1   7          5.21         13.34        23.92 o
  23   1   7         60.83         41.17         9.52 o
  25   1   7        402.84        465.62        28.71 o
  27   1   7         40.97         47.77        27.64 o
 -32   2   7        411.19        371.22        24.12 o
 -30   2   7         85.83         92.27        13.49 o
 -28   2   7        133.87        158.13        35.36 o
 -26   2   7        418.78        403.83        35.29 o
 -24   2   7        874.50        880.11        51.80 o
 -22   2   7       1173.19       1135.45        40.77 o
 -20   2   7        336.32        343.11        19.37 o
 -18   2   7        158.06        163.95        11.68 o
 -16   2   7       3607.82       3853.85        70.81 o
 -14   2   7       4667.06       5096.23        78.08 o
 -12   2   7        527.56        572.43        18.33 o
 -10   2   7       1504.58       1557.03        22.30 o
  -8   2   7       3019.54       2105.51        30.77 o
  -6   2   7        179.65         19.22         3.36 o
  -4   2   7      23790.68      25915.19       296.57 o
  -2   2   7        936.13        774.53        12.29 o
   0   2   7      50855.07      55627.08       675.31 o
   2   2   7       3767.75       3774.54        48.14 o
   4   2   7       5306.13       5534.08        68.67 o
   6   2   7       2027.26       2316.11        46.19 o
   8   2   7        241.37        213.93        15.56 o
  10   2   7      16902.98      18907.88       417.28 o
  12   2   7       1099.83       1130.15        34.02 o
  14   2   7        932.06        783.42        35.84 o
  16   2   7       4215.35       4508.69        99.88 o
  18   2   7        560.14        503.51        23.99 o
  20   2   7       2383.26       2518.08        58.59 o
  22   2   7        533.92        528.28        32.03 o
  24   2   7        137.81        133.05        19.10 o
  26   2   7        112.25        132.70        13.10 o
  28   2   7         17.10         33.12        14.37 o
 -33   3   7          1.60          3.96        10.97 o
 -31   3   7        524.44        516.61        24.58 o
 -29   3   7        600.36        602.61        32.46 o
 -27   3   7         31.56         31.29        16.37 o
 -25   3   7         76.75         77.08        19.70 o
 -23   3   7          2.27         -2.91        13.61 o
 -21   3   7       3029.50       3225.69        91.82 o
 -19   3   7          7.55          6.55         6.40 o
 -17   3   7       1607.11       1816.72        37.62 o
 -15   3   7        534.62        366.68        19.54 o
 -13   3   7       1437.11       2067.21        37.49 o
 -11   3   7       2568.64       1831.69        40.48 o
  -9   3   7          5.55         20.84         5.15 o
  -7   3   7       3613.45       3360.37        43.24 o
  -5   3   7       1334.72       1109.78        19.12 o
  -3   3   7         63.41         26.58         2.75 o
  -1   3   7       4060.77       5048.38        55.53 o
   1   3   7       1443.53       1646.95        21.31 o
   3   3   7        123.61        195.76         6.48 o
   5   3   7       4118.36       4226.58        60.10 o
   7   3   7       1430.05       1469.90        26.77 o
   9   3   7        462.20        460.33        19.24 o
  11   3   7         11.03         11.91         6.22 o
  13   3   7        399.52        359.03        15.01 o
  15   3   7        633.30        593.37        20.19 o
  17   3   7        316.97        286.76        19.53 o
  19   3   7       3445.35       3384.68        90.67 o
  21   3   7         14.72         24.12        14.05 o
  23   3   7        775.08        706.25        37.03 o
  25   3   7          0.73         -2.75        12.29 o
  27   3   7         41.11         34.62        13.24 o
 -32   4   7         17.36          8.29         8.06 o
 -30   4   7         77.76         81.14        11.34 o
 -28   4   7          2.72         -1.25        11.80 o
 -26   4   7        793.92        830.98        57.59 o
 -24   4   7        456.11        411.79        35.81 o
 -22   4   7        729.52        888.06        42.05 o
 -20   4   7       1190.39       1186.98        53.64 o
 -18   4   7         21.77         67.89        11.15 o
 -16   4   7        166.90        152.39        11.56 o
 -14   4   7        101.34        143.68         9.24 o
 -12   4   7       4505.79       4207.09        73.68 o
 -10   4   7      18437.85      19365.80       322.44 o
  -8   4   7         29.76         27.97         4.42 o
  -6   4   7       2510.23       2228.37        35.64 o
  -4   4   7        109.37        143.34         6.12 o
  -2   4   7         65.96         33.45         3.31 o
   0   4   7       2900.66       3535.94        49.78 o
   2   4   7        138.05        288.26        10.75 o
   4   4   7       5565.97       5316.93        79.90 o
   6   4   7       1320.33       1063.67        26.98 o
   8   4   7       5606.19       4869.69        85.90 o
  10   4   7        103.07         62.74         7.65 o
  12   4   7        388.05        354.27        15.33 o
  14   4   7        538.54        440.79        24.39 o
  16   4   7         31.83         21.26         7.15 o
  18   4   7        119.22         84.88        11.52 o
  20   4   7        501.50        566.53        34.56 o
  22   4   7         70.75        131.56        18.47 o
  24   4   7        216.81        237.06        48.10 o
  26   4   7          6.58          1.58         9.59 o
 -31   5   7         34.16         24.16        11.50 o
 -29   5   7          8.66         11.71        10.64 o
 -27   5   7          0.60         -1.80        17.52 o
 -25   5   7         85.16         67.73        22.31 o
 -23   5   7          1.25          4.76        15.63 o
 -21   5   7        440.75        376.43        22.75 o
 -19   5   7       1046.02       1089.71        37.76 o
 -17   5   7        996.84       1100.29        36.31 o
 -15   5   7       2506.63       2912.65        77.44 o
 -13   5   7         25.72         18.91         5.58 o
 -11   5   7         18.28         10.40         6.57 o
  -9   5   7          6.42         11.67         7.16 o
  -7   5   7       1438.52       1615.58        28.13 o
  -5   5   7        226.39        330.27         9.23 o
  -3   5   7       1629.33       2213.72        33.73 o
  -1   5   7      10606.43       9875.14       137.52 o
   1   5   7       3361.66       4086.71        58.48 o
   3   5   7       4402.13       4777.75        90.92 o
   5   5   7       4421.51       4502.63        96.99 o
   7   5   7       2511.29       2261.43        39.41 o
   9   5   7      16158.59      16461.41       231.24 o
  11   5   7       1461.76       1552.35        34.41 o
  13   5   7       2925.85       2880.91        71.45 o
  15   5   7       1531.83       1542.97        43.87 o
  17   5   7        362.46        286.64        25.39 o
  19   5   7          5.27         13.56        13.17 o
  21   5   7        159.57        177.57        26.34 o
  23   5   7          3.28         -3.91        11.05 o
  25   5   7         76.80        102.85        17.17 o
 -30   6   7         24.60         20.06        14.54 o
 -28   6   7        409.47        449.74        31.80 o
 -26   6   7         98.23        163.50        29.78 o
 -24   6   7        809.65        850.22        47.13 o
 -22   6   7       1204.62       1260.25        89.57 o
 -20   6   7       3980.29       3765.36       186.34 o
 -18   6   7        594.86        620.91        39.80 o
 -16   6   7          5.55         18.71        12.85 o
 -14   6   7         24.48         16.46         9.34 o
 -12   6   7       3340.29       3300.86        83.26 o
 -10   6   7         79.68         88.50         9.87 o
  -8   6   7       4455.98       4499.52        84.44 o
  -6   6   7        530.73        332.57        13.18 o
  -4   6   7       2247.83       1846.38        40.47 o
  -2   6   7          3.61         11.65         4.86 o
   0   6   7        720.30        666.81        16.98 o
   2   6   7       6048.15       5775.01        87.99 o
   4   6   7       1650.53       1531.47        27.60 o
   6   6   7       2787.27       2808.33        47.23 o
   8   6   7        451.62        509.42        18.83 o
  10   6   7       3029.07       2741.49        58.36 o
  12   6   7         88.59         99.29        11.35 o
  14   6   7         39.94         25.82        11.04 o
  16   6   7          9.00         17.33        11.63 o
  18   6   7         42.76         45.97        15.45 o
  20   6   7         19.90         10.73        13.46 o
  22   6   7          6.94         13.63        11.32 o
  24   6   7        151.72        168.00        21.91 o
 -29   7   7         47.27         62.89        17.58 o
 -27   7   7        198.70        234.86        32.03 o
 -25   7   7         10.75         11.84        13.64 o
 -23   7   7         86.46         78.55        17.34 o
 -21   7   7        823.40        803.65        51.22 o
 -19   7   7          9.18         10.80        15.41 o
 -17   7   7         75.35         61.78        11.29 o
 -15   7   7        171.31         93.18        15.67 o
 -13   7   7       1247.74       1112.66        38.76 o
 -11   7   7       1814.01       1806.35        44.99 o
  -9   7   7       2618.35       2553.23        55.21 o
  -7   7   7         48.29         50.56         8.97 o
  -5   7   7        771.29        734.95        23.11 o
  -3   7   7        580.04        479.06        16.18 o
  -1   7   7       1288.82       1467.69        41.00 o
   1   7   7        460.60        527.75        16.36 o
   3   7   7        509.53        489.77        15.72 o
   5   7   7       3532.73       3613.03        63.56 o
   7   7   7       1478.08       1598.90        48.27 o
   9   7   7       1742.69       2059.28        48.49 o
  11   7   7        929.65        952.30        41.46 o
  13   7   7         13.30         28.24        11.28 o
  15   7   7        499.89        592.06        40.53 o
  17   7   7        333.75        357.94        26.66 o
  19   7   7         33.00         -0.59        11.37 o
  21   7   7        953.72       1017.90        49.10 o
  23   7   7         12.91         14.41        11.13 o
 -28   8   7         36.78         35.01        12.06 o
 -26   8   7        191.07        184.15        25.83 o
 -24   8   7        259.46        227.33        50.17 o
 -22   8   7          1.07          0.45         9.53 o
 -20   8   7         25.07         39.19        21.19 o
 -18   8   7          0.25          3.25         7.85 o
 -16   8   7        382.13        337.75        18.82 o
 -14   8   7        729.52        554.12        19.00 o
 -12   8   7         19.88         19.86         7.52 o
 -10   8   7        128.87        126.98        11.50 o
  -8   8   7         88.76        106.04        14.73 o
  -6   8   7        164.07        137.67        16.70 o
  -4   8   7        440.69        526.14        23.63 o
  -2   8   7       3141.76       3050.69        65.52 o
   0   8   7         76.43         67.39         8.33 o
   2   8   7        183.33        250.52        14.72 o
   4   8   7       1022.69        996.67        37.09 o
   6   8   7       1556.78       1364.64        54.83 o
   8   8   7        352.21        320.57        17.85 o
  10   8   7        371.71        300.03        21.68 o
  12   8   7       1585.32       1559.72       101.42 o
  14   8   7         55.60         39.38        17.65 o
  16   8   7         26.81         28.97        23.87 o
  18   8   7         10.06        -15.67        15.96 o
  20   8   7        137.93        204.08        22.28 o
  22   8   7        377.82        498.53        37.64 o
 -25   9   7        111.44        128.42        18.10 o
 -23   9   7          5.07          4.79         9.68 o
 -21   9   7        688.18        758.02       147.45 o
 -19   9   7         27.16         39.01        10.34 o
 -17   9   7          0.85          8.95        12.33 o
 -15   9   7        901.09        886.57        28.45 o
 -13   9   7         53.14         69.17        11.98 o
 -11   9   7       5245.84       5323.32        93.91 o
  -9   9   7         31.03         20.37         8.23 o
  -7   9   7       1120.42       1182.46        33.84 o
  -5   9   7       1123.44       1109.98        46.99 o
  -3   9   7        195.65        228.17        15.83 o
  -1   9   7        450.83        427.15        20.98 o
   1   9   7       2345.40       2003.47        71.90 o
   3   9   7        143.60        143.54        16.66 o
   5   9   7       2043.43       1836.51       103.52 o
   7   9   7         38.54         46.32        20.47 o
   9   9   7        981.96       1036.48        55.57 o
  11   9   7        177.65        193.98        25.23 o
  13   9   7         99.86        150.17        30.84 o
  15   9   7        198.22        234.31        34.90 o
  17   9   7          0.64        -16.10        19.60 o
  19   9   7        226.33        287.91        31.50 o
  21   9   7          1.38         -1.68        11.04 o
 -20  10   7          3.63          2.46        15.68 o
 -18  10   7        326.06        334.93        35.01 o
 -16  10   7          6.81          0.22         9.58 o
 -14  10   7        591.54        473.71        22.28 o
 -12  10   7         26.64         22.59        14.16 o
 -10  10   7        449.60        402.59        21.65 o
  -8  10   7         73.49         87.55        15.31 o
  -6  10   7          3.20         -0.93         8.42 o
  -4  10   7        993.95       1100.19        33.27 o
  -2  10   7       6433.20       6533.12       144.39 o
   0  10   7       1533.92       1487.49        73.46 o
   2  10   7        134.69        143.31        21.09 o
   4  10   7          6.04         27.19        13.81 o
   6  10   7         13.12         26.49        10.90 o
   8  10   7         92.03        124.13        29.26 o
  10  10   7         49.80         58.90        16.90 o
  12  10   7          7.04          3.56        17.28 o
  14  10   7         99.94        115.18        24.51 o
  16  10   7          3.68         -2.54        14.90 o
  18  10   7        191.68        208.17        22.80 o
 -19  11   7          3.40          5.53        11.89 o
 -17  11   7         74.39         69.71        18.15 o
 -15  11   7        441.12        413.29        42.86 o
 -13  11   7         88.92         65.74        21.88 o
 -11  11   7         68.98         70.18        13.37 o
  -9  11   7         16.89          8.84         8.60 o
  -7  11   7         53.96         68.36        14.53 o
  -5  11   7        113.39        112.03        10.56 o
  -3  11   7          3.28         11.86         9.97 o
  -1  11   7         62.89         57.14        12.85 o
   1  11   7        303.97        253.91        32.03 o
   3  11   7        448.14        398.00        26.59 o
   5  11   7        164.26        133.12        13.89 o
   7  11   7        872.91       1089.89        69.62 o
   9  11   7         71.39        113.57        23.45 o
  11  11   7        214.36        331.57        34.44 o
  13  11   7         85.58        105.53        19.29 o
  15  11   7         36.16         36.43         7.13 o
 -14  12   7         54.57         53.89         9.67 o
 -12  12   7        103.67        117.71        11.83 o
 -10  12   7        392.57        319.91        26.39 o
  -8  12   7        149.70        203.42        22.75 o
  -6  12   7          4.18          8.24         9.55 o
  -4  12   7        295.92        293.60        32.70 o
  -2  12   7        197.88        135.20        12.22 o
   0  12   7        156.69        132.76        14.06 o
   2  12   7        890.74        845.57        39.76 o
   4  12   7          3.33          3.82        11.85 o
   6  12   7        127.24        157.23        19.09 o
   8  12   7          0.56         -3.86        10.44 o
  10  12   7        323.36        308.11        21.87 o
  12  12   7         49.83         45.04         8.35 o
  -9  13   7         79.94         69.32        10.47 o
  -7  13   7         35.71         38.02        10.65 o
  -5  13   7          0.49          9.90         9.85 o
  -3  13   7         13.69         21.94        10.79 o
  -1  13   7        132.35        127.38        15.94 o
   1  13   7         65.17         49.43         9.20 o
   3  13   7        122.30        129.25        13.71 o
   5  13   7        107.18         90.44        11.93 o
 -34   0   8        520.42        458.53        35.64 o
 -32   0   8         26.54         21.64        12.66 o
 -30   0   8         54.71         30.96        24.54 o
 -28   0   8          2.73          6.67        14.51 o
 -26   0   8        596.63        719.75        61.73 o
 -24   0   8        156.12        145.85        29.20 o
 -22   0   8       4707.53       5139.09       148.95 o
 -20   0   8       2400.21       2503.33        83.49 o
 -18   0   8      10008.80      10127.85       256.68 o
 -16   0   8       5091.76       5808.26       217.50 o
 -14   0   8      16542.17      16361.41       391.33 o
 -12   0   8       1227.69        636.98        39.92 o
 -10   0   8      26251.56      22829.68       532.53 o
  -8   0   8      11975.15       8693.42       171.99 o
  -6   0   8     304520.62     400761.75      7413.93 o
  -4   0   8       3517.68       3881.23        67.83 o
  -2   0   8      11586.37      21177.27       343.49 o
   0   0   8     112784.97     148321.92      3361.03 o
   2   0   8       8739.62       6453.19       127.54 o
   4   0   8       1068.27        876.79        25.56 o
   6   0   8      35400.93      38121.16      1079.01 o
   8   0   8       3201.04       3065.67       118.71 o
  10   0   8       2320.36       2440.79        52.74 o
  12   0   8       2529.88       2109.61        70.61 o
  14   0   8        756.23        815.21        66.73 o
  16   0   8      15851.52      16305.77       591.91 o
  18   0   8       7139.45       7224.23       212.01 o
  20   0   8          2.64         13.65        16.55 o
  22   0   8         90.40         66.95        28.21 o
  24   0   8         47.75         47.90        17.12 o
  26   0   8        596.60        555.99        46.45 o
  28   0   8         84.54         53.18        15.97 o
 -33   1   8         88.88         85.69        11.77 o
 -31   1   8        132.76        103.02        13.38 o
 -29   1   8        184.07        134.26        22.79 o
 -27   1   8        467.62        530.28        53.91 o
 -25   1   8       3011.77       3101.55       156.43 o
 -23   1   8        498.95        534.54        28.89 o
 -21   1   8        471.70        440.35        21.72 o
 -19   1   8        390.30        358.37        17.21 o
 -17   1   8        714.43        848.03        25.31 o
 -15   1   8        341.33        155.63        11.29 o
 -13   1   8         11.54         22.39         4.65 o
 -11   1   8       6818.21       7502.02       129.86 o
  -9   1   8      31483.83      29896.86       339.99 o
  -7   1   8        132.45        318.56         9.47 o
  -5   1   8      43727.21      50484.18       578.68 o
  -3   1   8       9399.45       7559.52        82.70 o
  -1   1   8      36475.25      46075.75       662.88 o
   1   1   8       8921.82       7229.97       100.19 o
   3   1   8       2718.63       3025.08        39.18 o
   5   1   8      17126.57      16723.13       279.60 o
   7   1   8       3324.33       3866.88        71.44 o
   9   1   8       5681.33       5677.24       122.89 o
  11   1   8        113.63         57.87         7.42 o
  13   1   8       2320.88       2373.45        67.76 o
  15   1   8        187.68        238.30        20.18 o
  17   1   8        510.70        390.15        38.99 o
  19   1   8        192.02        191.99        23.82 o
  21   1   8         82.65         44.86        14.40 o
  23   1   8        103.83        109.20        14.83 o
  25   1   8         70.20         91.34        14.98 o
  27   1   8        376.60        383.97        24.66 o
 -32   2   8        188.55        137.35        15.28 o
 -30   2   8          3.78         -1.40        12.04 o
 -28   2   8       1006.00        908.86        74.30 o
 -26   2   8        438.75        365.56        34.13 o
 -24   2   8          4.87         -4.99        17.40 o
 -22   2   8        322.00        331.51        20.06 o
 -20   2   8        529.53        533.58        19.86 o
 -18   2   8        755.40        778.83        24.74 o
 -16   2   8         78.10         72.74         8.55 o
 -14   2   8       4800.51       4464.42        71.12 o
 -12   2   8       1851.10       2529.28        45.02 o
 -10   2   8       8792.15       9844.86       125.96 o
  -8   2   8        412.88        266.76         7.26 o
  -6   2   8      19997.16      20445.99       252.23 o
  -4   2   8       4284.49       5099.54        62.31 o
  -2   2   8       6723.29       6402.13        76.88 o
   0   2   8       5659.98       5625.70        68.23 o
   2   2   8        747.96        744.53        13.52 o
   4   2   8      16945.98      16659.31       224.39 o
   6   2   8       1506.77       1479.77        34.20 o
   8   2   8        414.13        573.97        17.30 o
  10   2   8       4729.33       4519.11       106.52 o
  12   2   8        171.45        282.29        13.24 o
  14   2   8       5182.63       5125.18       116.51 o
  16   2   8        154.95        142.38        15.02 o
  18   2   8       1388.76       1559.36        49.58 o
  20   2   8        437.71        555.57        55.84 o
  22   2   8        363.45        378.19        22.32 o
  24   2   8        157.23        127.20        15.01 o
  26   2   8        339.46        350.88        26.85 o
  28   2   8         26.40         31.60        12.97 o
 -33   3   8         13.53         12.24        12.27 o
 -31   3   8        522.50        588.15        25.09 o
 -29   3   8        100.21        126.95        17.31 o
 -27   3   8       1141.07       1157.78        76.08 o
 -25   3   8       1829.83       2044.95        84.71 o
 -23   3   8        487.92        536.82        40.83 o
 -21   3   8       4308.93       4301.48       117.58 o
 -19   3   8         73.38         50.03         9.62 o
 -17   3   8       1976.28       2046.09        41.06 o
 -15   3   8       2838.60       2570.11        51.66 o
 -13   3   8       2075.85       2264.28        40.72 o
 -11   3   8        280.94        437.16        21.96 o
  -9   3   8       3382.47       3151.45        44.94 o
  -7   3   8        824.52        558.51        11.79 o
  -5   3   8      13809.62      10470.32       123.43 o
  -3   3   8       1566.27       1388.19        20.37 o
  -1   3   8       3754.33       2330.49        42.13 o
   1   3   8       1360.46        829.76        13.11 o
   3   3   8       4565.94       5480.22        78.12 o
   5   3   8      25863.87      27832.23       345.95 o
   7   3   8       1610.27       1664.78        36.05 o
   9   3   8       5857.95       6279.54       119.61 o
  11   3   8       1182.95       1237.33        31.60 o
  13   3   8       8057.75       8936.20       138.16 o
  15   3   8       1533.98       1511.82        35.28 o
  17   3   8       1360.47       1418.17        45.27 o
  19   3   8       1578.41       1601.89        52.28 o
  21   3   8        249.91        265.41        27.08 o
  23   3   8        290.57        332.16        28.15 o
  25   3   8        245.20        189.01        22.04 o
  27   3   8         35.82         76.30        17.85 o
 -32   4   8        126.71        103.97        11.65 o
 -30   4   8          3.86         11.88         9.12 o
 -28   4   8        110.40        124.30        17.62 o
 -26   4   8        165.21        213.88        26.70 o
 -24   4   8        910.47        930.52        53.13 o
 -22   4   8       1407.13       1351.60       134.17 o
 -20   4   8       1824.50       1799.91        44.80 o
 -18   4   8       4422.20       4317.32       107.30 o
 -16   4   8         84.90         67.99        10.67 o
 -14   4   8        921.56       1065.68        23.01 o
 -12   4   8        622.90        903.93        25.70 o
 -10   4   8       1466.78       1380.18        47.25 o
  -8   4   8        123.80        147.72        10.20 o
  -6   4   8       8388.54       8694.11       111.61 o
  -4   4   8        341.18        167.34        12.05 o
  -2   4   8        480.61        803.75        15.19 o
   0   4   8          3.60         37.11         5.64 o
   2   4   8         27.43         15.89         4.31 o
   4   4   8       3547.37       3781.45        51.68 o
   6   4   8       1882.62       2163.73        59.26 o
   8   4   8       1521.38       1311.63        29.44 o
  10   4   8        339.65        229.20        13.21 o
  12   4   8        106.53        114.98        11.44 o
  14   4   8         25.01         13.28         6.75 o
  16   4   8        214.44        184.84        12.66 o
  18   4   8       1166.19       1186.00        36.43 o
  20   4   8        429.84        396.54        28.98 o
  22   4   8        576.44        579.93        31.95 o
  24   4   8        129.87        154.64        22.59 o
  26   4   8          9.04          6.08        10.21 o
 -31   5   8         16.33         22.52        11.50 o
 -29   5   8        367.05        366.50        41.64 o
 -27   5   8        669.39        734.56        47.71 o
 -25   5   8        453.98        518.58        68.56 o
 -23   5   8        281.87        350.40        32.77 o
 -21   5   8       1753.29       1959.23        83.86 o
 -19   5   8         30.20         32.68        12.18 o
 -17   5   8       2638.44       2877.63        68.72 o
 -15   5   8        392.79        448.27        21.01 o
 -13   5   8        687.08        665.90        26.21 o
 -11   5   8       1972.12       2032.31        45.76 o
  -9   5   8        273.19        254.72        15.06 o
  -7   5   8       5829.10       5249.97       113.44 o
  -5   5   8       4552.90       4460.35        67.46 o
  -3   5   8       1691.04       1575.42        26.22 o
  -1   5   8       3373.24       3538.90        68.80 o
   1   5   8       3004.37       3595.91        63.42 o
   3   5   8       1816.21       2128.43        64.82 o
   5   5   8       3018.93       2929.68        65.67 o
   7   5   8        213.06        222.92        13.72 o
   9   5   8       4158.34       4153.49        73.19 o
  11   5   8       6646.06       6309.05       119.63 o
  13   5   8        203.24        277.61        17.09 o
  15   5   8         22.77         40.86         7.75 o
  17   5   8        314.34        361.26        45.42 o
  19   5   8         28.19         42.90        14.20 o
  21   5   8         54.61         45.22        13.28 o
  23   5   8         32.89         19.43        10.96 o
  25   5   8         72.91         84.56        11.94 o
 -30   6   8         60.76         85.26        14.31 o
 -28   6   8         19.97         21.03        13.69 o
 -26   6   8         12.48          4.27        15.89 o
 -24   6   8         10.39         -0.88        12.22 o
 -22   6   8        573.77        601.49        61.77 o
 -20   6   8        518.99        661.24        42.36 o
 -18   6   8        818.21        956.43        57.09 o
 -16   6   8        325.61        309.66        22.48 o
 -14   6   8       1942.26       1884.42        56.99 o
 -12   6   8         10.88          7.94         7.96 o
 -10   6   8        319.93        381.38        22.61 o
  -8   6   8          6.69         15.89         5.46 o
  -6   6   8         52.65         24.92         5.49 o
  -4   6   8       2064.62       2026.28        43.90 o
  -2   6   8       2616.80       2679.21        57.40 o
   0   6   8       2385.10       2568.29        53.58 o
   2   6   8        992.81        753.72        19.75 o
   4   6   8       1618.61       1480.64        32.60 o
   6   6   8          0.75          1.89         5.99 o
   8   6   8       1232.68       1504.59        34.37 o
  10   6   8          7.76          8.88         8.08 o
  12   6   8       1812.99       1642.32        48.71 o
  14   6   8        150.43        208.90        22.10 o
  16   6   8        769.57        728.69        39.37 o
  18   6   8        922.42       1024.60        45.82 o
  20   6   8         97.74        107.24        16.65 o
  22   6   8         85.99         97.21        19.83 o
  24   6   8          0.02          1.17        10.19 o
 -29   7   8         69.09         97.46        19.47 o
 -27   7   8          5.46          9.89         9.83 o
 -25   7   8         25.58          3.43         9.92 o
 -23   7   8         10.96         -9.12        13.63 o
 -21   7   8        146.91        129.89        12.87 o
 -19   7   8         61.89         95.56        19.75 o
 -17   7   8       1504.84       1390.83        49.99 o
 -15   7   8        566.98        568.25        26.83 o
 -13   7   8         28.26         27.12         7.97 o
 -11   7   8       1043.24        992.54        29.35 o
  -9   7   8         23.68         42.00         7.91 o
  -7   7   8        548.27        502.34        22.02 o
  -5   7   8       6489.09       7029.25       126.94 o
  -3   7   8         47.52         59.94         6.67 o
  -1   7   8       1811.33       1814.76        41.74 o
   1   7   8          7.41         19.99         6.41 o
   3   7   8        130.48         83.20         9.32 o
   5   7   8        248.15        238.64        13.15 o
   7   7   8       1839.84       1701.83        43.73 o
   9   7   8       4762.83       4634.37       117.85 o
  11   7   8        139.28        124.98        15.17 o
  13   7   8        152.32        202.73        20.16 o
  15   7   8        521.94        589.58        45.78 o
  17   7   8         36.47         18.25        15.30 o
  19   7   8         17.26         33.01        12.63 o
  21   7   8        164.71        144.16        16.85 o
  23   7   8          1.60          7.79        12.14 o
 -28   8   8        115.40        112.17        16.66 o
 -26   8   8          2.19         17.56        15.28 o
 -24   8   8          1.01          5.78         9.19 o
 -22   8   8        962.64       1060.00        44.13 o
 -20   8   8        513.08        366.72        24.63 o
 -18   8   8          0.76          8.97         8.16 o
 -16   8   8       1575.54       1356.53        39.48 o
 -14   8   8        390.11        349.21        25.74 o
 -12   8   8          4.62          4.04         7.55 o
 -10   8   8        348.83        380.90        18.07 o
  -8   8   8        364.05        366.91        15.44 o
  -6   8   8        183.97        159.19        14.84 o
  -4   8   8       2054.13       2010.60        65.27 o
  -2   8   8        503.03        484.84        23.71 o
   0   8   8        615.83        561.90        19.18 o
   2   8   8        143.96        138.47        11.87 o
   4   8   8        426.24        463.58        21.26 o
   6   8   8       1675.27       1752.06        53.62 o
   8   8   8        902.10        846.33        31.61 o
  10   8   8         67.44         36.91        16.70 o
  12   8   8        299.11        255.59        36.66 o
  14   8   8        394.77        436.48        31.42 o
  16   8   8          6.04         -8.38        14.91 o
  18   8   8        172.46        147.99        39.14 o
  20   8   8          0.32         -5.26        17.51 o
  22   8   8         71.20         77.35        16.48 o
 -25   9   8         84.30         91.05        15.60 o
 -23   9   8          0.20          4.77         9.99 o
 -21   9   8         99.30        101.45        16.54 o
 -19   9   8         24.57         14.07         8.24 o
 -17   9   8        666.17        610.02        32.37 o
 -15   9   8       1413.24       1289.85        35.94 o
 -13   9   8         17.15         20.85         9.44 o
 -11   9   8        555.36        437.13        18.63 o
  -9   9   8         65.65         43.33         9.32 o
  -7   9   8         18.94         23.13         8.10 o
  -5   9   8        143.42        158.48        34.26 o
  -3   9   8        134.00        120.89        12.73 o
  -1   9   8        342.49        303.28        33.64 o
   1   9   8       4253.61       4212.30       125.53 o
   3   9   8         44.47         48.66        12.84 o
   5   9   8        705.20        612.11        56.41 o
   7   9   8        364.74        261.52        32.02 o
   9   9   8        560.18        772.84        62.09 o
  11   9   8         14.02         -8.76        20.39 o
  13   9   8          2.87          5.95        14.18 o
  15   9   8         83.69         75.31        23.50 o
  17   9   8          8.59          2.99        17.53 o
  19   9   8          0.04         -6.66        15.36 o
 -22  10   8         57.77         50.97        14.34 o
 -20  10   8        586.37        534.17        41.89 o
 -18  10   8         10.26         14.22        15.54 o
 -16  10   8        106.01        110.17        14.42 o
 -14  10   8        107.58         85.34        14.11 o
 -12  10   8        160.64        204.80        16.77 o
 -10  10   8          8.56         12.05         8.89 o
  -8  10   8         16.37         25.53         8.32 o
  -6  10   8        110.27         95.15        10.92 o
  -4  10   8       1509.01       1606.86        42.47 o
  -2  10   8        432.47        471.86        37.46 o
   0  10   8         13.37          5.40        11.89 o
   2  10   8        102.45         89.33        14.20 o
   4  10   8        671.68        628.37        37.31 o
   6  10   8         42.39         63.55        16.05 o
   8  10   8        343.85        335.64        29.75 o
  10  10   8         43.32         37.31        14.40 o
  12  10   8          1.32         10.25        17.79 o
  14  10   8         66.80         73.17        21.32 o
  16  10   8         35.68         34.88        15.83 o
  18  10   8          5.40          4.79        10.52 o
 -19  11   8         56.19         53.11        14.14 o
 -17  11   8        137.07        151.37        22.52 o
 -15  11   8          3.22          3.10         7.75 o
 -13  11   8         39.63         33.61        10.10 o
 -11  11   8        197.73        171.93        17.06 o
  -9  11   8        225.31        213.03        17.38 o
  -7  11   8         24.43         29.09         7.86 o
  -5  11   8        278.51        256.65        14.70 o
  -3  11   8          1.30          3.74         8.05 o
  -1  11   8        139.83        124.60        16.49 o
   1  11   8        834.42        807.87        56.06 o
   3  11   8        109.85        104.29        15.68 o
   5  11   8        771.61        722.49        36.64 o
   7  11   8          6.13         -1.18        15.10 o
   9  11   8         96.42        137.82        24.76 o
  11  11   8        101.79         93.30        20.83 o
  13  11   8        271.37        365.45        31.95 o
 -14  12   8         24.23         21.06         6.21 o
 -12  12   8         18.10          5.27         6.58 o
 -10  12   8          7.17          4.51        11.16 o
  -8  12   8         14.71          6.79        11.18 o
  -6  12   8         32.35         29.34        10.59 o
  -4  12   8        300.89        353.27        34.67 o
  -2  12   8         55.65         44.21         8.72 o
   0  12   8          0.20          4.15         7.50 o
   2  12   8        481.54        517.25        30.09 o
   4  12   8         99.81        110.80        12.17 o
   6  12   8          8.19         10.91        10.54 o
   8  12   8        285.32        280.62        22.01 o
  10  12   8          7.82         22.29         8.62 o
  -9  13   8        157.95        113.31        12.73 o
  -7  13   8        223.30        176.24        17.25 o
  -5  13   8         55.89         56.19        11.44 o
  -3  13   8        582.12        563.15        32.86 o
  -1  13   8          1.88          2.88         8.99 o
   3  13   8         42.84         45.06         9.65 o
 -33   1   9        191.18        164.11        22.82 o
 -31   1   9        170.36        221.03        24.37 o
 -29   1   9         87.46        131.75        28.14 o
 -27   1   9          2.08         17.19        21.24 o
 -25   1   9         85.00         78.56        18.36 o
 -23   1   9        659.18        639.58        27.34 o
 -21   1   9         81.62         78.45        11.16 o
 -19   1   9       1825.53       1694.82        44.77 o
 -17   1   9      14112.87      15205.94       262.49 o
 -15   1   9         43.49         17.28         9.18 o
 -13   1   9        250.75         98.40         9.35 o
 -11   1   9       5496.73       6586.79       136.89 o
  -9   1   9         29.58         32.49         3.23 o
  -7   1   9       5694.19       4971.53        71.97 o
  -5   1   9       3265.76       3993.66        46.53 o
  -3   1   9      18569.17      21172.84       227.69 o
  -1   1   9       5041.55       6930.19        93.91 o
   1   1   9       1015.63       1033.54        27.29 o
   3   1   9       7261.03       5769.19        78.52 o
   5   1   9       5657.50       6173.14       126.39 o
   7   1   9       4422.33       3746.90        73.83 o
   9   1   9        441.79        339.97        21.23 o
  11   1   9         58.08         94.27        12.37 o
  13   1   9         14.02          4.54         6.24 o
  15   1   9          8.70         -1.84        11.56 o
  17   1   9       1205.13       1317.03        64.17 o
  19   1   9         12.01         10.56        11.92 o
  21   1   9        177.60        156.11        20.27 o
  23   1   9        348.53        373.82        19.16 o
  25   1   9         30.76         16.39         8.48 o
  27   1   9         34.60         53.42        16.66 o
 -34   2   9         16.40          1.90        10.69 o
 -32   2   9        268.37        235.95        19.29 o
 -30   2   9        329.27        306.51        25.37 o
 -28   2   9         29.79         24.78        31.38 o
 -26   2   9        118.43         84.75        20.10 o
 -24   2   9       1152.31       1153.22        45.49 o
 -22   2   9          1.95         -5.85         8.36 o
 -20   2   9        167.07        183.91        13.48 o
 -18   2   9       3437.94       3195.10        63.01 o
 -16   2   9       1454.43       1318.78        33.04 o
 -14   2   9       5985.28       6320.34       104.67 o
 -12   2   9      10255.70      10799.49       204.51 o
 -10   2   9       1290.37       1131.83        21.17 o
  -8   2   9      36124.38      36084.07       389.03 o
  -6   2   9        115.58         79.73         5.07 o
  -4   2   9       6607.57       6461.14        78.37 o
  -2   2   9       9395.04       8722.64       110.56 o
   0   2   9       9021.19       7370.45        87.80 o
   2   2   9         34.69         21.23         3.57 o
   4   2   9       2636.72       3587.32       106.13 o
   6   2   9      33791.14      34983.70       511.98 o
   8   2   9       5565.16       6026.81       113.31 o
  10   2   9        255.05        177.11        21.97 o
  12   2   9       3717.43       3722.70        70.96 o
  14   2   9       3553.03       3701.75       101.41 o
  16   2   9       2382.29       2173.89        68.63 o
  18   2   9        670.72        709.36        27.30 o
  20   2   9       1473.88       1374.26        53.00 o
  22   2   9        182.23        251.47        16.85 o
  24   2   9        147.33        138.67        14.39 o
  26   2   9         56.17         56.41        10.42 o
 -33   3   9         13.44         22.78        12.78 o
 -31   3   9        431.22        457.17        25.55 o
 -29   3   9        137.78        126.19        17.34 o
 -27   3   9         12.93          2.38        12.22 o
 -25   3   9        136.96        137.53        39.80 o
 -23   3   9          1.23         -0.56        33.88 o
 -21   3   9       1495.97       1631.30        46.75 o
 -19   3   9       5752.62       6131.22       137.01 o
 -17   3   9          3.79         22.51         7.59 o
 -15   3   9        746.11        733.63        25.53 o
 -13   3   9         24.30         64.97         6.85 o
 -11   3   9        704.11       1036.48        23.06 o
  -9   3   9       4114.29       3953.85        51.17 o
  -7   3   9         63.74         80.45         4.35 o
  -5   3   9      12831.81      12745.52       149.67 o
  -3   3   9        644.62        992.45        15.00 o
  -1   3   9      19423.50      19596.99       243.22 o
   1   3   9        393.80        397.03        11.74 o
   3   3   9          8.13         10.11         3.76 o
   5   3   9      17185.74      19615.65       337.87 o
   7   3   9       1376.07       1217.65        34.24 o
   9   3   9       1495.85       1663.42        38.02 o
  11   3   9        164.99        257.35        14.32 o
  13   3   9        612.52        642.84        21.86 o
  15   3   9       3189.70       3212.87        71.64 o
  17   3   9        734.24        658.79        29.03 o
  19   3   9        474.50        521.00        36.07 o
  21   3   9         50.17         67.48        11.59 o
  23   3   9        247.00        235.24        47.20 o
  25   3   9         74.72         55.03        13.40 o
 -32   4   9         44.60         32.02        12.28 o
 -30   4   9        822.83        893.47        31.72 o
 -28   4   9        173.78        194.11        19.39 o
 -26   4   9        651.55        757.84        73.86 o
 -24   4   9        454.25        396.50        37.47 o
 -22   4   9        267.89        300.06        23.65 o
 -20   4   9        831.24        824.09        31.22 o
 -18   4   9       1907.99       2087.60        59.85 o
 -16   4   9       5544.21       5490.17       108.57 o
 -14   4   9       6057.25       6546.35       108.61 o
 -12   4   9       2688.35       2280.62        50.01 o
 -10   4   9        443.51        459.02        22.39 o
  -8   4   9      15762.98      15737.94       213.38 o
  -6   4   9        249.44        199.56         7.61 o
  -4   4   9       4401.65       3638.95        54.66 o
  -2   4   9       1239.18       1153.09        24.31 o
   0   4   9       1157.84        625.84        19.15 o
   2   4   9       2393.71       2500.27        43.55 o
   4   4   9       5659.53       5642.52        78.57 o
   6   4   9        197.41        152.62        10.29 o
   8   4   9        964.88        822.74        30.43 o
  10   4   9         13.51         35.57        10.06 o
  12   4   9        324.00        407.78        17.05 o
  14   4   9         29.13         46.49        11.60 o
  16   4   9        239.16        214.93        18.79 o
  18   4   9        206.01        303.75        40.82 o
  20   4   9         70.40         60.67        19.52 o
  22   4   9        106.42         91.45        21.33 o
  24   4   9          4.37         -5.59        10.83 o
  26   4   9          5.17         -1.97        12.73 o
 -31   5   9          4.65          1.62        11.17 o
 -29   5   9        290.28        261.86        26.94 o
 -27   5   9          3.84         11.81        10.52 o
 -25   5   9        159.36        166.74        24.36 o
 -23   5   9        195.07        213.72        27.06 o
 -21   5   9        393.11        499.45        29.66 o
 -19   5   9        577.09        531.69        29.69 o
 -17   5   9       1114.37       1098.86        43.79 o
 -15   5   9       1310.14       1189.64        30.99 o
 -13   5   9       1817.78       1832.38        69.46 o
 -11   5   9         13.00          5.65         5.76 o
  -9   5   9       1755.56       2067.77        45.46 o
  -7   5   9       4752.10       4457.86        93.26 o
  -5   5   9       2652.14       2838.47        49.10 o
  -3   5   9      14051.63      16778.24       336.30 o
  -1   5   9       9618.17      10614.90       162.76 o
   1   5   9       2991.46       3816.17        79.47 o
   3   5   9        811.36        888.92        19.73 o
   5   5   9          7.65         12.31         5.20 o
   7   5   9       1462.67       1560.14        54.59 o
   9   5   9         26.56         23.35         8.16 o
  11   5   9        290.62        320.35        16.24 o
  13   5   9       1143.65        979.64        34.56 o
  15   5   9         53.56         62.63         8.80 o
  17   5   9          1.50        -17.29        21.76 o
  19   5   9        625.04        576.72        43.79 o
  21   5   9         72.98         80.37        15.11 o
  23   5   9          8.29         -0.06        12.85 o
  25   5   9         80.96         97.51        18.97 o
 -30   6   9        205.62        217.99        14.83 o
 -28   6   9        171.25        149.48        20.47 o
 -26   6   9         40.99         21.40        16.25 o
 -24   6   9         45.85         45.34        12.46 o
 -22   6   9        821.23        917.04        74.35 o
 -20   6   9       3029.82       3411.49       137.38 o
 -18   6   9       2285.94       2567.37        75.04 o
 -16   6   9        233.71        235.42        25.84 o
 -14   6   9        406.33        418.31        34.22 o
 -12   6   9         86.74         83.15         9.24 o
 -10   6   9         50.02         57.13        10.70 o
  -8   6   9       3664.14       4021.93        89.33 o
  -6   6   9       6382.79       7065.19       146.02 o
  -4   6   9         11.96          7.04         5.88 o
  -2   6   9      12321.83      12511.48       191.11 o
   0   6   9       2173.63       2196.40        63.56 o
   2   6   9       1254.21       1461.44        28.39 o
   4   6   9        151.85        147.99         9.34 o
   6   6   9       6525.47       6499.29       104.96 o
   8   6   9       3152.48       3268.14        73.90 o
  10   6   9         86.77         67.21        15.44 o
  12   6   9       4954.70       4992.02       104.54 o
  14   6   9        571.27        435.65        21.30 o
  16   6   9        238.12        200.66        19.13 o
  18   6   9        548.51        536.35        96.81 o
  20   6   9         68.85         85.89        14.80 o
  22   6   9        406.56        471.95        25.07 o
  24   6   9        147.03        112.83        20.41 o
 -29   7   9         72.91        119.36        19.98 o
 -27   7   9          0.46        -10.07        10.07 o
 -25   7   9        251.68        313.67        70.92 o
 -23   7   9        148.24        114.73        18.84 o
 -21   7   9         17.44         17.50         8.89 o
 -19   7   9        739.34        867.99        71.32 o
 -17   7   9        148.52        159.91        16.12 o
 -15   7   9        436.79        485.22        24.85 o
 -13   7   9       5308.42       5604.88       104.89 o
 -11   7   9        424.15        464.34        19.17 o
  -9   7   9       1229.64       1389.02        36.60 o
  -7   7   9         80.59        102.55        11.34 o
  -5   7   9         16.85         12.25         6.22 o
  -3   7   9       3643.13       3391.95        67.80 o
  -1   7   9        211.73        136.93         9.39 o
   1   7   9        710.61        683.73        29.20 o
   3   7   9        560.59        527.42        19.84 o
   5   7   9       1933.27       1991.79        42.30 o
   7   7   9        180.68        217.34        16.78 o
   9   7   9        171.72        186.30        19.92 o
  11   7   9       2684.91       2712.33        69.55 o
  13   7   9        833.86        895.01        45.30 o
  15   7   9         97.49         74.34        16.29 o
  17   7   9        379.90        355.44        26.23 o
  19   7   9         38.78         17.07        12.07 o
  21   7   9        273.81        326.98        39.41 o
 -28   8   9         16.10          6.30        10.04 o
 -26   8   9        131.74        175.57        26.46 o
 -24   8   9        981.26       1022.90        55.25 o
 -22   8   9          1.41          2.65         9.65 o
 -20   8   9        358.41        296.00        22.83 o
 -18   8   9         22.91         37.14         9.51 o
 -16   8   9       1354.29       1591.34       136.79 o
 -14   8   9         58.63         71.51         9.13 o
 -12   8   9       1452.28       1492.33        39.90 o
 -10   8   9         19.04         12.74         8.01 o
  -8   8   9        133.72         93.95        10.54 o
  -6   8   9       1941.64       1846.49        52.05 o
  -4   8   9         32.53         42.66        12.52 o
  -2   8   9        176.21        203.60        13.95 o
   0   8   9       4800.40       4724.74        94.16 o
   2   8   9       3034.51       2994.20        76.84 o
   4   8   9       1708.37       1734.23       116.49 o
   6   8   9        317.07        332.69        26.67 o
   8   8   9        579.60        550.47       120.52 o
  10   8   9        180.57        184.25        57.83 o
  12   8   9        146.87        158.50        19.89 o
  14   8   9         42.01         70.57        14.39 o
  16   8   9          4.70         12.11        14.95 o
  18   8   9          2.89          9.49        17.79 o
  20   8   9          1.61          6.97        14.15 o
 -25   9   9          3.45          4.82         9.54 o
 -23   9   9         17.55         10.38         9.45 o
 -21   9   9         60.53         87.46        11.33 o
 -19   9   9        815.03        730.92        28.10 o
 -17   9   9         23.37         11.74        10.69 o
 -15   9   9       1228.21       1313.11        43.23 o
 -13   9   9        657.44        677.99        29.24 o
 -11   9   9       1419.61       1395.03        38.56 o
  -9   9   9        218.82        253.05        15.99 o
  -7   9   9          5.12         17.12         9.12 o
  -5   9   9        182.88        150.25        20.45 o
  -3   9   9        438.06        373.38        19.87 o
  -1   9   9       2137.19       2335.08        69.75 o
   1   9   9         95.77         93.08        15.88 o
   3   9   9       1856.59       1790.85        76.66 o
   5   9   9        875.34        970.83        63.20 o
   7   9   9         10.53         -4.69        21.38 o
   9   9   9       1051.20       1127.46        57.47 o
  11   9   9         54.89         85.49        26.48 o
  13   9   9         39.36         70.05        24.92 o
  15   9   9        672.39        880.89        63.13 o
  17   9   9         12.81        -13.66        18.55 o
  19   9   9        218.21        262.89        26.50 o
 -22  10   9         28.34         31.97        12.93 o
 -20  10   9          2.81        -14.47        15.38 o
 -18  10   9         69.77         62.05        10.48 o
 -16  10   9          2.73         -6.59         9.14 o
 -14  10   9         34.23         42.55         9.19 o
 -12  10   9        877.52        845.83        37.71 o
 -10  10   9          1.28         -0.70         7.98 o
  -8  10   9        704.12        782.92        27.24 o
  -6  10   9          0.33         -3.89         7.62 o
  -4  10   9          4.58          4.06         9.91 o
  -2  10   9        928.07        963.08        89.31 o
   0  10   9       2226.12       2393.11        87.79 o
   2  10   9       1003.86       1071.04        42.85 o
   4  10   9       1562.91       1624.58       101.50 o
   6  10   9       1155.53       1248.49        82.40 o
   8  10   9        249.04        311.13        28.45 o
  10  10   9         27.83         54.28        15.62 o
  12  10   9          4.61        -12.95        19.95 o
  14  10   9         33.10         43.66        18.94 o
  16  10   9        126.67        139.45        21.50 o
 -19  11   9          9.25          8.99        11.34 o
 -17  11   9         32.20         41.37        15.41 o
 -15  11   9         22.49          2.46        12.59 o
 -13  11   9          5.18         13.61        10.64 o
 -11  11   9          2.54         -8.02         9.23 o
  -9  11   9         93.77         99.03        10.19 o
  -7  11   9        223.39        201.47        13.42 o
  -5  11   9        688.13        620.36        20.09 o
  -3  11   9        168.48        137.13        12.98 o
  -1  11   9         29.10         22.97         7.57 o
   1  11   9          9.96          7.57        10.91 o
   3  11   9        423.47        414.17        68.61 o
   5  11   9          0.90         -3.17        12.89 o
   7  11   9          0.72         -2.93        11.35 o
   9  11   9         62.27        123.36        23.42 o
  11  11   9          2.51         16.03        14.46 o
  13  11   9        257.77        337.90        28.21 o
 -12  12   9        280.24        250.74        15.82 o
 -10  12   9         73.48         86.96        14.91 o
  -8  12   9         18.38         -1.65        12.22 o
  -6  12   9         81.28         59.96        11.87 o
  -4  12   9         67.74         67.53        12.55 o
  -2  12   9        350.70        420.07        18.88 o
   0  12   9        311.45        304.98        15.98 o
   2  12   9        420.96        394.09        21.63 o
   4  12   9          9.96         14.01         8.97 o
   6  12   9        263.32        316.76        24.15 o
   8  12   9        129.74        127.49        15.16 o
  10  12   9        154.65        129.17        12.83 o
  -7  13   9        374.27        359.51        22.97 o
  -5  13   9        192.25        205.15        18.41 o
 -34   0  10        226.66        159.85        23.03 o
 -32   0  10         57.96         55.25        23.05 o
 -30   0  10          1.74         17.88        21.25 o
 -28   0  10        684.13        815.64        63.96 o
 -26   0  10        408.30        280.10        70.72 o
 -24   0  10        231.74        200.68        23.70 o
 -22   0  10        597.30        557.37        35.97 o
 -20   0  10       4532.94       4972.87       171.59 o
 -18   0  10        529.93        415.80        27.85 o
 -16   0  10       4187.44       3973.02       159.01 o
 -14   0  10        857.70       1763.51       107.00 o
 -12   0  10      36574.18      37653.55       713.67 o
 -10   0  10        556.15        385.56        21.64 o
  -8   0  10      93941.60      93448.91      1339.98 o
  -6   0  10        747.13       1928.81        53.83 o
  -4   0  10        305.11        105.23         7.36 o
  -2   0  10      16795.18       9984.39       164.95 o
   0   0  10        147.45         39.20         5.72 o
   2   0  10      22063.63      22471.20       523.76 o
   4   0  10        585.48       1047.54        30.57 o
   6   0  10      30273.56      34213.04      1117.01 o
   8   0  10        330.60        565.50        48.66 o
  10   0  10       2180.52       2621.39        83.44 o
  12   0  10        300.57        320.99        46.29 o
  14   0  10        110.79        256.99        40.50 o
  16   0  10        254.01        326.14        47.80 o
  18   0  10       5385.44       4984.53       252.21 o
  20   0  10        751.90        692.01        66.11 o
  22   0  10        575.38        632.88        54.24 o
  24   0  10         65.76         91.30        18.53 o
  26   0  10       1392.64       1635.21        79.89 o
 -33   1  10         14.42         23.95         9.83 o
 -31   1  10        225.34        173.28        40.78 o
 -29   1  10        540.64        559.87        41.20 o
 -27   1  10        729.55        745.74        63.30 o
 -25   1  10        480.64        457.33        24.70 o
 -23   1  10       1414.66       1440.42        39.59 o
 -21   1  10        739.61        742.30        26.43 o
 -19   1  10        116.62        147.19        12.39 o
 -17   1  10        681.23        668.43        26.43 o
 -15   1  10        127.18        117.61        14.91 o
 -13   1  10       4609.72       4957.40        81.56 o
 -11   1  10       4011.09       3833.90        71.08 o
  -9   1  10       5713.66       6487.50       103.35 o
  -7   1  10       8523.26       8324.87       128.34 o
  -5   1  10       2786.49       2105.73        31.91 o
  -3   1  10         61.57        162.18         6.04 o
  -1   1  10       9445.05       8118.80       122.12 o
   1   1  10      10087.09      10832.76       148.69 o
   3   1  10        359.68        170.30         7.20 o
   5   1  10        380.90        305.30        14.36 o
   7   1  10        843.33        716.20        29.08 o
   9   1  10        520.61        572.35        26.87 o
  11   1  10        219.07        212.89        12.92 o
  13   1  10        128.71         71.28        14.38 o
  15   1  10       2509.56       2292.54        85.15 o
  17   1  10       1378.89       1258.91        54.56 o
  19   1  10         34.16         26.25        23.54 o
  21   1  10         10.01         20.89         9.46 o
  23   1  10        330.04        368.74        20.22 o
  25   1  10        285.94        360.86        19.75 o
  27   1  10        284.24        355.13        28.81 o
 -34   2  10          9.32         13.59        11.83 o
 -32   2  10         80.69         91.93        14.09 o
 -30   2  10        494.36        566.66        25.80 o
 -28   2  10         19.92         17.64        12.47 o
 -26   2  10        818.41        879.01        51.83 o
 -24   2  10        211.85        185.35        19.07 o
 -22   2  10       1587.96       1740.91        64.65 o
 -20   2  10        714.91        650.16        24.01 o
 -18   2  10       1359.37       1481.26        37.02 o
 -16   2  10       2044.89       2500.82        51.15 o
 -14   2  10        807.45        790.24        29.36 o
 -12   2  10      13789.97      13042.27       194.96 o
 -10   2  10      17350.93      17596.41       255.50 o
  -8   2  10        920.22       1276.43        20.40 o
  -6   2  10      18434.61      18802.97       219.97 o
  -4   2  10       4257.68       3238.46        42.30 o
  -2   2  10       2152.41       2125.62        40.00 o
   0   2  10        927.44        727.77        16.19 o
   2   2  10       2368.46       2625.24        45.71 o
   4   2  10       4256.27       4696.14        71.41 o
   6   2  10       3769.81       4193.00        83.62 o
   8   2  10       1146.58       1350.25        44.19 o
  10   2  10       3158.67       3395.77        73.56 o
  12   2  10       1736.44       1746.38        41.60 o
  14   2  10       5143.18       5535.63        90.97 o
  16   2  10         20.69         12.55        11.68 o
  18   2  10        260.85        234.33        28.25 o
  20   2  10         52.73         39.85        13.30 o
  22   2  10          0.53          8.97         9.15 o
  24   2  10        305.24        319.42        27.86 o
  26   2  10         10.36         27.88        14.87 o
 -33   3  10        122.53        113.57        14.75 o
 -31   3  10        135.10        139.88        13.89 o
 -29   3  10        302.03        292.95        23.36 o
 -27   3  10         72.01         50.90        13.22 o
 -25   3  10       1719.95       1771.10        77.52 o
 -23   3  10        872.20        945.16        52.56 o
 -21   3  10       3560.56       3649.16        81.83 o
 -19   3  10          0.97         17.63         8.11 o
 -17   3  10        996.94        714.69        26.55 o
 -15   3  10        244.38        192.45        13.69 o
 -13   3  10       4656.23       4801.85        91.15 o
 -11   3  10       1434.04       1576.09        27.20 o
  -9   3  10        530.98        484.58        13.35 o
  -7   3  10         39.80         27.95         3.71 o
  -5   3  10      22533.86      27061.40       311.45 o
  -3   3  10       1036.67        878.40        17.88 o
  -1   3  10       2393.24       2049.73        36.60 o
   1   3  10      15864.50      15718.92       236.61 o
   3   3  10       3621.37       3923.58        56.12 o
   5   3  10      13780.27      14571.77       206.05 o
   7   3  10          3.25          5.95         5.19 o
   9   3  10       2811.15       2310.63        48.77 o
  11   3  10       1955.88       2118.67        47.14 o
  13   3  10       2013.48       1858.12        43.15 o
  15   3  10       2615.59       2910.23        55.91 o
  17   3  10       1852.74       1574.56        47.59 o
  19   3  10         58.32         51.77        11.41 o
  21   3  10        807.36        830.26        34.76 o
  23   3  10          3.98         -6.42        12.00 o
  25   3  10        148.15        192.55        19.49 o
 -32   4  10        162.62        192.69        19.59 o
 -30   4  10        114.93        136.15        26.60 o
 -28   4  10        311.95        347.04        24.59 o
 -26   4  10         98.16         52.29        17.92 o
 -24   4  10       1141.13       1361.74        50.49 o
 -22   4  10       1679.20       1976.01        92.57 o
 -20   4  10        937.23        929.67        29.86 o
 -18   4  10        598.63        667.47        23.53 o
 -16   4  10       1738.14       1858.93        42.22 o
 -14   4  10         33.14         25.09         7.34 o
 -12   4  10        157.62        164.33        11.22 o
 -10   4  10       8032.22       8308.81       119.00 o
  -8   4  10       2713.49       2719.88        47.18 o
  -6   4  10        404.53        444.38        10.98 o
  -4   4  10        796.20       1089.53        21.09 o
  -2   4  10       1306.98       1336.53        24.82 o
   0   4  10       2054.56       2476.14        38.49 o
   2   4  10         64.13        189.15         8.84 o
   4   4  10        334.93        416.77        14.42 o
   6   4  10       1154.92        821.06        21.31 o
   8   4  10        992.11        847.66        25.71 o
  10   4  10        692.55        608.88        22.17 o
  12   4  10         78.44        113.02        10.27 o
  14   4  10        118.33        123.12        10.95 o
  16   4  10       1398.38       1337.47        46.36 o
  18   4  10         27.38         20.88         9.84 o
  20   4  10         56.53         79.60        15.67 o
  22   4  10        474.41        452.36        35.06 o
  24   4  10        110.76        120.77        13.82 o
 -31   5  10        162.98        163.79        34.75 o
 -29   5  10          0.08         11.23        11.03 o
 -27   5  10       2487.96       2679.69        93.58 o
 -25   5  10        509.16        591.55        40.68 o
 -23   5  10         17.41         -0.81        15.37 o
 -21   5  10        775.72        835.33        38.27 o
 -19   5  10       1982.79       1825.88        59.66 o
 -17   5  10          5.92         31.97        11.15 o
 -15   5  10       2639.85       2765.05        69.58 o
 -13   5  10       1657.89       1801.77        45.19 o
 -11   5  10         80.62         57.19         7.77 o
  -9   5  10        550.69        513.37        16.68 o
  -7   5  10       1390.27       1151.04        38.35 o
  -5   5  10      17650.46      19362.41       369.34 o
  -3   5  10        543.23       1134.18        31.79 o
  -1   5  10       8459.79       9399.17       188.38 o
   1   5  10       5758.10       5597.94        85.20 o
   3   5  10        296.03        247.11        10.11 o
   5   5  10        638.03        740.02        27.08 o
   7   5  10       5797.25       5794.68       114.30 o
   9   5  10         53.51         78.97         9.42 o
  11   5  10         67.17         59.33         9.48 o
  13   5  10        826.61        769.55        24.25 o
  15   5  10        266.63        255.39        15.43 o
  17   5  10         15.73         31.65        25.11 o
  19   5  10          1.00          6.42        12.63 o
  21   5  10        309.53        319.28        23.31 o
  23   5  10          3.79         13.63         9.84 o
 -30   6  10        193.63        149.83        16.10 o
 -28   6  10        173.34        183.12        21.53 o
 -26   6  10        156.17        126.23        21.35 o
 -24   6  10         59.85         56.88        12.85 o
 -22   6  10         82.37         23.84        22.68 o
 -20   6  10        642.81        611.52        33.06 o
 -18   6  10        733.83        626.42        47.68 o
 -16   6  10        728.97        828.15        46.20 o
 -14   6  10         60.28         64.63        11.70 o
 -12   6  10        431.63        335.13        15.74 o
 -10   6  10        672.48        665.72        24.72 o
  -8   6  10       6135.59       5855.87       123.97 o
  -6   6  10         68.55         65.34         9.80 o
  -4   6  10       8897.24       8994.39       157.23 o
  -2   6  10        428.26        495.31        27.77 o
   0   6  10        571.22        543.39        23.07 o
   2   6  10        953.64        903.85        36.83 o
   4   6  10        108.26        142.90        10.16 o
   6   6  10       1773.14       1867.23        39.38 o
   8   6  10       3369.99       3365.21       110.22 o
  10   6  10        298.97        241.32        17.36 o
  12   6  10       1957.00       1749.10        44.97 o
  14   6  10        141.42        100.25        14.49 o
  16   6  10        108.66         79.76        18.48 o
  18   6  10        250.53        248.09        22.56 o
  20   6  10         67.68         67.15        13.72 o
  22   6  10        150.31        134.07        24.43 o
 -29   7  10          0.36         12.52        13.32 o
 -27   7  10         33.59         66.12        16.56 o
 -25   7  10         15.59         13.64        11.40 o
 -23   7  10        412.83        384.98        21.40 o
 -21   7  10        643.57        647.11        31.77 o
 -19   7  10        356.32        412.92        47.63 o
 -17   7  10       2647.79       2802.36        80.44 o
 -15   7  10       1738.27       1656.68        67.07 o
 -13   7  10       1832.06       1923.04        46.31 o
 -11   7  10       1553.18       1657.22        41.57 o
  -9   7  10        552.22        585.81        28.91 o
  -7   7  10       1034.33        981.51        28.26 o
  -5   7  10       8399.06       9027.45       142.68 o
  -3   7  10        291.47        328.50        15.39 o
  -1   7  10          1.34          0.35         6.29 o
   1   7  10          9.18          9.49         7.31 o
   3   7  10       1409.16       1365.81        45.49 o
   5   7  10       3224.98       3131.93        68.62 o
   7   7  10        633.57        563.53        30.81 o
   9   7  10       3687.15       3734.87        83.80 o
  11   7  10        651.25        548.90        24.68 o
  13   7  10        180.59        232.77        18.35 o
  15   7  10          1.25          5.20        19.16 o
  17   7  10        378.77        362.71        24.90 o
  19   7  10         33.82         24.59        10.85 o
  21   7  10        225.62        233.37        26.80 o
 -28   8  10        248.80        261.18        23.00 o
 -26   8  10         30.47         45.64        17.90 o
 -24   8  10        396.99        423.24        25.80 o
 -22   8  10        167.60        149.89        11.89 o
 -20   8  10         87.58        134.17        23.76 o
 -18   8  10        308.30        257.07        18.25 o
 -16   8  10         12.02          9.01        18.94 o
 -14   8  10        669.70        627.55        23.61 o
 -12   8  10       1227.45       1261.92        35.99 o
 -10   8  10         35.35         52.53        11.42 o
  -8   8  10       1021.03        958.40        34.14 o
  -6   8  10        462.33        507.18        24.15 o
  -4   8  10         68.44         57.58        13.52 o
  -2   8  10       1475.40       1548.67        40.44 o
   0   8  10         29.41         12.44         7.99 o
   2   8  10        181.24        236.38        23.44 o
   4   8  10       3330.58       3233.04        82.13 o
   6   8  10        184.70        135.02        18.72 o
   8   8  10        591.64        538.96       103.47 o
  10   8  10          5.88         -0.19        11.57 o
  12   8  10        243.88        220.98        26.97 o
  14   8  10          2.08         -0.67        11.02 o
  16   8  10        286.46        227.31        33.37 o
  18   8  10          6.21          8.59        16.78 o
  20   8  10         82.76        127.91        19.90 o
 -23   9  10          8.66          4.46         9.19 o
 -21   9  10          0.37          0.26         6.55 o
 -19   9  10         13.83         13.85         8.40 o
 -17   9  10        162.72        129.25        16.44 o
 -15   9  10        562.85        643.62        28.46 o
 -13   9  10        261.12        239.93        18.96 o
 -11   9  10         65.42         28.94        15.23 o
  -9   9  10       2133.21       2162.48        68.71 o
  -7   9  10       1559.46       1580.62        41.04 o
  -5   9  10          0.51         -3.88        10.13 o
  -3   9  10        438.28        430.68        21.37 o
  -1   9  10       2174.95       2243.11        55.89 o
   1   9  10         33.56         27.62        13.00 o
   3   9  10       1243.92       1121.33        49.36 o
   5   9  10        206.16        132.37        26.72 o
   7   9  10       1005.97       1194.86        86.18 o
   9   9  10         77.37         49.50        17.15 o
  11   9  10         25.73         43.75        16.45 o
  13   9  10         11.94         25.79        20.14 o
  15   9  10         87.64        109.24        24.36 o
  17   9  10         16.43         12.22        14.51 o
  19   9  10         29.43         51.78        14.03 o
 -22  10  10        337.70        336.84        29.12 o
 -20  10  10         26.37         47.17        16.55 o
 -18  10  10         22.12         18.54         9.00 o
 -16  10  10         62.31         66.39        18.32 o
 -14  10  10         99.04         88.71        11.00 o
 -12  10  10       1081.92       1023.70        37.09 o
 -10  10  10        114.95         96.19        10.92 o
  -8  10  10        927.84        903.13        33.51 o
  -6  10  10        184.19        191.44        13.38 o
  -4  10  10        278.07        290.08        23.71 o
  -2  10  10         58.20         59.26        12.49 o
   0  10  10        271.75        239.14        19.47 o
   2  10  10         59.90         69.87        26.87 o
   4  10  10        684.05        867.97        69.50 o
   6  10  10        146.56        147.96        21.65 o
   8  10  10         15.61          5.82        12.62 o
  10  10  10        174.02        244.22        24.41 o
  12  10  10          8.15         18.18        16.05 o
  14  10  10         39.14         67.18        18.90 o
  16  10  10        103.24        121.00        18.89 o
 -19  11  10         29.62         35.31        12.83 o
 -17  11  10          2.85          4.27        13.62 o
 -15  11  10          5.60         19.29        13.96 o
 -13  11  10        163.99        127.64        14.30 o
 -11  11  10          6.88         17.64         8.16 o
  -9  11  10       1349.00       1281.33        34.89 o
  -7  11  10         39.80         36.83         8.26 o
  -5  11  10          0.44         -1.45         6.75 o
  -3  11  10        252.02        249.62        16.83 o
  -1  11  10         59.45         71.88        10.79 o
   1  11  10         94.43        103.59        13.22 o
   3  11  10       1791.78       2161.36        82.27 o
   5  11  10         18.47         10.36        13.55 o
   7  11  10          6.36          6.46        11.30 o
   9  11  10        331.98        486.73        40.84 o
  11  11  10         69.36         80.15        18.12 o
  13  11  10         71.80         82.48        14.66 o
 -12  12  10          0.08          4.01         6.59 o
 -10  12  10        104.33        118.16        16.62 o
  -8  12  10        307.80        359.98        41.10 o
  -6  12  10         55.27         81.77        12.15 o
  -4  12  10        200.27        226.38        17.91 o
  -2  12  10        298.02        278.75        19.84 o
   0  12  10         21.93         29.59         8.95 o
   2  12  10          9.78         15.47         8.12 o
   4  12  10         22.07         22.79         7.73 o
   6  12  10         29.19         35.55        10.58 o
   8  12  10         22.41         25.12         9.08 o
 -33   1  11        231.44        197.81        18.60 o
 -31   1  11          4.34         17.98        15.67 o
 -29   1  11          0.37         -4.72        15.22 o
 -27   1  11        181.92        167.55        33.96 o
 -25   1  11        248.99        333.57        17.74 o
 -23   1  11          7.40          0.94         9.12 o
 -21   1  11        860.50        906.46        29.50 o
 -19   1  11       5135.12       5739.95       102.32 o
 -17   1  11       2149.09       2500.91        52.14 o
 -15   1  11       1051.66       1119.84        37.51 o
 -13   1  11      23901.93      24358.74       329.89 o
 -11   1  11      15379.18      15881.79       239.87 o
  -9   1  11       9036.18       9429.02       188.38 o
  -7   1  11      10281.08      10575.82       161.06 o
  -5   1  11       1037.75        990.64        24.44 o
  -3   1  11      39745.64      39200.02       490.80 o
  -1   1  11       4806.45       5274.82        91.79 o
   1   1  11       4379.66       4940.21        99.52 o
   3   1  11       2077.46       2289.01        45.32 o
   5   1  11         52.10        114.35        42.88 o
   7   1  11        220.27        257.55        22.79 o
   9   1  11       3834.79       5010.73       117.43 o
  11   1  11        218.92        256.09        16.19 o
  13   1  11       1814.00       1930.78        84.86 o
  15   1  11         64.77         51.60        23.83 o
  17   1  11        346.81        251.01        24.35 o
  19   1  11        576.41        657.86        34.81 o
  21   1  11          0.21          3.11         9.96 o
  23   1  11        106.97         96.05        11.40 o
  25   1  11        437.00        489.54        25.32 o
 -34   2  11          8.52         13.70        11.92 o
 -32   2  11         77.04         67.52        29.20 o
 -30   2  11        327.33        361.05        21.03 o
 -28   2  11        296.62        283.19        24.55 o
 -26   2  11         25.89         12.65        13.40 o
 -24   2  11        288.15        215.18        17.58 o
 -22   2  11       1888.31       1867.13        52.38 o
 -20   2  11        740.27        643.90        27.19 o
 -18   2  11       6481.94       6835.42       131.28 o
 -16   2  11       1084.77        993.46        77.28 o
 -14   2  11       2056.75       2603.58        66.58 o
 -12   2  11        945.66        869.97        26.28 o
 -10   2  11       7277.02       7077.12       147.66 o
  -8   2  11       1826.60       2661.21        39.35 o
  -6   2  11       8245.65       9923.30       109.95 o
  -4   2  11      16481.38      20519.98       341.05 o
  -2   2  11       2414.72       2508.02        61.14 o
   0   2  11        750.44        480.63        13.74 o
   2   2  11         45.90        113.83         6.35 o
   4   2  11       2646.32       3791.21        66.45 o
   6   2  11       3488.89       4630.44       111.93 o
   8   2  11       2433.57       2204.46        52.85 o
  10   2  11       2719.54       2584.05        60.70 o
  12   2  11       2136.88       1958.94        72.10 o
  14   2  11        123.91        120.81        11.74 o
  16   2  11        496.82        488.16        29.46 o
  18   2  11         26.37         16.64        20.17 o
  20   2  11        283.44        319.66        18.87 o
  22   2  11        322.47        313.89        38.39 o
  24   2  11         91.73         73.15        15.14 o
  26   2  11          0.75          1.74        10.73 o
 -33   3  11         73.72         90.60        11.13 o
 -31   3  11        108.77        145.35        24.83 o
 -29   3  11        196.77        219.08        20.96 o
 -27   3  11         25.42         13.04        10.73 o
 -25   3  11        190.86        148.02        19.06 o
 -23   3  11        863.54        820.94        37.38 o
 -21   3  11        127.16        113.29        14.09 o
 -19   3  11        986.98        817.23        26.27 o
 -17   3  11       1263.13       1544.07        42.47 o
 -15   3  11       1716.40       1501.68        40.34 o
 -13   3  11        237.05        352.47        29.88 o
 -11   3  11       2202.67       2348.10        42.18 o
  -9   3  11       2806.80       2503.16        37.37 o
  -7   3  11        156.68        118.32         5.59 o
  -5   3  11       6256.50       5198.27        61.49 o
  -3   3  11       1128.52       1081.35        21.05 o
  -1   3  11       2985.26       2685.85        36.98 o
   1   3  11       2741.35       2535.36        36.49 o
   3   3  11        423.32        318.04        10.90 o
   5   3  11        929.41        959.38        25.48 o
   7   3  11       1881.95       1598.73        33.11 o
   9   3  11        364.51        404.72        17.51 o
  11   3  11        436.68        431.94        19.10 o
  13   3  11       3210.63       3186.74        67.03 o
  15   3  11        398.11        400.95        23.83 o
  17   3  11         62.29         68.56        17.75 o
  19   3  11         65.90        107.30        19.66 o
  21   3  11          9.85          7.11        14.61 o
  23   3  11         44.13         36.18        11.35 o
  25   3  11        124.96        143.48        14.71 o
 -34   4  11        112.23         91.75        14.26 o
 -32   4  11        275.18        257.26        21.02 o
 -30   4  11        517.37        483.98        23.06 o
 -28   4  11          7.17         31.01        12.03 o
 -26   4  11         13.37         21.10        12.67 o
 -24   4  11         23.71         16.33        12.02 o
 -22   4  11         52.05         30.34        13.56 o
 -20   4  11       1533.04       1497.17        46.53 o
 -18   4  11       4925.02       5165.20       100.09 o
 -16   4  11      13070.48      14104.20       220.03 o
 -14   4  11       1240.90       1216.34        47.97 o
 -12   4  11       1538.12       1338.66        34.71 o
 -10   4  11       1125.18        986.01        21.60 o
  -8   4  11        881.38       1362.92        25.93 o
  -6   4  11       2919.72       3291.37        51.22 o
  -4   4  11       6589.97       6830.43        98.29 o
  -2   4  11        717.81        459.44        14.73 o
   0   4  11         33.94         95.66         8.27 o
   2   4  11       3102.15       3350.80        60.12 o
   4   4  11        289.41        272.11        10.13 o
   6   4  11         19.32         16.55         5.50 o
   8   4  11         26.50          3.48         7.91 o
  10   4  11       4744.60       4601.07        94.81 o
  12   4  11         10.68         17.63         7.97 o
  14   4  11         81.52         97.96        10.66 o
  16   4  11        311.13        276.12        23.73 o
  18   4  11        187.11        173.69        16.46 o
  20   4  11          4.47          9.53        15.56 o
  22   4  11         13.35         10.85        11.53 o
  24   4  11        283.41        270.73        21.25 o
 -31   5  11         18.17         17.82        11.08 o
 -29   5  11        135.21         92.69        17.14 o
 -27   5  11          9.12         11.50        14.44 o
 -25   5  11         77.84        120.01        21.40 o
 -23   5  11         43.55         30.92        16.02 o
 -21   5  11          0.38          1.98         9.56 o
 -19   5  11        149.44        102.61        13.33 o
 -17   5  11        198.95        123.03        13.26 o
 -15   5  11        101.71        113.96        10.26 o
 -13   5  11       4113.59       4049.31        66.61 o
 -11   5  11        662.96        644.82        26.31 o
  -9   5  11       4154.43       3685.49       107.52 o
  -7   5  11        263.79        242.87        16.18 o
  -5   5  11       2687.40       2681.47        79.07 o
  -3   5  11         77.00        101.71        10.25 o
  -1   5  11       7867.73       7994.46       185.53 o
   1   5  11        697.24        600.56        16.35 o
   3   5  11       1401.57       1705.37        33.93 o
   5   5  11       1139.83       1204.98        49.62 o
   7   5  11        297.99        382.55        20.07 o
   9   5  11       3245.04       3379.98        67.60 o
  11   5  11        312.92        302.72        16.59 o
  13   5  11         31.63         31.75         7.97 o
  15   5  11        963.40       1008.49        61.27 o
  17   5  11         44.72         41.18        11.87 o
  19   5  11        496.71        534.55        31.14 o
  21   5  11       1717.84       1716.52        70.29 o
  23   5  11         73.81         52.43        24.34 o
 -30   6  11          0.00         -7.30         7.30 o
 -28   6  11          1.33         -4.73        12.63 o
 -26   6  11        735.15        775.94        45.58 o
 -24   6  11        104.45         70.23        15.48 o
 -22   6  11         12.37         32.85        21.88 o
 -20   6  11         25.82         24.99        12.70 o
 -18   6  11       1365.60       1418.95        80.18 o
 -16   6  11         24.33         45.30        12.17 o
 -14   6  11        389.59        402.57        22.65 o
 -12   6  11       2319.90       2465.82        61.45 o
 -10   6  11        139.92        121.71        11.25 o
  -8   6  11        499.50        413.07        16.79 o
  -6   6  11       8968.27       9492.94       147.85 o
  -4   6  11         39.06         61.97         7.56 o
  -2   6  11       3318.60       3479.89        68.59 o
   0   6  11        324.58        300.90        12.94 o
   2   6  11        992.66       1069.19        29.20 o
   4   6  11          2.17         -0.06         6.94 o
   6   6  11          4.57          6.01         8.29 o
   8   6  11       7446.62       8322.82       161.50 o
  10   6  11        567.30        482.41        23.83 o
  12   6  11        605.60        696.26        26.31 o
  14   6  11          0.13          0.74        12.49 o
  16   6  11        632.04        726.07        72.16 o
  18   6  11        135.98        129.66        17.03 o
  20   6  11        277.65        284.79        31.76 o
  22   6  11         14.50         20.14        10.34 o
 -29   7  11        137.15        178.91        14.36 o
 -27   7  11          0.47         16.98         9.97 o
 -25   7  11         28.88         20.80         9.63 o
 -23   7  11        125.99         86.73        13.41 o
 -21   7  11        101.83         91.63        13.09 o
 -19   7  11        604.35        854.04        69.02 o
 -17   7  11       2041.82       2013.38        89.96 o
 -15   7  11          5.12         15.56         9.44 o
 -13   7  11        169.71        157.53        15.95 o
 -11   7  11        197.78        148.53        12.04 o
  -9   7  11         20.33         12.92         7.07 o
  -7   7  11       2881.61       2866.29        70.69 o
  -5   7  11         37.89         37.72         7.24 o
  -3   7  11       5572.62       5406.63       101.49 o
  -1   7  11         92.07         86.76         8.77 o
   1   7  11       2162.19       1855.40        44.94 o
   3   7  11       2939.44       2964.44        93.29 o
   5   7  11       3926.28       3793.87       133.31 o
   7   7  11         66.86        132.09        18.17 o
   9   7  11          1.83          2.18        10.12 o
  11   7  11         76.67         44.34        11.47 o
  13   7  11        963.81        993.92        36.34 o
  15   7  11         30.95         41.93        24.95 o
  17   7  11        209.26        239.40        20.47 o
  19   7  11         55.54         56.48        14.00 o
  21   7  11        233.30        339.34        28.51 o
 -26   8  11         12.04         20.72         9.32 o
 -24   8  11        219.15        216.77        24.50 o
 -22   8  11        433.45        403.50        22.65 o
 -20   8  11        443.42        395.32        26.09 o
 -18   8  11          3.53         -1.48         8.81 o
 -16   8  11          5.35          3.06        16.72 o
 -14   8  11        284.51        313.36        20.60 o
 -12   8  11        430.51        413.56        23.31 o
 -10   8  11        543.44        501.17        21.46 o
  -8   8  11         23.25         42.12        15.95 o
  -6   8  11          6.37          7.55        10.92 o
  -4   8  11       6645.71       6969.61       148.06 o
  -2   8  11         12.66          5.69         8.34 o
   0   8  11          2.91          1.34         7.87 o
   2   8  11        185.10        156.95        14.77 o
   4   8  11        612.75        573.73        25.77 o
   6   8  11       2593.68       2711.05       200.35 o
   8   8  11        968.12        974.23        61.07 o
  10   8  11          8.73         -0.23        11.51 o
  12   8  11         71.81        101.00        30.28 o
  14   8  11        122.87        122.71        18.85 o
  16   8  11        239.31        291.28        35.20 o
  18   8  11         37.70          7.59        15.03 o
  20   8  11         31.76         35.82        12.72 o
 -23   9  11         20.90         19.40         9.22 o
 -21   9  11        133.85        129.13        13.17 o
 -19   9  11        276.89        282.80        17.29 o
 -17   9  11        169.66        195.19        19.58 o
 -15   9  11        287.13        286.96        19.38 o
 -13   9  11        141.11        148.34        14.19 o
 -11   9  11       1178.01       1127.46        39.67 o
  -9   9  11       3173.50       3099.31        78.54 o
  -7   9  11        292.88        283.61        19.56 o
  -5   9  11       2153.33       2125.47        59.47 o
  -3   9  11        900.97        964.05        33.60 o
  -1   9  11       2065.41       1970.77        71.99 o
   1   9  11        181.92        215.27        21.76 o
   3   9  11        872.01        823.49        41.49 o
   5   9  11        329.47        433.12        51.67 o
   7   9  11        826.49        938.93        74.27 o
   9   9  11          7.74         17.21        18.31 o
  11   9  11        427.98        557.61        37.57 o
  13   9  11          0.15         -3.45        18.25 o
  15   9  11        278.98        336.09        36.00 o
  17   9  11          2.70          4.26        13.13 o
 -22  10  11         27.90         23.35        12.45 o
 -20  10  11        101.59        109.95        11.72 o
 -18  10  11          5.89         -1.39         8.34 o
 -16  10  11         41.31         50.15        11.44 o
 -14  10  11        137.86        103.08        15.29 o
 -12  10  11         14.55         20.14         8.13 o
 -10  10  11        369.48        353.56        21.42 o
  -8  10  11         68.79         91.03        10.68 o
  -6  10  11        577.06        525.68        24.86 o
  -4  10  11         29.36         25.10        11.16 o
  -2  10  11         40.10         28.50        11.21 o
   0  10  11       1921.34       1971.54        70.41 o
   2  10  11        851.49       1018.49        91.52 o
   4  10  11        241.60        332.06        43.09 o
   6  10  11        432.37        526.45        36.41 o
   8  10  11        293.74        333.99        29.71 o
  10  10  11        480.50        528.88        66.05 o
  12  10  11         58.20         72.53        20.67 o
  14  10  11        100.25        157.69        23.10 o
  16  10  11          0.37         -1.50         9.66 o
 -17  11  11        131.16        155.17        21.49 o
 -15  11  11        133.38        192.15        24.87 o
 -13  11  11        209.52        226.17        20.40 o
 -11  11  11        295.22        298.50        16.88 o
  -9  11  11        521.23        543.19        20.81 o
  -7  11  11        292.00        318.81        16.19 o
  -5  11  11         11.82          4.06         6.94 o
  -3  11  11         76.96         99.53        10.09 o
  -1  11  11         36.95         39.53         9.18 o
   1  11  11        726.36        743.98        26.83 o
   3  11  11        413.53        466.34        31.16 o
   5  11  11          6.16         31.99        12.55 o
   7  11  11         13.74         24.18        11.69 o
   9  11  11        136.06        160.53        24.07 o
  11  11  11         94.64        135.76        19.54 o
 -12  12  11          0.94         -1.57         6.02 o
 -10  12  11          0.45         13.13        10.30 o
  -8  12  11        117.38        104.91        12.53 o
  -6  12  11        481.59        555.00        26.80 o
  -4  12  11          6.02          0.43         8.60 o
  -2  12  11         93.60        124.84        13.82 o
   0  12  11        166.51        180.39        22.34 o
   2  12  11        214.63        236.28        15.64 o
   4  12  11        220.84        212.28        14.11 o
   6  12  11         14.22          8.15         8.39 o
   8  12  11         53.45         44.71         8.56 o
 -34   0  12         12.49          7.24         8.94 o
 -32   0  12        343.21        370.13        40.41 o
 -30   0  12         21.56          8.78        20.45 o
 -26   0  12         28.43         20.19        12.28 o
 -24   0  12         55.93         91.09        15.51 o
 -22   0  12         92.24         62.22        17.45 o
 -20   0  12         50.13         47.66        12.91 o
 -18   0  12       4084.50       4789.95       113.57 o
 -16   0  12        803.98       1065.20        37.72 o
 -14   0  12       6782.94       6597.34       174.52 o
 -12   0  12      43622.41      49615.13      1145.59 o
 -10   0  12      40684.25      40879.96       771.65 o
  -8   0  12       3721.37       6002.34       217.03 o
  -6   0  12        999.05        440.68        16.93 o
  -4   0  12      14462.22      17396.86       455.45 o
  -2   0  12      36896.79      35463.69       661.53 o
   0   0  12        257.04        319.58         9.47 o
   2   0  12         37.95         34.25         7.50 o
   4   0  12      11042.12      11326.10       386.49 o
   6   0  12      11256.59      14176.14       501.83 o
   8   0  12       4402.52       3893.25       173.95 o
  10   0  12       1985.02       1867.55        69.81 o
  12   0  12       1468.61       1510.39        61.66 o
  14   0  12        705.03        795.30        71.71 o
  16   0  12        154.87        220.78        27.30 o
  18   0  12        920.41        935.26        73.11 o
  20   0  12         78.90         71.29        19.30 o
  22   0  12       1449.15       1591.95        57.22 o
  24   0  12        230.31        247.08        25.13 o
 -35   1  12          7.92         20.35        10.56 o
 -33   1  12          1.16         10.97        15.80 o
 -31   1  12         29.68         33.10        13.13 o
 -29   1  12          5.96          9.25        14.41 o
 -27   1  12       1165.15       1095.78        80.59 o
 -25   1  12         43.97         38.06        10.07 o
 -23   1  12        826.02        750.06        25.62 o
 -21   1  12       1088.27       1035.66        32.10 o
 -19   1  12         41.29         24.12         8.36 o
 -17   1  12        224.30        334.62        14.87 o
 -15   1  12       1724.61       1674.57        38.49 o
 -13   1  12      12544.48      11859.77       184.88 o
 -11   1  12       1268.82       1263.99        32.49 o
  -9   1  12      18365.15      19258.34       321.61 o
  -7   1  12       1694.11       1578.95        32.72 o
  -5   1  12       1555.33       1710.87        39.48 o
  -3   1  12       7210.01       7335.07       132.52 o
  -1   1  12      11758.37      11631.35       223.79 o
   1   1  12         34.87        129.17         5.97 o
   3   1  12       2736.26       2586.07        57.78 o
   5   1  12       1645.73       2379.06        96.49 o
   7   1  12         29.46         12.72         6.92 o
   9   1  12        346.74        321.86        27.82 o
  11   1  12       1420.62       1313.41        37.53 o
  13   1  12        928.77       1094.04        42.18 o
  15   1  12        455.54        396.21        30.26 o
  17   1  12        115.52         82.04        16.41 o
  19   1  12          0.31          4.78        13.54 o
  21   1  12          7.50         16.47         9.69 o
  23   1  12         92.40         82.50         8.90 o
  25   1  12          1.07         -1.99        12.24 o
 -34   2  12        211.07        176.55        19.11 o
 -32   2  12        150.68        104.60        16.69 o
 -30   2  12        883.97        883.68        32.82 o
 -28   2  12         48.38         28.70        13.44 o
 -26   2  12        464.55        314.44        32.42 o
 -24   2  12          0.27         -9.69         9.69 o
 -22   2  12        892.86        875.92        33.59 o
 -20   2  12       1253.78       1185.41        44.77 o
 -18   2  12       2996.68       3159.83       101.90 o
 -16   2  12       4105.92       4462.13        90.94 o
 -14   2  12      17744.50      17219.83       294.02 o
 -12   2  12       2385.14       1744.33        42.10 o
 -10   2  12       7243.63       7070.75       101.62 o
  -8   2  12       2870.50       3664.63        60.71 o
  -6   2  12       6449.52       6097.10        81.65 o
  -4   2  12        850.37        870.90        22.90 o
  -2   2  12        787.59        854.82        35.27 o
   0   2  12      14752.72      16067.21       219.56 o
   2   2  12        246.67        305.18         9.57 o
   4   2  12      23267.61      24153.51       431.62 o
   6   2  12       1155.62       1598.12        32.69 o
   8   2  12        829.91        996.54        28.09 o
  10   2  12        401.59        317.95        18.46 o
  12   2  12          1.80          5.31         7.11 o
  14   2  12        691.62        729.01        28.84 o
  16   2  12        426.19        413.46        27.32 o
  18   2  12       1139.83       1180.27        59.70 o
  20   2  12       1144.49       1287.78        45.63 o
  22   2  12        166.67        159.76        13.88 o
  24   2  12         96.32        114.14        12.17 o
 -33   3  12          9.00         13.90         8.66 o
 -31   3  12        452.24        428.03        24.55 o
 -29   3  12        116.99        127.45        14.01 o
 -27   3  12        443.98        401.70        28.61 o
 -25   3  12        310.57        299.51        25.16 o
 -23   3  12        733.76        625.65        28.29 o
 -21   3  12       1082.83        912.18        34.02 o
 -19   3  12       2978.33       2970.08        69.24 o
 -17   3  12        104.15        180.47        12.91 o
 -15   3  12      13827.39      14624.64       227.06 o
 -13   3  12       4613.83       5375.60       101.56 o
 -11   3  12       1520.13        912.38        21.44 o
  -9   3  12        454.35        288.71        10.42 o
  -7   3  12         30.75         21.34         4.35 o
  -5   3  12       4641.89       3137.09        45.20 o
  -3   3  12      16627.49      17458.95       236.48 o
  -1   3  12       3477.71       3892.40        55.38 o
   1   3  12        229.80        111.81         6.78 o
   3   3  12        455.20        667.14        25.90 o
   5   3  12      10168.00      10813.17       152.22 o
   7   3  12       2078.93       1940.14        38.61 o
   9   3  12        886.02        920.06        27.91 o
  11   3  12       1909.40       2086.78        75.98 o
  13   3  12       2468.50       2484.81        50.25 o
  15   3  12       1026.33        907.06        42.30 o
  17   3  12         75.51         63.07        26.58 o
  19   3  12       1061.27       1092.34        43.13 o
  21   3  12        280.07        305.74        23.49 o
  23   3  12         18.26         41.96        13.24 o
 -34   4  12         84.71        100.69        14.38 o
 -32   4  12        282.18        299.98        22.51 o
 -30   4  12          2.62         12.43        13.34 o
 -28   4  12         75.52         85.68        14.88 o
 -26   4  12        866.87        898.53        66.18 o
 -24   4  12        224.85        211.06        20.54 o
 -22   4  12        251.80        184.70        19.79 o
 -20   4  12       4013.92       3978.88       120.20 o
 -18   4  12       1179.73       1276.65        34.76 o
 -16   4  12       1349.13       1287.75        33.92 o
 -14   4  12       3223.52       3528.97        66.61 o
 -12   4  12       1143.75       1071.42        30.36 o
 -10   4  12        184.85        120.79         7.56 o
  -8   4  12       1656.62       1482.38        30.67 o
  -6   4  12        286.62        475.67        14.34 o
  -4   4  12          7.11         41.31         5.85 o
  -2   4  12      12610.78      12969.66       234.74 o
   0   4  12       3053.98       3538.64       107.75 o
   2   4  12        111.46        265.86         9.34 o
   4   4  12          7.25         11.67         5.34 o
   6   4  12        927.34        984.35        33.64 o
   8   4  12        198.32        207.41        17.07 o
  10   4  12         62.51         41.17        10.34 o
  12   4  12        239.04        155.13        13.37 o
  14   4  12       2411.95       2501.68        56.11 o
  16   4  12        313.66        264.37        35.30 o
  18   4  12          1.45         -2.80         8.03 o
  20   4  12         84.19         58.30        18.32 o
  22   4  12        728.56        725.06        60.90 o
 -31   5  12         41.08         33.78        11.82 o
 -29   5  12        288.29        293.22        21.36 o
 -27   5  12        717.04        827.11        54.04 o
 -25   5  12         19.78         27.31        15.90 o
 -23   5  12        135.09        187.63        26.90 o
 -21   5  12         20.12         20.76        12.32 o
 -19   5  12       1477.34       1792.51        68.56 o
 -17   5  12       7956.60       7914.43       149.61 o
 -15   5  12        203.25        298.94        17.29 o
 -13   5  12        750.21        736.29        20.72 o
 -11   5  12         41.44         33.71         7.49 o
  -9   5  12        276.29        320.98        22.11 o
  -7   5  12        339.73        590.31        22.13 o
  -5   5  12         12.20         12.44         7.49 o
  -3   5  12       5509.40       5397.59       150.03 o
  -1   5  12        858.44        716.84        18.25 o
   1   5  12        223.99        227.73         9.61 o
   3   5  12       2635.72       2275.33        56.29 o
   5   5  12          4.11          4.81         6.49 o
   7   5  12        952.53       1075.09        35.20 o
   9   5  12       2536.54       2663.77        57.17 o
  11   5  12        300.41        301.06        16.90 o
  13   5  12        354.56        335.67        18.21 o
  15   5  12          2.29         -2.79         9.29 o
  17   5  12          2.79         -3.85        12.15 o
  19   5  12        292.40        257.74        21.77 o
  21   5  12        388.53        408.51        29.10 o
 -30   6  12         14.60         10.20         8.72 o
 -28   6  12         61.34         89.65        33.10 o
 -26   6  12         13.17         14.33         8.40 o
 -24   6  12         12.17         -0.63        10.27 o
 -22   6  12        140.61        135.53        23.02 o
 -20   6  12          1.08         30.76        11.90 o
 -18   6  12          6.77         15.59        15.14 o
 -16   6  12       1169.36       1255.49        43.43 o
 -14   6  12        719.35        717.01        34.10 o
 -12   6  12       3039.05       3074.31       101.04 o
 -10   6  12        146.80        160.78        12.73 o
  -8   6  12       7454.35       8078.06       129.82 o
  -6   6  12        654.98        974.06        28.65 o
  -4   6  12       1965.79       2109.61        50.76 o
  -2   6  12        270.11        288.76        14.05 o
   0   6  12       2118.59       2035.39        41.77 o
   2   6  12         28.50         49.89         7.33 o
   4   6  12       5925.39       5396.31       173.27 o
   6   6  12         29.73         21.35         9.64 o
   8   6  12       2305.94       2440.79        61.93 o
  10   6  12        390.85        343.08        20.81 o
  12   6  12        404.41        352.47        29.19 o
  14   6  12        115.27        113.99        11.81 o
  16   6  12          9.85         15.36        12.54 o
  18   6  12        238.85        193.76        22.05 o
  20   6  12         44.01         12.21        15.90 o
 -29   7  12          1.07          3.25         7.76 o
 -27   7  12          7.91          9.76        13.64 o
 -25   7  12         56.31         45.63         9.27 o
 -23   7  12        711.73        633.79        32.52 o
 -21   7  12        388.20        312.17        33.15 o
 -19   7  12         35.88         33.98        21.40 o
 -17   7  12        472.65        481.63        25.59 o
 -15   7  12        801.25        735.39        42.92 o
 -13   7  12        456.87        421.62        22.62 o
 -11   7  12         49.02         54.81         8.01 o
  -9   7  12       2090.03       1968.76        54.47 o
  -7   7  12       1694.16       1798.92        38.29 o
  -5   7  12        122.19        119.20         9.81 o
  -3   7  12       1583.00       1793.03        42.88 o
  -1   7  12         14.51         20.28         7.05 o
   1   7  12        112.24        106.94        10.50 o
   3   7  12          1.84         11.24         9.69 o
   5   7  12       1988.53       1956.40        86.38 o
   7   7  12       2151.03       2091.57       143.35 o
   9   7  12       2722.40       2464.93       100.22 o
  11   7  12       1493.63       1640.74       106.57 o
  13   7  12        246.48        295.73        34.00 o
  15   7  12        164.18        145.83        30.01 o
  17   7  12          0.09          4.79        11.71 o
  19   7  12         63.21         55.20        12.66 o
 -26   8  12        121.69        118.87        15.38 o
 -24   8  12         11.46         15.78         6.48 o
 -22   8  12         25.77         24.53         9.28 o
 -20   8  12        857.99        858.41        39.33 o
 -18   8  12          9.19          2.91         9.11 o
 -16   8  12        655.62        723.76        54.01 o
 -14   8  12        650.38        700.27        31.51 o
 -12   8  12        119.64        147.01        15.72 o
 -10   8  12       1044.26       1023.65        32.00 o
  -8   8  12         34.95         18.90         9.96 o
  -6   8  12         84.58         97.29        12.43 o
  -4   8  12       4255.45       3989.97        95.44 o
  -2   8  12        247.77        208.18        14.22 o
   0   8  12       5473.48       5442.76       107.07 o
   2   8  12        128.89        195.29        31.33 o
   4   8  12          4.29          2.38        10.03 o
   6   8  12         16.01         13.17        16.80 o
   8   8  12         51.76         46.28        15.30 o
  10   8  12          0.46         -7.97        10.92 o
  12   8  12       1552.59       1665.27        98.86 o
  14   8  12        228.57        248.53        64.14 o
  16   8  12         82.85        115.77        23.40 o
  18   8  12          3.71         -2.17        13.99 o
 -23   9  12         64.22         82.06        11.54 o
 -21   9  12         28.17         17.19         7.39 o
 -19   9  12         10.29         13.69         8.57 o
 -17   9  12        600.22        595.76        32.31 o
 -15   9  12         12.49         13.73         9.33 o
 -13   9  12         29.99         23.87         9.56 o
 -11   9  12        586.81        656.03        28.93 o
  -9   9  12         19.49         25.43        12.09 o
  -7   9  12        152.38        118.81        13.67 o
  -5   9  12       2262.38       2225.84        61.42 o
  -3   9  12          0.38         -0.09         8.79 o
  -1   9  12        993.03        989.99        68.83 o
   1   9  12        563.74        572.58        34.46 o
   3   9  12       1766.63       1667.82        64.34 o
   5   9  12        295.18        357.91        47.50 o
   7   9  12          7.17         -4.49        22.20 o
   9   9  12         16.11         24.51        17.03 o
  11   9  12        324.83        307.67        34.05 o
  13   9  12         22.90         19.09        17.38 o
  15   9  12         17.59         48.69        18.46 o
  17   9  12         10.78         21.38        12.35 o
 -20  10  12         46.34         43.17         9.23 o
 -18  10  12         23.23         27.18        10.15 o
 -16  10  12        448.80        406.25        24.77 o
 -14  10  12          6.27         10.73        10.02 o
 -12  10  12        786.56        735.74        38.24 o
 -10  10  12         16.97         15.97        12.31 o
  -8  10  12          0.77         -2.84         9.15 o
  -6  10  12          0.61         -2.14         7.33 o
  -4  10  12         40.10         46.86        11.86 o
  -2  10  12         37.64         16.08        10.72 o
   0  10  12        615.49        606.68        83.40 o
   2  10  12        325.35        387.09        46.41 o
   4  10  12         39.01         44.56        24.40 o
   6  10  12         46.29         91.52        18.67 o
   8  10  12        579.29        612.22        37.42 o
  10  10  12         43.01         69.12        15.03 o
  12  10  12         31.94         32.89        16.70 o
  14  10  12         25.18         44.41        14.41 o
 -17  11  12          1.40          2.00        11.85 o
 -15  11  12         53.33         31.31        14.77 o
 -13  11  12         37.75         51.86         8.22 o
 -11  11  12        345.21        374.02        16.35 o
  -9  11  12          3.55          3.53         6.71 o
  -7  11  12        111.89        106.59        10.41 o
  -5  11  12        714.29        776.08        29.52 o
  -3  11  12         35.27         30.88         9.53 o
  -1  11  12          8.30         11.37         9.40 o
   1  11  12        530.52        598.80        27.89 o
   3  11  12         80.75        114.47        23.80 o
   5  11  12          0.31         -1.24        11.12 o
   7  11  12          3.06          9.87         9.76 o
   9  11  12        122.28        103.29        19.71 o
  11  11  12         24.87         39.13        12.94 o
 -10  12  12         23.27         33.27        11.18 o
  -8  12  12          0.49          0.22         7.51 o
  -6  12  12         16.31         23.50         8.87 o
  -4  12  12         35.27         34.19        14.09 o
  -2  12  12         25.73         46.82        15.14 o
   0  12  12        120.94        106.06        18.14 o
   2  12  12         65.41         52.88         8.46 o
   4  12  12         62.82         69.19        15.15 o
   6  12  12         96.13         63.47        10.40 o
 -35   1  13        132.36         96.02        14.22 o
 -33   1  13         10.33         10.38         8.61 o
 -31   1  13        285.40        337.98        23.28 o
 -29   1  13         26.13         14.18        14.81 o
 -27   1  13        411.99        394.09        36.74 o
 -25   1  13         31.63         25.72         9.86 o
 -23   1  13       1530.53       1684.77        45.05 o
 -21   1  13       2302.47       2307.63        49.00 o
 -19   1  13         15.08         18.11         7.41 o
 -17   1  13        291.97        371.43        16.05 o
 -15   1  13       1069.92       1013.79        25.62 o
 -13   1  13       1617.14       1949.08        46.74 o
 -11   1  13      12386.99      11441.52       199.29 o
  -9   1  13      11808.20      11659.98       179.59 o
  -7   1  13         72.58         56.01         5.17 o
  -5   1  13      13023.66      12448.01       202.74 o
  -3   1  13      11838.62      10712.98       202.43 o
  -1   1  13       5585.33       5959.20       103.56 o
   1   1  13       1145.59       1477.03        32.61 o
   3   1  13      17285.04      16906.09       409.40 o
   5   1  13       1593.43       1945.32        78.21 o
   7   1  13       2605.92       2133.57        56.61 o
   9   1  13       6171.61       6461.98       181.92 o
  11   1  13       1991.17       2019.61        61.20 o
  13   1  13          1.96          3.56        11.12 o
  15   1  13        200.85        185.79        22.50 o
  17   1  13       1042.70       1076.79        55.68 o
  19   1  13         86.99        124.70        14.35 o
  21   1  13        280.42        289.53        20.35 o
  23   1  13        147.36        154.29        12.64 o
 -34   2  13         37.26         47.34         8.62 o
 -32   2  13         19.53         24.34        12.47 o
 -30   2  13         20.99         31.87        10.37 o
 -28   2  13        524.99        526.86        37.97 o
 -26   2  13         31.25         41.60        14.16 o
 -24   2  13         72.34         93.25        12.87 o
 -22   2  13       2404.97       2607.28        59.27 o
 -20   2  13         12.55          9.76         8.82 o
 -18   2  13          6.50          7.79         9.23 o
 -16   2  13       1069.20       1355.04        34.79 o
 -14   2  13        480.02        602.82        19.49 o
 -12   2  13       2558.71       2089.42        38.91 o
 -10   2  13       5942.02       7418.62       100.24 o
  -8   2  13         96.50        130.70        10.59 o
  -6   2  13      15031.62      13879.56       316.96 o
  -4   2  13       2528.11       1802.75        61.44 o
  -2   2  13      13120.60      15506.90       295.82 o
   0   2  13       1812.94       1349.50        46.48 o
   2   2  13        115.87         90.53         9.41 o
   4   2  13       2822.58       2899.02        56.31 o
   6   2  13       5055.79       5402.77        85.21 o
   8   2  13       6263.85       6890.40       117.73 o
  10   2  13        938.23       1001.20        29.88 o
  12   2  13        263.24        247.47        13.65 o
  14   2  13        606.56        585.99        26.26 o
  16   2  13        467.14        510.63        52.64 o
  18   2  13         51.01         57.77        10.38 o
  20   2  13        376.81        301.49        17.34 o
  22   2  13        269.76        277.42        21.84 o
  24   2  13         43.39         54.74        10.37 o
 -33   3  13          7.85         -9.04        10.40 o
 -31   3  13        120.87         74.20        13.02 o
 -29   3  13        180.93        198.34        16.42 o
 -27   3  13         41.36         11.91         9.85 o
 -25   3  13         52.66         56.48        12.56 o
 -23   3  13        777.31        742.50        25.46 o
 -21   3  13          9.96         11.65         8.36 o
 -19   3  13        164.98        168.98        14.55 o
 -17   3  13          2.66          8.48         6.90 o
 -15   3  13       4725.78       5483.77        79.81 o
 -13   3  13       2501.82       2698.72        58.46 o
 -11   3  13        210.64        236.13        10.54 o
  -9   3  13       1709.83       1746.13        29.81 o
  -7   3  13       2594.96       2166.27        32.19 o
  -5   3  13         79.49         70.57         6.38 o
  -3   3  13       2757.48       3390.04        49.52 o
  -1   3  13        476.83        590.24        26.53 o
   1   3  13        453.24        612.64        23.36 o
   3   3  13       4525.99       5081.33       105.29 o
   5   3  13       6756.76       7459.99       112.71 o
   7   3  13        336.49        344.39        14.47 o
   9   3  13       2848.17       3102.75       103.54 o
  11   3  13         51.63         59.31         8.86 o
  13   3  13          8.33         15.09         7.95 o
  15   3  13        690.13        648.57        32.93 o
  17   3  13        229.80        211.94        24.44 o
  19   3  13         23.98         30.03        10.44 o
  21   3  13         30.76         43.75        16.62 o
  23   3  13        188.90        181.27        14.19 o
 -34   4  13          7.31         -2.58         8.76 o
 -32   4  13         35.70         41.15        11.81 o
 -30   4  13         26.84         37.96        14.48 o
 -28   4  13        223.31        304.18        23.17 o
 -26   4  13        112.36         83.22        12.80 o
 -24   4  13        600.80        601.21        28.28 o
 -22   4  13        239.02        317.95        18.89 o
 -20   4  13       4866.52       4895.89        82.47 o
 -18   4  13         99.05         94.60         9.76 o
 -16   4  13       1714.41       1761.81        41.80 o
 -14   4  13       3906.58       4081.41        75.33 o
 -12   4  13       2830.03       3090.37        52.94 o
 -10   4  13        146.73         73.88         6.43 o
  -8   4  13        166.61        187.17         9.92 o
  -6   4  13      11988.20      12139.30       236.76 o
  -4   4  13        161.08        142.08        10.92 o
  -2   4  13        925.07       1024.13        31.02 o
   0   4  13       5507.69       5606.42       145.31 o
   2   4  13        979.30       1358.95        26.44 o
   4   4  13       1060.17        916.96        22.07 o
   6   4  13       1334.39       1381.05        42.72 o
   8   4  13        179.12        137.22        13.48 o
  10   4  13       3965.20       4655.95        98.65 o
  12   4  13        819.26        876.27        37.07 o
  14   4  13        101.79         96.71        11.87 o
  16   4  13         30.04         28.90        11.35 o
  18   4  13        432.18        430.28        21.81 o
  20   4  13        684.30        755.38        42.34 o
  22   4  13         74.69         73.72        14.32 o
 -31   5  13         93.06         59.68        13.05 o
 -29   5  13          0.68         -5.07        10.90 o
 -27   5  13          0.06         -7.06        14.64 o
 -25   5  13        282.82        295.30        29.90 o
 -23   5  13        527.58        529.79        37.81 o
 -21   5  13          5.89          9.12         9.68 o
 -19   5  13        167.45        171.40        15.92 o
 -17   5  13        462.37        501.38        24.29 o
 -15   5  13       2308.46       2570.12        53.92 o
 -13   5  13        927.70        892.87        23.59 o
 -11   5  13         87.15        104.14        10.37 o
  -9   5  13       3325.24       3284.36        66.67 o
  -7   5  13       1842.87       1523.26        36.96 o
  -5   5  13       9562.21       9630.41       178.71 o
  -3   5  13       1580.27       1485.68        37.01 o
  -1   5  13       5241.37       5222.55        91.26 o
   1   5  13       1709.78       1591.77        30.28 o
   3   5  13        758.17        811.35        25.19 o
   5   5  13        472.21        364.50        17.55 o
   7   5  13        153.86        115.21        14.21 o
   9   5  13         36.47         45.81        11.39 o
  11   5  13        556.74        582.09        26.42 o
  13   5  13         19.06         43.04        11.47 o
  15   5  13        235.85        298.31        24.12 o
  17   5  13        183.45        238.23        24.77 o
  19   5  13         96.21        104.24        27.43 o
  21   5  13         98.47         94.93        22.42 o
 -30   6  13         40.82         42.02        12.94 o
 -28   6  13          0.10         15.72        18.19 o
 -26   6  13        627.93        510.87        25.04 o
 -24   6  13         80.39        115.65        28.75 o
 -22   6  13         38.17         43.88        14.33 o
 -20   6  13         32.33         19.16        14.17 o
 -18   6  13        287.90        328.12        22.81 o
 -16   6  13        500.40        565.15        28.89 o
 -14   6  13        295.05        240.81        27.70 o
 -12   6  13       3663.45       3917.42        92.04 o
 -10   6  13        100.65        119.15        13.85 o
  -8   6  13       1106.74        959.66        25.17 o
  -6   6  13        341.17        351.73        14.31 o
  -4   6  13       3050.06       3331.98        88.37 o
  -2   6  13         63.96         86.59         9.27 o
   0   6  13        770.07        776.92        22.44 o
   2   6  13         74.84         51.44         7.53 o
   4   6  13       1823.13       1745.75        59.68 o
   6   6  13        809.96        906.50        33.36 o
   8   6  13       1643.93       1649.47        47.68 o
  10   6  13        426.35        475.93        24.37 o
  12   6  13        299.55        304.58        43.50 o
  14   6  13         52.85         34.39        10.43 o
  16   6  13        284.66        264.89        19.18 o
  18   6  13        585.73        610.39        39.60 o
  20   6  13         53.69         59.59        18.31 o
 -29   7  13         56.53         73.43        10.35 o
 -27   7  13        267.54        311.53        37.72 o
 -25   7  13         65.36         54.12         9.76 o
 -23   7  13        249.82        276.83        20.89 o
 -21   7  13        191.34        171.76        15.43 o
 -19   7  13         14.03         12.36        13.22 o
 -17   7  13        244.68        266.57        22.30 o
 -15   7  13        204.04        171.05        20.64 o
 -13   7  13          2.38          8.92         7.11 o
 -11   7  13       2676.91       2639.08        55.77 o
  -9   7  13        371.79        401.34        24.83 o
  -7   7  13       4342.29       4527.01        82.04 o
  -5   7  13        902.91       1012.54        29.19 o
  -3   7  13       2261.73       2262.55        51.11 o
  -1   7  13        667.92        730.30        22.61 o
   1   7  13         43.51         28.30         7.90 o
   3   7  13         70.64         99.39        12.21 o
   5   7  13        681.20        707.19        69.99 o
   7   7  13       1084.55       1298.20       140.52 o
   9   7  13       1074.93        970.18        60.69 o
  11   7  13          3.78          2.01        10.93 o
  13   7  13         65.61         71.58        26.35 o
  15   7  13        158.57        252.08        39.38 o
  17   7  13          4.60         13.97        11.15 o
  19   7  13          7.00          3.39        11.23 o
 -28   8  13        138.61        112.73        13.78 o
 -26   8  13        242.15        280.28        18.77 o
 -24   8  13        353.09        322.36        16.72 o
 -22   8  13          2.22          3.31         8.04 o
 -20   8  13         10.83         14.04        10.87 o
 -18   8  13        110.81        109.27        13.37 o
 -16   8  13         18.41         59.62        22.21 o
 -14   8  13       1262.69       1151.45        49.59 o
 -12   8  13       2408.92       2568.92        67.45 o
 -10   8  13        493.23        520.30        22.16 o
  -8   8  13        257.90        214.17        14.26 o
  -6   8  13       3309.60       3142.67        89.12 o
  -4   8  13        199.71        199.43        14.26 o
  -2   8  13        862.81        886.81        29.03 o
   0   8  13         30.19         46.71        11.67 o
   2   8  13       1150.15       1093.63        35.49 o
   4   8  13        351.61        446.07        31.91 o
   6   8  13        425.88        521.67        42.90 o
   8   8  13        835.68        816.70        43.08 o
  10   8  13         64.24         43.79        25.37 o
  12   8  13        728.45        825.56        45.80 o
  14   8  13        102.29        112.57        16.73 o
  16   8  13         87.25        107.96        22.79 o
  18   8  13        540.18        585.69        38.36 o
 -23   9  13         13.08         14.82         6.18 o
 -21   9  13        578.29        559.93        39.94 o
 -19   9  13         29.82         33.03         9.10 o
 -17   9  13        220.99        181.13        15.36 o
 -15   9  13        400.63        310.52        20.05 o
 -13   9  13        697.54        615.58        33.33 o
 -11   9  13          4.16         -7.87        10.98 o
  -9   9  13       2519.48       2701.85        87.93 o
  -7   9  13       1190.92       1138.42        49.44 o
  -5   9  13        389.03        364.96        53.59 o
  -3   9  13          8.32          4.54        12.51 o
  -1   9  13        205.30        175.31        20.30 o
   1   9  13       1328.44       1295.92        38.83 o
   3   9  13        268.83        256.26        25.33 o
   5   9  13          7.96         10.41        13.36 o
   7   9  13         94.64        104.06        27.55 o
   9   9  13        204.39        195.22        24.49 o
  11   9  13         89.52        101.53        18.64 o
  13   9  13          0.91         14.48        16.98 o
  15   9  13         81.27        117.99        21.18 o
  17   9  13        436.24        495.45        31.50 o
 -20  10  13        492.17        426.65        32.05 o
 -18  10  13         74.39         70.13        20.72 o
 -16  10  13         19.82         31.14        10.74 o
 -14  10  13         83.35         66.97        13.35 o
 -12  10  13         38.08         54.65         8.83 o
 -10  10  13       1881.95       1785.15        57.71 o
  -8  10  13          1.87         17.83        10.88 o
  -6  10  13        191.36        187.86        17.78 o
  -4  10  13         67.48         66.68        29.05 o
  -2  10  13       1070.44       1351.60        90.06 o
   0  10  13        392.60        312.92        44.84 o
   2  10  13         35.21         57.52        25.08 o
   4  10  13          4.93         -7.81        19.64 o
   6  10  13       1067.35       1268.37        56.79 o
   8  10  13        516.56        600.00        35.93 o
  10  10  13        873.50        998.32        44.16 o
  12  10  13         55.46         92.16        19.57 o
  14  10  13         59.29         80.09        15.37 o
 -17  11  13         83.31         70.59        15.66 o
 -15  11  13        204.22        213.40        24.79 o
 -13  11  13        164.39        179.33        21.22 o
 -11  11  13          5.36          2.62         6.13 o
  -9  11  13        282.38        243.16        15.54 o
  -7  11  13         30.47         41.69        10.38 o
  -5  11  13          7.33         11.43         7.75 o
  -3  11  13       1090.83       1084.99        36.33 o
  -1  11  13         37.15         64.03        21.27 o
   1  11  13          0.42         -9.56         9.56 o
   3  11  13        780.50       1058.36        99.64 o
   5  11  13        174.13        164.73        23.45 o
   7  11  13        218.63        280.21        20.92 o
   9  11  13        122.61        135.89        19.39 o
  -8  12  13        190.99        280.96        26.39 o
  -6  12  13          2.03          7.49        11.81 o
  -4  12  13          2.94        -10.97        10.97 o
  -2  12  13         97.25        117.56        18.34 o
   0  12  13         22.69         10.11        11.78 o
   2  12  13          0.35         10.58         9.86 o
   4  12  13        412.97        363.25        22.30 o
 -34   0  14        125.10        122.16        14.08 o
 -32   0  14          2.87         -3.58        12.57 o
 -30   0  14        312.45        362.54        44.45 o
 -28   0  14        498.96        483.28        56.10 o
 -26   0  14       1065.97        988.81        79.51 o
 -24   0  14          0.07        -10.06        12.64 o
 -22   0  14       5712.74       5812.34       139.20 o
 -20   0  14          2.26         10.13        10.33 o
 -18   0  14       4257.82       3689.92        93.77 o
 -16   0  14        476.64        577.95        39.31 o
 -14   0  14      10587.38      12390.32       308.33 o
 -12   0  14        469.05        437.76        26.63 o
 -10   0  14      44431.69      49246.45      1138.87 o
  -8   0  14         26.23        159.85        14.78 o
  -6   0  14      16450.48      16207.83       434.99 o
  -4   0  14      20093.80      21753.95       507.16 o
  -2   0  14      24363.43      23601.41      1267.18 o
   0   0  14       4777.58       6179.69       125.66 o
   2   0  14       5311.38       6031.19       293.84 o
   4   0  14       1442.87       1221.69        64.39 o
   6   0  14        178.31        342.63        26.19 o
   8   0  14         10.21         -0.28        12.70 o
  10   0  14       1960.28       1686.47        54.79 o
  12   0  14         56.58         32.99        13.89 o
  14   0  14        605.30        668.77        59.26 o
  16   0  14        402.20        348.72        45.13 o
  18   0  14        951.81       1019.51        41.96 o
  20   0  14          0.69          3.37         9.76 o
  22   0  14          1.31          0.12         9.95 o
 -35   1  14         62.38         47.46        11.98 o
 -33   1  14        105.55        119.84        12.85 o
 -31   1  14        159.56        197.72        18.80 o
 -29   1  14         56.56         61.11        17.09 o
 -27   1  14        363.28        300.95        23.17 o
 -25   1  14         68.23         37.22        11.39 o
 -23   1  14        302.61        375.93        28.18 o
 -21   1  14       1156.08       1131.03        34.61 o
 -19   1  14        821.03        798.83        30.86 o
 -17   1  14       9386.76       9492.15       156.05 o
 -15   1  14        133.81        105.69        14.34 o
 -13   1  14      20981.33      22408.06       378.07 o
 -11   1  14       1996.28       2475.33        49.13 o
  -9   1  14      10654.41      11944.25       184.51 o
  -7   1  14        287.59        463.82        11.88 o
  -5   1  14        443.98        531.43        15.28 o
  -3   1  14       1099.62       1276.68        33.62 o
  -1   1  14      14047.74      13654.07       269.04 o
   1   1  14       1107.81       1310.62        33.66 o
   3   1  14        178.88        189.56        34.84 o
   5   1  14         19.43         18.58         8.06 o
   7   1  14        198.33        189.52        13.96 o
   9   1  14       1280.38       1136.59        63.61 o
  11   1  14          8.66         -9.14         9.14 o
  13   1  14       2822.21       2880.70       125.19 o
  15   1  14         64.62         56.43        12.26 o
  17   1  14        951.34       1160.38        87.46 o
  19   1  14       1707.99       1769.24        49.33 o
  21   1  14        318.65        353.16        16.38 o
  23   1  14        203.75        229.23        11.98 o
 -34   2  14         68.00         86.92        10.17 o
 -32   2  14          4.22          8.73        11.45 o
 -30   2  14        165.89        139.64        16.97 o
 -28   2  14         47.98         46.08        13.65 o
 -26   2  14        377.32        370.23        27.52 o
 -24   2  14        302.22        287.53        19.91 o
 -22   2  14        308.47        350.73        19.57 o
 -20   2  14         96.92         96.81        11.48 o
 -18   2  14        163.06        213.69        14.47 o
 -16   2  14       2277.85       2309.80        50.11 o
 -14   2  14        893.71       1089.94        23.99 o
 -12   2  14       6339.56       7231.87       118.11 o
 -10   2  14        606.55        420.30        12.87 o
  -8   2  14       1342.21        968.58        21.67 o
  -6   2  14       1134.95       1642.85        42.41 o
  -4   2  14      10904.27       9755.69       216.83 o
  -2   2  14        770.73        805.88        42.01 o
   0   2  14      35168.54      39273.99       962.36 o
   2   2  14       5293.10       5706.51       142.37 o
   4   2  14       1691.29       1654.48        47.38 o
   6   2  14        199.42         90.06         8.61 o
   8   2  14        969.57       1259.67        37.84 o
  10   2  14       1648.96       1864.84        47.45 o
  12   2  14       5405.75       5397.05       108.22 o
  14   2  14        138.60        109.07        13.09 o
  16   2  14          8.36         33.50        23.77 o
  18   2  14         56.24         43.97        10.23 o
  20   2  14        251.93        233.60        18.54 o
  22   2  14        353.69        333.47        19.31 o
 -33   3  14         93.18        105.69        14.92 o
 -31   3  14        437.62        434.22        29.85 o
 -29   3  14         20.91         20.73         9.90 o
 -27   3  14          6.16          9.17        10.34 o
 -25   3  14        108.20        154.58        16.33 o
 -23   3  14       1534.04       1628.51        44.14 o
 -21   3  14        546.74        526.55        21.24 o
 -19   3  14       4484.86       4747.43        81.53 o
 -17   3  14        813.73        856.32        24.90 o
 -15   3  14       4921.11       5277.11        78.01 o
 -13   3  14        100.51         66.13         7.21 o
 -11   3  14        216.22        137.29         9.82 o
  -9   3  14       2196.60       1931.78        34.57 o
  -7   3  14        257.13        399.71        19.85 o
  -5   3  14       5557.35       4954.02        92.26 o
  -3   3  14        612.72        596.98        30.08 o
  -1   3  14        105.32        139.14        19.46 o
   1   3  14       4447.21       4339.09        83.65 o
   3   3  14       2319.12       2363.07        47.18 o
   5   3  14       4627.04       4510.59        81.80 o
   7   3  14       3782.67       4263.23        71.91 o
   9   3  14       3114.52       3040.30        72.27 o
  11   3  14         94.01         53.72         9.31 o
  13   3  14         49.03         89.86        10.01 o
  15   3  14       2295.73       2112.90       113.19 o
  17   3  14          3.07         -9.80        13.41 o
  19   3  14        165.32        205.76        15.06 o
  21   3  14          3.74          2.01        11.67 o
 -32   4  14         34.34         27.92        11.07 o
 -30   4  14          3.24         -4.93        12.46 o
 -28   4  14          3.90          4.55        11.36 o
 -26   4  14         62.25         20.75        10.39 o
 -24   4  14        472.56        428.86        26.07 o
 -22   4  14       1505.35       1583.25        42.73 o
 -20   4  14         16.38         23.74        10.81 o
 -18   4  14         98.33        115.97        12.33 o
 -16   4  14          0.02         -4.15         7.58 o
 -14   4  14        671.89        677.51        23.04 o
 -12   4  14       1123.62       1214.51        30.55 o
 -10   4  14        129.91        183.93        11.09 o
  -8   4  14       4847.61       4969.61        82.17 o
  -6   4  14      10017.94      11206.65       274.39 o
  -4   4  14         27.74         32.79         9.88 o
  -2   4  14        891.89        948.95        31.89 o
   0   4  14       1475.35       1197.47        37.58 o
   2   4  14        241.12        145.58        10.36 o
   4   4  14         85.71        119.12         8.99 o
   6   4  14        755.69        657.46        20.76 o
   8   4  14        150.09        110.52        11.66 o
  10   4  14       2634.63       2574.09        63.96 o
  12   4  14          0.15         -1.49         7.95 o
  14   4  14         19.10          4.64        10.60 o
  16   4  14       1064.06        990.73        39.60 o
  18   4  14        674.69        667.99        31.31 o
  20   4  14        481.02        473.38        31.41 o
  22   4  14         58.49         51.88        11.23 o
 -31   5  14          2.18         -2.81        14.65 o
 -29   5  14          1.43          5.20         6.80 o
 -27   5  14          1.49          7.67        15.27 o
 -25   5  14         11.27         27.40        21.73 o
 -23   5  14         25.41         44.24        12.42 o
 -21   5  14       4589.28       4910.73       167.42 o
 -19   5  14       3756.63       4008.77       155.80 o
 -17   5  14      10758.35      10947.29       299.16 o
 -15   5  14       3716.92       4038.37        85.24 o
 -13   5  14       1886.35       1822.54        40.99 o
 -11   5  14        180.85        221.03        16.12 o
  -9   5  14         54.64         63.20         7.52 o
  -7   5  14       1143.60       1399.48        28.10 o
  -5   5  14       1548.76       1576.65        30.70 o
  -3   5  14       6760.86       7056.73       116.42 o
  -1   5  14        244.76        206.02         9.50 o
   1   5  14         99.83        130.15         8.65 o
   3   5  14        839.00        827.39        25.05 o
   5   5  14        986.51        909.38        39.87 o
   7   5  14        220.59        183.72        15.84 o
   9   5  14       6193.94       6243.42       168.24 o
  11   5  14        428.95        427.43        21.34 o
  13   5  14       1331.07       1392.18        70.14 o
  15   5  14         30.82         27.83        13.66 o
  17   5  14        420.80        441.51        46.04 o
  19   5  14         31.88         49.23        21.98 o
  21   5  14         33.17         25.62        14.84 o
 -30   6  14         10.32          7.67        11.58 o
 -28   6  14         66.06         63.59        10.55 o
 -26   6  14        158.79        150.67        13.07 o
 -24   6  14         17.56         -8.67        22.21 o
 -22   6  14        186.61        151.97        36.77 o
 -20   6  14        154.02        148.49        17.63 o
 -18   6  14         19.38         25.51        10.74 o
 -16   6  14        282.22        299.66        25.96 o
 -14   6  14       1710.25       1703.87        50.24 o
 -12   6  14        821.29        832.98        31.60 o
 -10   6  14        344.32        307.26        13.96 o
  -8   6  14         19.98          5.61         6.23 o
  -6   6  14       3976.22       3552.80        78.64 o
  -4   6  14        516.31        428.54        17.58 o
  -2   6  14        374.57        376.87        18.57 o
   0   6  14       1013.56        890.20        24.65 o
   2   6  14        673.83        576.96        21.18 o
   4   6  14        366.35        290.01        17.78 o
   6   6  14        220.14        140.63        16.69 o
   8   6  14       2135.56       2209.19        64.60 o
  10   6  14          2.39          5.56        10.70 o
  12   6  14         41.81         26.33        11.05 o
  14   6  14        154.24        162.35        14.73 o
  16   6  14         26.34         25.48        13.11 o
  18   6  14          3.97         16.14        17.09 o
  20   6  14         35.58         41.99        15.10 o
 -29   7  14         68.15         99.82        14.94 o
 -27   7  14          8.20         18.48         7.04 o
 -25   7  14         26.61         15.51         8.52 o
 -23   7  14         94.77         90.99        10.57 o
 -21   7  14        154.76        144.87        17.09 o
 -19   7  14         23.73          6.23        16.76 o
 -17   7  14        338.20        293.97        23.39 o
 -15   7  14        363.26        375.92        22.68 o
 -13   7  14       1817.45       1792.67        44.78 o
 -11   7  14        970.27        968.97        26.90 o
  -9   7  14        325.44        283.20        15.91 o
  -7   7  14          0.24         12.99         6.92 o
  -5   7  14       2940.48       3102.14        64.96 o
  -3   7  14        392.58        366.43        15.93 o
  -1   7  14        134.30        114.51        11.32 o
   1   7  14        101.92        112.68        12.56 o
   3   7  14        349.31        348.92        23.30 o
   5   7  14       5207.56       5084.91       201.08 o
   7   7  14        496.52        503.73        43.11 o
   9   7  14        183.14        175.79        22.13 o
  11   7  14         93.75        102.08        20.49 o
  13   7  14         48.69         57.84        11.81 o
  15   7  14          7.23          9.76        11.84 o
  17   7  14         22.18         40.17        11.99 o
 -28   8  14         54.38         50.08        10.48 o
 -26   8  14         97.44         97.33        16.76 o
 -24   8  14        607.88        526.78        42.84 o
 -22   8  14        122.13        110.79        12.27 o
 -20   8  14        334.64        333.06        34.68 o
 -18   8  14        218.74        224.65        17.22 o
 -16   8  14          6.31         19.98        12.11 o
 -14   8  14        732.39        837.61        42.38 o
 -12   8  14          0.26          7.87         9.81 o
 -10   8  14         25.42         35.07         8.65 o
  -8   8  14       2651.68       2658.00        67.41 o
  -6   8  14          1.36          2.90         7.77 o
  -4   8  14       2806.88       2997.34        72.30 o
  -2   8  14        593.27        469.31        20.75 o
   0   8  14        187.87        204.74        16.30 o
   2   8  14         49.18         21.69        11.67 o
   4   8  14        247.76        258.68        32.28 o
   6   8  14         31.28         28.66        14.54 o
   8   8  14        119.06        103.39        34.77 o
  10   8  14        716.10        670.58        50.94 o
  12   8  14        382.97        446.76        32.63 o
  14   8  14         38.89         49.19        12.94 o
  16   8  14         40.63         29.28        15.17 o
 -25   9  14          0.60         -7.01         9.37 o
 -23   9  14          8.02          0.23         6.06 o
 -21   9  14          5.26         -0.08         7.23 o
 -19   9  14          8.94          8.27         8.70 o
 -17   9  14        172.06        159.42        14.79 o
 -15   9  14        215.31        207.89        16.73 o
 -13   9  14          1.51          0.01         8.85 o
 -11   9  14       1301.14       1227.79        47.97 o
  -9   9  14         81.07         73.88        19.67 o
  -7   9  14         16.95         25.10        12.70 o
  -5   9  14        406.50        371.03        46.52 o
  -3   9  14          0.99         -6.12        12.20 o
  -1   9  14         28.24         18.53        11.63 o
   1   9  14       2137.87       2113.09        73.87 o
   3   9  14        979.24        990.66        72.98 o
   5   9  14        123.58        156.02        32.93 o
   7   9  14          3.73         -5.57        15.43 o
   9   9  14         18.45         18.82        13.66 o
  11   9  14         83.01         99.86        18.06 o
  13   9  14        125.22        202.39        27.56 o
  15   9  14         33.84         44.72        14.57 o
 -20  10  14         41.56         54.09         9.62 o
 -18  10  14        701.78        686.91        30.67 o
 -16  10  14        203.66        218.35        18.58 o
 -14  10  14          0.12         -2.39         9.55 o
 -12  10  14         15.15         22.09         6.52 o
 -10  10  14         92.87         97.39         9.87 o
  -8  10  14         41.80         23.76         8.52 o
  -6  10  14          1.65         -4.26         9.78 o
  -4  10  14         13.91         17.48        20.78 o
  -2  10  14       2098.77       2348.03       125.99 o
   0  10  14         88.77        107.57        17.93 o
   2  10  14        213.02        189.74        33.74 o
   4  10  14          0.81        -24.05        24.05 o
   6  10  14         14.15         15.39        13.21 o
   8  10  14        115.25        119.46        19.69 o
  10  10  14        227.33        220.10        28.81 o
  12  10  14         40.79         38.81        14.58 o
 -17  11  14          0.59         -7.24        11.15 o
 -15  11  14        106.45        105.61        12.38 o
 -13  11  14         99.57        122.73        13.99 o
 -11  11  14        380.63        370.22        17.62 o
  -9  11  14         74.12         71.74         8.36 o
  -7  11  14        773.63        765.76        24.86 o
  -5  11  14         35.52         30.29         9.41 o
  -3  11  14          0.47          7.35         8.10 o
  -1  11  14        191.64        215.94        20.18 o
   1  11  14        150.75        179.43        15.34 o
   3  11  14        150.30        166.43        18.30 o
   5  11  14         75.27        107.11        15.05 o
   7  11  14          7.92         -2.03        13.23 o
   9  11  14        125.67        109.50        16.62 o
  -8  12  14        227.67        244.74        23.38 o
  -6  12  14        181.81        161.32        20.05 o
  -4  12  14          0.21         13.73        10.83 o
  -2  12  14          9.70          3.30         9.66 o
   0  12  14         17.59         27.38        11.05 o
   2  12  14        114.65        108.64        15.27 o
 -35   1  15         14.64         13.37         9.52 o
 -33   1  15         95.44        130.82        11.49 o
 -31   1  15        278.89        260.03        20.52 o
 -29   1  15         34.61         37.30        17.33 o
 -27   1  15         89.61        168.04        17.88 o
 -25   1  15        646.29        608.11        30.81 o
 -23   1  15          0.53         12.60        10.16 o
 -21   1  15         84.73         91.22        12.06 o
 -19   1  15         38.82         39.86         9.99 o
 -17   1  15       1230.09       1362.34        36.46 o
 -15   1  15       6862.72       7116.50       108.29 o
 -13   1  15       2632.88       2715.56        60.95 o
 -11   1  15       1773.87       2458.54        55.76 o
  -9   1  15       3118.67       3219.98        60.05 o
  -7   1  15        965.62       1147.25        25.41 o
  -5   1  15         24.32         10.56         4.49 o
  -3   1  15       3238.56       2571.96        60.83 o
  -1   1  15         21.70          4.36         4.64 o
   1   1  15      16316.85      17689.71       423.87 o
   3   1  15       2390.35       2473.06        62.39 o
   5   1  15       1355.23       1393.45        40.76 o
   7   1  15       9897.79      10659.24       193.57 o
   9   1  15         84.07         69.08        12.96 o
  11   1  15        723.59        818.74        25.32 o
  13   1  15       1232.24       1255.91        38.65 o
  15   1  15        676.94        631.02        42.75 o
  17   1  15          1.14          5.83         9.73 o
  19   1  15        513.90        539.50        21.36 o
  21   1  15         77.51         67.98        12.77 o
 -34   2  15         62.38         62.75        25.80 o
 -32   2  15         41.37         44.04        10.54 o
 -30   2  15        298.64        300.30        22.15 o
 -28   2  15        130.98        114.93        13.82 o
 -26   2  15        628.14        569.64        33.51 o
 -24   2  15       1374.67       1420.74        37.39 o
 -22   2  15          0.77          3.08         8.95 o
 -20   2  15         75.36         62.83        10.80 o
 -18   2  15       2019.29       1969.40        46.94 o
 -16   2  15       2654.47       3065.67        56.67 o
 -14   2  15        133.36        126.15         8.59 o
 -12   2  15       2959.43       3183.71        59.59 o
 -10   2  15       1238.16        916.12        27.39 o
  -8   2  15       2367.03       2472.28        46.27 o
  -6   2  15       1164.78        949.64        25.76 o
  -4   2  15       3756.17       3849.25       156.91 o
  -2   2  15        788.13        665.86        20.91 o
   0   2  15         65.29         55.38         8.59 o
   2   2  15        144.00        296.60        21.49 o
   4   2  15       5103.30       5336.91       103.28 o
   6   2  15       1976.60       1959.16        39.82 o
   8   2  15        329.15        371.62        17.95 o
  10   2  15        940.80        928.05        29.13 o
  12   2  15       1973.84       1705.61        64.38 o
  14   2  15        173.99        143.42        15.67 o
  16   2  15        388.20        512.41        34.43 o
  18   2  15        163.50        132.36        13.77 o
  20   2  15        259.27        322.28        15.70 o
  22   2  15         82.46         81.02        10.04 o
 -33   3  15          7.64          6.78         8.32 o
 -31   3  15          5.73         -8.61        11.92 o
 -29   3  15        119.90        116.93        13.42 o
 -27   3  15         73.18        102.12        13.53 o
 -25   3  15         33.66         33.16        11.11 o
 -23   3  15          0.62          2.23         8.75 o
 -21   3  15         32.70          6.87         9.36 o
 -19   3  15        105.71        123.73        11.73 o
 -17   3  15        538.55        593.34        20.77 o
 -15   3  15        738.91        738.17        19.89 o
 -13   3  15          1.26         15.10         6.33 o
 -11   3  15        188.00        159.51        11.85 o
  -9   3  15        390.64        437.16        20.52 o
  -7   3  15         86.41         40.87        11.09 o
  -5   3  15        495.52        771.92        27.18 o
  -3   3  15         22.62         26.36         8.86 o
  -1   3  15       2195.98       2885.78        58.51 o
   1   3  15         19.19         28.21         5.60 o
   3   3  15       1339.66       1194.99        33.49 o
   5   3  15        189.76        123.36        10.73 o
   7   3  15         68.24         81.73         9.94 o
   9   3  15       1701.07       1864.85        48.52 o
  11   3  15       2186.35       2186.35        46.43 o
  13   3  15       2816.65       2864.45        61.10 o
  15   3  15        200.18        173.64        16.58 o
  17   3  15          0.48          2.26         8.80 o
  19   3  15          1.75          3.10         7.43 o
  21   3  15        111.22        110.03        14.68 o
 -32   4  15        161.26        134.29        16.97 o
 -30   4  15        218.81        300.44        26.30 o
 -28   4  15        124.24        129.07        21.81 o
 -26   4  15        418.78        455.67        23.43 o
 -24   4  15        662.83        681.76        36.02 o
 -22   4  15        794.95        949.87        53.24 o
 -20   4  15       2263.66       2627.24        57.93 o
 -18   4  15       7022.96       7216.61       125.02 o
 -16   4  15         27.23         27.18         9.18 o
 -14   4  15       3197.44       3184.73        56.80 o
 -12   4  15        351.60        246.21        17.69 o
 -10   4  15       3059.70       3119.44        62.95 o
  -8   4  15        361.94        274.93        14.13 o
  -6   4  15        149.42         74.23        10.14 o
  -4   4  15       2081.89       2109.35        41.80 o
  -2   4  15       2339.11       2707.72        50.72 o
   0   4  15         40.22         33.36         5.71 o
   2   4  15        159.65        116.59         9.54 o
   4   4  15        748.89        801.08        25.50 o
   6   4  15       4662.43       4481.78        75.90 o
   8   4  15       1266.16       1298.61        36.03 o
  10   4  15       1591.36       1385.17        42.39 o
  12   4  15        968.73        899.34        41.36 o
  14   4  15        371.25        408.43        21.16 o
  16   4  15        650.59        636.88        34.72 o
  18   4  15         84.24         81.68        12.62 o
  20   4  15        267.48        318.11        36.58 o
 -31   5  15         17.16         -2.69        14.45 o
 -29   5  15         60.51         50.90        12.34 o
 -27   5  15        186.38        241.59        26.56 o
 -25   5  15         14.50          9.28        23.35 o
 -23   5  15         47.73         54.53        15.24 o
 -21   5  15         75.71        101.42        15.37 o
 -19   5  15        504.22        620.09        27.72 o
 -17   5  15          0.22         21.56         9.35 o
 -15   5  15       2676.29       2808.33        61.17 o
 -13   5  15         34.25         68.58        10.05 o
 -11   5  15          3.54         12.67        12.64 o
  -9   5  15       2724.44       2754.80        53.13 o
  -7   5  15        407.66        436.02        14.42 o
  -5   5  15         53.42         55.04         7.32 o
  -3   5  15        150.59        157.79         9.99 o
  -1   5  15         30.14         48.18         6.79 o
   1   5  15       2275.69       2448.23        47.67 o
   3   5  15        147.53        138.58        11.04 o
   5   5  15         37.03         32.33        11.24 o
   7   5  15        633.26        547.31        43.39 o
   9   5  15         17.53         27.97        15.76 o
  11   5  15        484.16        512.58        26.90 o
  13   5  15        972.10        997.42        38.33 o
  15   5  15        352.42        383.23        25.13 o
  17   5  15         35.08         23.21        19.82 o
  19   5  15         11.05         15.61        15.99 o
 -30   6  15          1.09         -7.95         7.95 o
 -28   6  15          1.38         -1.94         6.79 o
 -26   6  15        988.53       1023.11       148.09 o
 -24   6  15         26.62         56.38        17.24 o
 -22   6  15         48.92         53.68        14.92 o
 -20   6  15         70.76         87.14        14.27 o
 -18   6  15       2092.02       2463.51        93.40 o
 -16   6  15        406.64        332.44        25.39 o
 -14   6  15          6.48         16.30        12.82 o
 -12   6  15        936.61        795.80        31.48 o
 -10   6  15        608.97        716.07        21.90 o
  -8   6  15       4507.81       4534.99        79.85 o
  -6   6  15        156.60        238.28        12.21 o
  -4   6  15        369.63        470.13        18.91 o
  -2   6  15       4085.36       4033.67        85.45 o
   0   6  15        663.85        684.79        23.88 o
   2   6  15        228.14        232.90        20.25 o
   4   6  15        428.43        412.89        21.49 o
   6   6  15       1304.87       1286.52        45.91 o
   8   6  15         52.69         76.88        13.99 o
  10   6  15          8.37          5.40        12.82 o
  12   6  15        154.02        147.07        19.53 o
  14   6  15        917.04        910.71        33.59 o
  16   6  15          2.91         -1.42         7.98 o
  18   6  15        308.67        474.63        41.60 o
 -29   7  15          0.44          6.78        10.48 o
 -27   7  15        694.31        864.39        35.31 o
 -25   7  15         42.10         44.86         9.62 o
 -23   7  15        194.83        189.92        13.27 o
 -21   7  15        284.48        303.48        19.29 o
 -19   7  15          5.13          0.84         9.44 o
 -17   7  15        190.37        170.13        28.82 o
 -15   7  15        502.13        519.54        24.52 o
 -13   7  15        684.04        582.13        22.90 o
 -11   7  15        713.64        644.97        21.33 o
  -9   7  15        744.77        927.39        29.09 o
  -7   7  15        114.98        144.68        10.48 o
  -5   7  15        281.80        203.57        16.71 o
  -3   7  15          9.64          2.35         7.09 o
  -1   7  15       1761.53       1644.58        42.17 o
   1   7  15        446.47        406.95        24.95 o
   3   7  15       2411.70       2067.27        62.32 o
   5   7  15         26.02          3.70        15.18 o
   7   7  15       1973.95       1748.39        87.79 o
   9   7  15         52.42         77.74        17.04 o
  11   7  15         46.90         49.84        24.07 o
  13   7  15         28.30         19.14         9.57 o
  15   7  15         48.37         43.85        13.11 o
  17   7  15        107.33         74.17        17.78 o
 -28   8  15          0.03         -2.06         7.58 o
 -26   8  15          6.77         14.37        12.62 o
 -24   8  15          9.00         19.90         7.42 o
 -22   8  15         44.22         36.07         9.49 o
 -20   8  15          1.52          4.99         8.61 o
 -18   8  15        476.61        462.23        24.08 o
 -16   8  15       1543.69       1546.24        58.08 o
 -14   8  15       1229.59       1104.28        70.38 o
 -12   8  15        415.33        389.81        54.59 o
 -10   8  15       1859.43       1726.36        39.52 o
  -8   8  15        249.09        215.65        16.32 o
  -6   8  15       1086.71       1084.37        31.56 o
  -4   8  15        837.87        807.12        27.53 o
  -2   8  15         33.42         32.07         9.31 o
   0   8  15       1293.43       1221.61        53.85 o
   2   8  15        726.41        715.22        53.68 o
   4   8  15        296.01        279.27        25.80 o
   6   8  15       1759.07       1703.32        72.71 o
   8   8  15        442.83        463.91        53.56 o
  10   8  15         15.21          9.93        10.33 o
  12   8  15        246.25        293.97        26.41 o
  14   8  15        458.60        618.37        46.41 o
  16   8  15         15.76          9.17        11.44 o
 -25   9  15        150.21        155.91        16.46 o
 -23   9  15         46.95         41.87         7.01 o
 -21   9  15         46.66         53.42         8.86 o
 -19   9  15        581.49        657.46        30.48 o
 -17   9  15        401.57        367.19        20.42 o
 -15   9  15         41.58         51.48        12.52 o
 -13   9  15        777.40        753.07        36.75 o
 -11   9  15          4.94         12.04         9.00 o
  -9   9  15        114.85        113.81        15.20 o
  -7   9  15          9.72          4.48         9.25 o
  -5   9  15        147.36        154.13        13.73 o
  -3   9  15        510.09        632.39        34.86 o
  -1   9  15       1130.19        977.70        43.86 o
   1   9  15        202.19        231.07        18.66 o
   3   9  15        114.84         82.60        28.40 o
   5   9  15        679.70        767.55       121.61 o
   7   9  15        294.00        331.08        29.98 o
   9   9  15        149.50        146.65        20.43 o
  11   9  15         46.79         43.09        12.70 o
  13   9  15        314.19        420.57        36.14 o
  15   9  15         69.59         59.45        12.92 o
 -22  10  15          9.96         12.47         8.63 o
 -20  10  15        214.25        188.33        14.19 o
 -18  10  15        587.45        583.71        40.72 o
 -16  10  15        467.09        498.44        26.96 o
 -14  10  15        165.57        185.85        17.46 o
 -12  10  15          0.95          0.90         8.00 o
 -10  10  15        597.04        673.61        21.74 o
  -8  10  15          1.47          3.78         6.85 o
  -6  10  15          0.71         -0.78         8.21 o
  -4  10  15         30.22         26.04        10.76 o
  -2  10  15         35.85         27.56        12.64 o
   0  10  15         47.81         84.14        25.41 o
   2  10  15        162.63        132.17        30.33 o
   4  10  15         90.40        139.38        20.84 o
   6  10  15          9.28         13.84        12.47 o
   8  10  15        102.03        138.92        17.33 o
  10  10  15        173.61        214.75        25.33 o
  12  10  15         97.79        124.46        17.75 o
 -17  11  15        110.17        112.18        17.17 o
 -15  11  15        228.19        185.89        14.97 o
 -13  11  15        258.64        254.44        18.19 o
 -11  11  15         61.72         47.88         8.77 o
  -9  11  15         40.41         55.65         9.24 o
  -7  11  15        278.37        288.81        20.04 o
  -5  11  15          2.77         -6.38         7.84 o
  -3  11  15         42.13         50.39        12.58 o
  -1  11  15        420.74        486.79        40.78 o
   1  11  15         48.84         53.78        10.36 o
   3  11  15        365.35        459.44        27.37 o
   5  11  15         33.47         15.01        14.42 o
   7  11  15         61.08         64.93        15.25 o
  -8  12  15         68.78         59.71        12.60 o
  -6  12  15        180.81        168.92        18.84 o
  -4  12  15         21.07         35.39        11.48 o
  -2  12  15         32.46         22.20        10.17 o
   0  12  15         84.09         77.92        12.82 o
 -34   0  16          9.50          6.02         8.59 o
 -32   0  16         39.13         39.28        17.72 o
 -30   0  16        450.95        412.03        32.28 o
 -28   0  16        302.44        303.35        27.98 o
 -26   0  16       5186.81       5345.35       234.53 o
 -24   0  16        645.77        768.98        78.35 o
 -22   0  16        281.61        244.56        27.49 o
 -20   0  16         88.04        117.87        20.07 o
 -18   0  16       1318.90       1682.25       108.50 o
 -16   0  16      13338.53      13885.01       347.33 o
 -14   0  16       3249.41       3327.56       102.70 o
 -12   0  16       2916.73       3236.70        98.73 o
 -10   0  16       4141.95       4106.94        95.77 o
  -8   0  16      16764.57      16253.24       275.60 o
  -6   0  16       2395.50       3363.77       177.70 o
  -4   0  16        150.23         90.03        25.36 o
  -2   0  16      21429.58      22614.51       597.02 o
   0   0  16      22177.33      23416.89       994.43 o
   2   0  16       5156.13       4125.47       145.57 o
   4   0  16       5969.74       6411.54       237.93 o
   6   0  16       2035.94       2283.08       108.76 o
   8   0  16         16.01         17.62        12.60 o
  10   0  16       1465.50       1552.57        62.95 o
  12   0  16        525.79        465.39        32.45 o
  14   0  16          3.48          3.99        18.98 o
  16   0  16         53.75         84.69        14.52 o
  18   0  16        221.15        254.71        19.69 o
  20   0  16         16.18         11.32        20.37 o
  22   0  16         59.90         53.11        13.12 o
 -35   1  16          7.15          9.16         9.15 o
 -33   1  16         91.54         78.99         9.83 o
 -31   1  16         85.34         45.63        11.76 o
 -29   1  16          1.75         -2.17        14.58 o
 -27   1  16        137.58        122.97        19.90 o
 -25   1  16         39.92         20.74        10.00 o
 -23   1  16        137.33        148.96        14.43 o
 -21   1  16       1855.95       2034.03        49.96 o
 -19   1  16          5.89          2.21         8.35 o
 -17   1  16       1427.11       1395.45        37.21 o
 -15   1  16        518.03        609.67        20.47 o
 -13   1  16        379.35        470.29        18.72 o
 -11   1  16       1484.48       1478.89        35.29 o
  -9   1  16      10845.28      11727.53       165.61 o
  -7   1  16       4969.87       4343.83       118.81 o
  -5   1  16        349.89        429.08        15.21 o
  -3   1  16       2347.02       2055.08        42.76 o
  -1   1  16        354.53        345.00        15.47 o
   1   1  16       1253.07       1314.88        68.25 o
   3   1  16        660.70        501.51        19.80 o
   5   1  16       1554.82       1635.57        37.74 o
   7   1  16        740.37        690.17        30.92 o
   9   1  16       4030.98       3885.51        83.60 o
  11   1  16       1481.13       1615.15        40.67 o
  13   1  16       2800.91       2939.42        79.13 o
  15   1  16       1274.56       1418.13        83.44 o
  17   1  16        207.19        231.58        15.69 o
  19   1  16        103.20        129.79        11.03 o
  21   1  16          7.25          1.66         5.90 o
 -34   2  16          2.91          7.48         9.23 o
 -32   2  16         94.37        124.68        11.86 o
 -30   2  16         98.10        114.51        18.65 o
 -28   2  16        187.83        182.63        15.92 o
 -26   2  16         59.40         62.38        12.33 o
 -24   2  16       2521.51       2642.23        55.56 o
 -22   2  16       1261.67       1291.49        39.78 o
 -20   2  16       3289.91       3344.97        63.77 o
 -18   2  16        617.77        613.13        21.88 o
 -16   2  16        679.77        656.64        19.08 o
 -14   2  16        259.86        396.28        14.10 o
 -12   2  16        117.11        215.52        19.81 o
 -10   2  16        548.47        413.42        16.20 o
  -8   2  16       9430.59       9843.04       171.34 o
  -6   2  16        692.75        579.16        19.55 o
  -4   2  16       4202.06       4457.16       273.30 o
  -2   2  16        216.25        157.66         9.23 o
   0   2  16       5083.77       4869.12       132.92 o
   2   2  16       9583.65      10358.56       211.58 o
   4   2  16       2692.14       2721.89        61.20 o
   6   2  16       1524.07       1517.06        36.18 o
   8   2  16       1705.73       1684.20        47.40 o
  10   2  16       4865.78       4797.53       102.30 o
  12   2  16        123.48        109.08        14.60 o
  14   2  16         38.93         49.97        17.60 o
  16   2  16         92.45         91.54        16.36 o
  18   2  16          5.71         -6.51        10.12 o
  20   2  16         16.31         10.90         6.17 o
 -33   3  16         60.36         55.20        10.25 o
 -31   3  16        113.18        140.86        27.06 o
 -29   3  16         71.41         67.81        12.97 o
 -27   3  16        517.83        534.14        30.01 o
 -25   3  16        156.92        172.08        16.16 o
 -23   3  16       1263.98       1283.41        37.94 o
 -21   3  16       1663.94       1551.91        38.35 o
 -19   3  16        380.30        422.96        18.83 o
 -17   3  16         98.96         70.63         9.10 o
 -15   3  16       2628.45       2765.00        51.70 o
 -13   3  16       3882.41       3779.00        64.50 o
 -11   3  16       1296.30       1170.21        30.60 o
  -9   3  16       8810.13       8776.81       202.30 o
  -7   3  16       1479.32       1867.67        50.19 o
  -5   3  16       1913.08       1831.29        42.66 o
  -3   3  16       2576.07       3027.98        54.76 o
  -1   3  16         18.23         23.03         5.90 o
   1   3  16       2760.85       2703.33        49.13 o
   3   3  16        207.76        176.13        10.25 o
   5   3  16       4335.51       4817.20       109.28 o
   7   3  16       5333.51       5063.83       160.07 o
   9   3  16       4376.66       4180.97       100.17 o
  11   3  16       1024.73        956.72        30.41 o
  13   3  16        223.91        178.62        25.28 o
  15   3  16        252.21        308.37        26.51 o
  17   3  16        409.93        372.65        19.63 o
  19   3  16          1.58          8.48         8.27 o
  21   3  16         86.71        110.04        18.14 o
 -32   4  16         14.89         20.51         9.09 o
 -30   4  16          0.86          3.43        17.87 o
 -28   4  16         69.29         92.24        13.88 o
 -26   4  16         11.63         10.52        22.05 o
 -24   4  16        339.87        402.74        31.24 o
 -22   4  16       2596.83       2787.39        61.22 o
 -20   4  16       2485.94       2760.07        86.70 o
 -18   4  16       2718.67       2590.90        57.32 o
 -16   4  16          8.03         -0.52         8.46 o
 -14   4  16        590.93        591.96        26.29 o
 -12   4  16        574.13        597.01        21.10 o
 -10   4  16        378.38        270.88        13.45 o
  -8   4  16         95.26         62.61         6.83 o
  -6   4  16       2169.39       1868.84        43.38 o
  -4   4  16       4862.39       5239.61        88.18 o
  -2   4  16         22.04          7.58         5.10 o
   0   4  16         86.46        109.14         9.24 o
   2   4  16       1495.40       1309.51        36.57 o
   4   4  16        112.13        105.11        11.79 o
   6   4  16       2736.73       3153.79        62.48 o
   8   4  16       1174.76       1203.21        37.39 o
  10   4  16        374.67        352.92        19.61 o
  12   4  16        134.16        150.40        15.84 o
  14   4  16        819.17        741.80        39.05 o
  16   4  16        173.91        172.91        27.00 o
  18   4  16         50.60         41.79        12.12 o
  20   4  16          5.67          0.53         8.51 o
 -31   5  16        224.98        250.99        18.89 o
 -29   5  16          1.97         -4.26         8.85 o
 -27   5  16         88.69        103.81        19.76 o
 -25   5  16        335.88        380.09        48.55 o
 -23   5  16        551.66        505.25        39.41 o
 -21   5  16       1652.14       1910.77        47.15 o
 -19   5  16       1934.40       1955.44        53.47 o
 -17   5  16       1034.61       1117.63        32.78 o
 -15   5  16       2708.63       2676.31        73.16 o
 -13   5  16        394.54        389.98        27.59 o
 -11   5  16       1236.85       1111.77        38.23 o
  -9   5  16         42.71         47.57         7.62 o
  -7   5  16       6846.54       6469.98       103.98 o
  -5   5  16       5352.56       5201.13       105.33 o
  -3   5  16       1274.66       1224.57        32.80 o
  -1   5  16        124.25         96.69         8.14 o
   1   5  16          0.75          0.88         6.62 o
   3   5  16          2.12          4.93         7.96 o
   5   5  16       2378.59       2504.20        74.07 o
   7   5  16        525.95        494.47        37.67 o
   9   5  16       2555.39       2782.13       104.50 o
  11   5  16        242.18        248.46        22.52 o
  13   5  16       1555.06       1710.58       123.49 o
  15   5  16        193.17        162.60        20.38 o
  17   5  16          2.29         -3.54        18.13 o
  19   5  16        238.63        272.44        19.80 o
 -30   6  16         11.04         17.80         9.74 o
 -28   6  16         13.13          8.52         8.15 o
 -26   6  16         18.09         11.40         8.73 o
 -24   6  16        241.45        357.36        43.35 o
 -22   6  16        236.42        201.10        22.22 o
 -20   6  16        443.98        446.91        29.69 o
 -18   6  16        197.80        180.58        21.78 o
 -16   6  16         91.07         84.77        15.21 o
 -14   6  16       1137.32       1209.02        50.21 o
 -12   6  16       2474.30       2292.66        48.22 o
 -10   6  16        145.27        201.50        12.01 o
  -8   6  16       2041.64       1997.64        43.95 o
  -6   6  16        901.96        858.58        36.61 o
  -4   6  16         32.67         51.17         8.49 o
  -2   6  16        358.58        392.38        19.98 o
   0   6  16        748.41        753.48        30.79 o
   2   6  16       2969.59       2974.15        83.46 o
   4   6  16       6206.25       6217.81       152.03 o
   6   6  16        870.19        776.78        45.98 o
   8   6  16        386.60        393.59        28.01 o
  10   6  16         63.43         67.75        12.83 o
  12   6  16        180.98        189.98        20.73 o
  14   6  16         11.87          8.33         7.95 o
  16   6  16         68.52         74.24        22.05 o
  18   6  16          4.31         -9.83        13.01 o
 -29   7  16         36.68         25.13        11.14 o
 -27   7  16        163.48        135.61        20.05 o
 -25   7  16        100.62         97.40        12.40 o
 -23   7  16        108.24         94.89        19.58 o
 -21   7  16         12.80         20.17        11.02 o
 -19   7  16        326.38        337.54        24.92 o
 -17   7  16          0.39          0.17        10.78 o
 -15   7  16        149.47        139.22        14.23 o
 -13   7  16        735.84        725.86        36.36 o
 -11   7  16          6.32         17.89         8.47 o
  -9   7  16        664.91        668.89        32.25 o
  -7   7  16       1019.83       1124.44        39.39 o
  -5   7  16       2656.09       3077.79        73.47 o
  -3   7  16        634.08        664.49        21.80 o
  -1   7  16         11.50         12.70         9.43 o
   1   7  16          7.06         13.07        11.08 o
   3   7  16        841.57        877.87        36.95 o
   5   7  16         50.41         49.57        20.52 o
   7   7  16        841.23        857.86        68.21 o
   9   7  16        288.08        287.29        41.37 o
  11   7  16         25.23         36.74        11.25 o
  13   7  16         27.20         24.03        11.15 o
  15   7  16         74.01         86.48        30.88 o
 -28   8  16        141.13        138.45        14.11 o
 -26   8  16         38.54         31.11        13.83 o
 -24   8  16         70.45         82.76         9.85 o
 -22   8  16        146.29        128.06        12.44 o
 -20   8  16         25.60         27.84         9.70 o
 -18   8  16          1.59         14.64        11.56 o
 -16   8  16         97.15         82.43        15.24 o
 -14   8  16        274.59        298.77        24.42 o
 -12   8  16        460.85        453.23        23.63 o
 -10   8  16          2.90          6.66         8.55 o
  -8   8  16        151.39        118.64        13.13 o
  -6   8  16        804.02        949.43        32.46 o
  -4   8  16       1017.00        920.68        29.36 o
  -2   8  16        975.27        947.66        42.97 o
   0   8  16        699.88        601.28        33.57 o
   2   8  16        738.13        789.67        47.64 o
   4   8  16        104.69         90.94        37.89 o
   6   8  16        112.94        135.39        31.83 o
   8   8  16         65.92         77.64        14.02 o
  10   8  16          5.22         11.85         9.89 o
  12   8  16        163.56        167.33        27.87 o
  14   8  16          2.05         -8.90        14.04 o
 -23   9  16         66.87         63.86        11.73 o
 -21   9  16         61.87         49.32         8.57 o
 -19   9  16         19.15         25.53         8.96 o
 -17   9  16          0.34          3.19         8.82 o
 -15   9  16         21.12         23.94         8.98 o
 -13   9  16         61.71         77.56        13.91 o
 -11   9  16        619.85        585.38        32.29 o
  -9   9  16       1481.80       1586.21        46.74 o
  -7   9  16        355.90        352.80        20.45 o
  -5   9  16        326.99        328.48        18.57 o
  -3   9  16        288.36        344.26        30.33 o
  -1   9  16        158.58        152.45        33.12 o
   1   9  16         15.26         32.46        27.55 o
   3   9  16        847.21       1078.13        79.22 o
   5   9  16         16.22         24.85        12.66 o
   7   9  16         51.70         48.38        15.45 o
   9   9  16        186.35        162.05        19.77 o
  11   9  16        260.98        262.17        31.09 o
  13   9  16          0.70          1.84        12.00 o
 -22  10  16        125.58        101.40        13.47 o
 -20  10  16        118.85        101.15        10.89 o
 -18  10  16        430.08        481.32        24.33 o
 -16  10  16         12.79         15.77         9.47 o
 -14  10  16        180.74        174.97        13.88 o
 -12  10  16         14.97          8.91         7.20 o
 -10  10  16         12.10         13.95         6.54 o
  -8  10  16          2.04         -1.24         6.42 o
  -6  10  16        568.26        626.72        29.17 o
  -4  10  16        355.86        354.20        75.79 o
  -2  10  16         92.10         88.98        16.77 o
   0  10  16        625.39        703.08        60.00 o
   2  10  16          0.23          3.56        20.59 o
   4  10  16          0.57          3.04        13.24 o
   6  10  16          3.89        -12.66        12.66 o
   8  10  16         36.79         58.92        12.12 o
  10  10  16        337.25        367.36        30.11 o
 -17  11  16          4.36          4.45         7.98 o
 -15  11  16         21.83         18.39         7.93 o
 -13  11  16          8.11         15.97         7.91 o
 -11  11  16        245.22        262.00        15.13 o
  -9  11  16         33.73         32.36         7.85 o
  -7  11  16          0.63          2.95         6.15 o
  -5  11  16         73.95         74.67        11.18 o
  -3  11  16         13.11         14.44        16.41 o
  -1  11  16         45.06         71.23        13.13 o
   1  11  16         12.57         11.14         8.42 o
   3  11  16        591.07        743.15        40.47 o
   5  11  16          5.35          0.86         7.37 o
   7  11  16         94.94        134.35        16.64 o
 -35   1  17        116.45         93.21        13.90 o
 -33   1  17         24.18         11.21         7.56 o
 -31   1  17          5.79          5.40         9.45 o
 -29   1  17          6.52         18.37        10.89 o
 -27   1  17         57.44         57.98        11.77 o
 -25   1  17         35.01         63.37        21.77 o
 -23   1  17       1917.52       1838.44        48.06 o
 -21   1  17        451.47        416.46        21.23 o
 -19   1  17        378.30        346.35        23.05 o
 -17   1  17       6371.83       6140.02       109.60 o
 -15   1  17        197.93        124.22        11.61 o
 -13   1  17        410.68        495.11        17.92 o
 -11   1  17       4886.54       4701.18        84.32 o
  -9   1  17        476.98        510.20        16.50 o
  -7   1  17       6112.43       7286.17       146.24 o
  -5   1  17       2545.88       2592.57       284.14 o
  -3   1  17        163.53        122.51         8.98 o
  -1   1  17       1250.08       1165.96        53.15 o
   1   1  17       1391.38       1133.09        44.41 o
   3   1  17        119.29        113.52        15.37 o
   5   1  17        304.55        340.72        27.59 o
   7   1  17       1190.66       1340.62        47.12 o
   9   1  17        127.35        105.91        11.50 o
  11   1  17        194.85        178.15        19.35 o
  13   1  17        891.40        856.56        35.43 o
  15   1  17        822.28        828.41        38.61 o
  17   1  17         61.11         52.21         9.19 o
  19   1  17        525.79        597.17        29.76 o
  21   1  17          1.64          1.03         5.58 o
 -34   2  17          6.85          7.81         8.27 o
 -32   2  17         96.40         69.64         9.84 o
 -30   2  17        100.42         85.24        14.04 o
 -28   2  17          0.13         -4.71        10.48 o
 -26   2  17          9.26         23.31        10.67 o
 -24   2  17         62.77         46.84        10.39 o
 -22   2  17        443.85        526.09        22.10 o
 -20   2  17       1206.95       1212.13        33.08 o
 -18   2  17         79.29        165.50        12.78 o
 -16   2  17       1393.49       1282.22        38.97 o
 -14   2  17       5710.02       6392.94        99.54 o
 -12   2  17         50.72         50.30         7.93 o
 -10   2  17         93.32         84.39         8.17 o
  -8   2  17       3295.73       3536.81        83.13 o
  -6   2  17       2618.89       3027.93       100.93 o
  -4   2  17       2747.30       2680.41        84.85 o
  -2   2  17         27.72         55.61         7.00 o
   0   2  17        136.66        116.13        10.74 o
   2   2  17        670.37        925.17        34.29 o
   4   2  17         44.75         39.53        14.92 o
   6   2  17        562.27        583.86        21.09 o
   8   2  17       3882.94       4059.01        99.22 o
  10   2  17        931.65        741.77        29.08 o
  12   2  17        371.89        328.86        22.10 o
  14   2  17        164.97        155.93        17.06 o
  16   2  17         25.34         29.28        11.32 o
  18   2  17        188.69        240.16        15.71 o
  20   2  17          0.12          6.25         7.73 o
 -33   3  17          1.46          2.19         9.50 o
 -31   3  17          5.76         -6.64        18.40 o
 -29   3  17         75.65         81.78        13.56 o
 -27   3  17         37.28         19.33        11.16 o
 -25   3  17         15.70         19.33         9.59 o
 -23   3  17        103.29         73.91         9.99 o
 -21   3  17        723.33        753.20        25.85 o
 -19   3  17       6667.29       6919.31       159.87 o
 -17   3  17       1272.44       1121.49        33.86 o
 -15   3  17        805.09        851.52        29.15 o
 -13   3  17       2344.10       2395.44        50.89 o
 -11   3  17        514.04        568.40        18.24 o
  -9   3  17        329.02        258.08        14.05 o
  -7   3  17       1589.81       1600.25        35.00 o
  -5   3  17        661.55        479.15        16.85 o
  -3   3  17       2242.20       2482.84        48.77 o
  -1   3  17         72.13         68.64         8.14 o
   1   3  17       1411.69       1450.89        55.26 o
   3   3  17       1554.19       1571.05        37.80 o
   5   3  17        712.62        591.94        24.09 o
   7   3  17       1213.83       1194.76        42.97 o
   9   3  17          9.58         13.74        10.52 o
  11   3  17       3513.68       3290.59       102.36 o
  13   3  17         40.73         20.83        11.25 o
  15   3  17          1.12          3.71         7.50 o
  17   3  17          0.16         -2.84         9.20 o
  19   3  17          7.16         15.15         8.07 o
 -32   4  17         47.32         31.26        10.44 o
 -30   4  17        218.02        231.25        33.79 o
 -28   4  17          3.27          4.76        14.06 o
 -26   4  17         48.34         37.76        25.41 o
 -24   4  17        308.65        261.91        21.13 o
 -22   4  17        597.06        583.17        29.24 o
 -20   4  17        273.35        366.28        19.52 o
 -18   4  17       6144.59       6145.38       140.57 o
 -16   4  17        277.41        191.26        17.97 o
 -14   4  17       1301.09       1467.80        45.43 o
 -12   4  17        241.08        287.76        14.40 o
 -10   4  17        137.29        171.53        12.92 o
  -8   4  17        936.20        685.58        26.80 o
  -6   4  17        211.98        153.26        10.25 o
  -4   4  17        693.80        496.75        17.07 o
  -2   4  17       3083.54       2992.16        62.75 o
   0   4  17         26.90         66.98         8.49 o
   2   4  17        292.76        210.90        19.07 o
   4   4  17       1475.33       1379.97        39.92 o
   6   4  17        107.49        112.94        17.09 o
   8   4  17       1578.42       1715.45        47.07 o
  10   4  17        506.22        533.76        27.50 o
  12   4  17        292.60        323.65        18.26 o
  14   4  17        704.36        611.34        42.68 o
  16   4  17        540.22        600.20        46.90 o
  18   4  17         75.94         63.51        11.95 o
 -31   5  17         37.19         47.22        10.06 o
 -29   5  17         37.24         22.21        10.74 o
 -27   5  17        181.51        197.11        34.96 o
 -25   5  17        159.63        236.72        27.24 o
 -23   5  17          7.57         13.81        12.31 o
 -21   5  17        101.92         68.88        14.69 o
 -19   5  17         77.77         69.36        12.51 o
 -17   5  17         69.09         43.54        10.90 o
 -15   5  17        405.48        438.66        20.84 o
 -13   5  17        630.35        628.54        29.44 o
 -11   5  17        660.64        649.46        24.61 o
  -9   5  17        683.52        692.84        19.80 o
  -7   5  17        112.62        116.75         9.19 o
  -5   5  17       1627.70       1965.29        45.51 o
  -3   5  17       3550.91       3419.30        88.60 o
  -1   5  17       1395.00       1434.29        38.32 o
   1   5  17         55.80         33.51         8.52 o
   3   5  17        496.21        523.65        26.15 o
   5   5  17       1517.80       1304.65        46.59 o
   7   5  17       1300.85       1231.23        44.91 o
   9   5  17        104.33        107.19        17.36 o
  11   5  17        397.11        462.18        27.93 o
  13   5  17        283.26        290.92        16.94 o
  15   5  17          1.96          9.51         8.72 o
  17   5  17         18.30         31.46        17.47 o
 -30   6  17         39.59         42.02        12.77 o
 -28   6  17         30.15         30.23         7.47 o
 -26   6  17        201.87        200.44        20.76 o
 -24   6  17          6.46          3.53        12.64 o
 -22   6  17        361.44        372.21        25.22 o
 -20   6  17        113.15        107.66        16.15 o
 -18   6  17       1176.94       1382.20        87.64 o
 -16   6  17        129.12        115.57        17.73 o
 -14   6  17        682.25        843.87        56.43 o
 -12   6  17        511.73        469.55        30.90 o
 -10   6  17          2.52          2.69         6.61 o
  -8   6  17          1.45          3.39         6.70 o
  -6   6  17       1115.79       1058.61        36.58 o
  -4   6  17          0.06          3.61         7.76 o
  -2   6  17       4614.65       4745.90       123.07 o
   0   6  17        807.92        736.06        36.82 o
   2   6  17         66.14         79.18        12.53 o
   4   6  17        516.24        376.33        35.24 o
   6   6  17         10.27         22.16        12.85 o
   8   6  17        838.34        887.29        44.81 o
  10   6  17         20.54         24.72        12.89 o
  12   6  17         33.51         40.79         9.25 o
  14   6  17        247.08        239.71        15.55 o
  16   6  17          0.78          8.64        14.99 o
 -29   7  17         17.12         13.91         9.63 o
 -27   7  17         18.06         16.68         8.56 o
 -25   7  17        755.82        808.48        52.95 o
 -23   7  17        609.86        601.21        26.28 o
 -21   7  17       1539.01       1624.85        84.44 o
 -19   7  17         70.08         53.12        14.09 o
 -17   7  17        762.70        774.67       114.77 o
 -15   7  17        475.73        431.78        28.69 o
 -13   7  17         60.21         71.83        11.96 o
 -11   7  17        836.01        965.72        30.86 o
  -9   7  17        139.40        137.52        12.18 o
  -7   7  17       1095.32       1084.04        28.53 o
  -5   7  17       4097.59       4417.42       102.68 o
  -3   7  17         26.10         28.93         8.34 o
  -1   7  17       2708.37       2672.07        68.54 o
   1   7  17         63.91         58.40        18.54 o
   3   7  17       2287.90       2414.32       109.76 o
   5   7  17          7.20         -7.04        13.28 o
   7   7  17         16.24          8.70        13.73 o
   9   7  17         16.34         20.27        14.35 o
  11   7  17          1.46         -3.16         9.66 o
  13   7  17        412.23        420.20        24.69 o
  15   7  17         81.83        121.82        20.95 o
 -26   8  17          1.42         -8.96        11.09 o
 -24   8  17          4.28         13.31         6.72 o
 -22   8  17        341.68        284.36        41.31 o
 -20   8  17         79.55        112.16        13.11 o
 -18   8  17        185.49        143.74        22.43 o
 -16   8  17          9.29          3.56        11.24 o
 -14   8  17        963.32        933.07        42.68 o
 -12   8  17        212.24        204.91        20.21 o
 -10   8  17          8.51         18.90         8.92 o
  -8   8  17        782.61        739.11        41.94 o
  -6   8  17          8.56         18.47         9.65 o
  -4   8  17         77.52         62.32        13.65 o
  -2   8  17        142.75        123.54        17.70 o
   0   8  17       1593.97       1565.50        89.06 o
   2   8  17        685.76        690.83        60.82 o
   4   8  17         87.98        107.22        29.93 o
   8   8  17        214.12        267.01        19.63 o
  10   8  17        164.60        168.32        18.41 o
  12   8  17         13.33          6.01         9.34 o
  14   8  17         98.64        122.04        18.32 o
 -23   9  17        260.30        263.73        16.75 o
 -21   9  17         32.28         31.77         7.45 o
 -19   9  17        834.50        864.82        30.14 o
 -17   9  17          9.27          9.87         8.69 o
 -15   9  17        680.98        688.92        45.59 o
 -13   9  17         84.13         76.20        18.47 o
 -11   9  17          0.58          2.08         9.93 o
  -9   9  17        116.96         84.89        12.20 o
  -7   9  17        290.03        273.26        22.29 o
  -5   9  17       1104.22       1067.85        40.05 o
  -3   9  17       1095.37       1180.91        88.70 o
  -1   9  17        722.11        723.02        67.10 o
   1   9  17        986.05        932.20        44.14 o
   3   9  17        286.50        315.80        24.89 o
   5   9  17        211.86        262.69        37.51 o
   7   9  17        561.77        632.75        36.86 o
   9   9  17         96.62         89.79        15.67 o
  11   9  17        657.24        883.80        52.79 o
  13   9  17         11.54          5.60         9.03 o
 -22  10  17          0.13          2.01         7.47 o
 -20  10  17          8.03          9.84         7.37 o
 -18  10  17        167.48        124.96        10.55 o
 -16  10  17         11.27          6.23         7.43 o
 -14  10  17         10.27         24.24         7.59 o
 -12  10  17         40.29         43.25         8.55 o
 -10  10  17         17.20          0.28         7.10 o
  -8  10  17         20.11          6.35         7.53 o
  -6  10  17          4.51         12.05         9.64 o
  -4  10  17         35.37         40.43        13.64 o
  -2  10  17        198.57        156.94        26.36 o
   0  10  17        405.06        498.63        48.50 o
   2  10  17        190.29        234.15        32.99 o
   4  10  17        195.39        218.11        21.99 o
   6  10  17        358.99        416.61        26.58 o
   8  10  17          4.71          2.05        12.94 o
  10  10  17         19.31         50.30        12.91 o
 -17  11  17        287.85        246.62        19.17 o
 -15  11  17          2.66          0.88         6.55 o
 -13  11  17          0.17         -7.23         7.23 o
 -11  11  17        104.25         84.68         9.27 o
  -9  11  17          3.70          0.75         6.22 o
  -7  11  17          4.47         14.62         7.37 o
  -5  11  17        288.04        296.83        21.08 o
  -3  11  17        137.32        180.80        16.96 o
  -1  11  17        205.43        225.32        19.29 o
   1  11  17          4.90          2.44         7.23 o
   3  11  17         53.12         61.35        10.29 o
   5  11  17        281.45        267.99        24.06 o
 -34   0  18          4.75          4.43         8.00 o
 -32   0  18        184.83        163.77        24.50 o
 -30   0  18        186.68        274.48        39.63 o
 -28   0  18          0.74        -11.69        11.69 o
 -26   0  18       5152.92       5172.58       216.18 o
 -24   0  18        901.05        769.29        46.62 o
 -22   0  18         85.06         70.99        17.98 o
 -20   0  18       1357.06       1481.79        64.62 o
 -18   0  18       1303.59       1491.12        52.32 o
 -16   0  18       1492.62       1604.19        53.08 o
 -14   0  18          1.76          1.45        10.79 o
 -12   0  18       7011.16       6934.60       152.62 o
 -10   0  18        120.67        120.18        17.52 o
  -8   0  18       9879.79       9748.71       355.46 o
  -6   0  18       2203.38       2306.17        99.36 o
  -4   0  18       2200.49       2252.97        69.06 o
  -2   0  18       5045.70       6180.28       227.10 o
   0   0  18      15512.33      16952.77       576.01 o
   2   0  18       5731.16       6243.67       536.34 o
   4   0  18      17111.28      19227.67       657.41 o
   6   0  18        719.93        769.24        50.13 o
   8   0  18       5012.34       5811.07       177.84 o
  10   0  18        489.93        408.06        30.26 o
  12   0  18         18.63         20.95        12.76 o
  14   0  18       1343.45       1374.75        62.70 o
  16   0  18        107.37        134.67        18.18 o
  18   0  18         77.80        112.19        21.63 o
  20   0  18          0.84          4.62         9.92 o
 -35   1  18        117.36         76.59        12.48 o
 -33   1  18         83.49         76.71         9.23 o
 -31   1  18         63.43         79.24        11.60 o
 -29   1  18         27.16         22.93        11.33 o
 -27   1  18        654.67        667.84        26.33 o
 -25   1  18        454.27        502.44        32.17 o
 -23   1  18        481.92        442.39        22.81 o
 -21   1  18         13.54          5.13        10.26 o
 -19   1  18        407.40        475.40        28.09 o
 -17   1  18         61.62         70.05        10.62 o
 -15   1  18        272.00        272.90        14.41 o
 -13   1  18        740.16        566.34        19.67 o
 -11   1  18       7373.40       8208.75       136.15 o
  -9   1  18       2782.95       2564.68        68.01 o
  -7   1  18       2463.32       2387.67        61.45 o
  -5   1  18       2029.26       1647.10       215.39 o
  -3   1  18        255.05        299.81        12.72 o
  -1   1  18       1229.84       1201.82        37.47 o
   1   1  18       4187.01       4703.62       111.79 o
   3   1  18       2670.43       2771.06        89.31 o
   5   1  18       2547.34       2450.46        66.99 o
   7   1  18          1.27          6.24        10.50 o
   9   1  18         95.82         92.27        12.65 o
  11   1  18        964.51        858.67        35.12 o
  13   1  18         47.88         45.84         9.97 o
  15   1  18        101.06         85.29        10.22 o
  17   1  18        272.04        237.25        18.00 o
  19   1  18        427.31        512.69        22.04 o
 -34   2  18          0.11          4.87        11.54 o
 -32   2  18        304.44        266.80        15.05 o
 -30   2  18         19.25         21.97         9.75 o
 -28   2  18        136.60        179.57        15.16 o
 -26   2  18         22.82         16.36        11.22 o
 -24   2  18       1028.44       1105.77        46.39 o
 -22   2  18        670.78        735.52        25.81 o
 -20   2  18         32.40         33.15         9.54 o
 -18   2  18        798.79        798.19        28.23 o
 -16   2  18        316.20        276.85        14.00 o
 -14   2  18       1136.98        872.24        22.65 o
 -12   2  18        144.91        118.66         9.93 o
 -10   2  18       1071.34        985.59        38.89 o
  -8   2  18       6189.80       5971.29       111.74 o
  -6   2  18       1282.54       1272.13        34.62 o
  -4   2  18          4.71         11.88         7.39 o
  -2   2  18       1098.56        948.60        29.05 o
   0   2  18         26.38         24.41         6.61 o
   2   2  18       3120.77       2815.03        63.75 o
   4   2  18        683.54        841.96        28.98 o
   6   2  18       2196.64       2107.63        51.97 o
   8   2  18         67.23         43.35        14.16 o
  10   2  18       1904.65       1917.39        71.66 o
  12   2  18       1622.45       1546.69       128.81 o
  14   2  18        133.29        127.09        13.85 o
  16   2  18          5.91          5.75         8.21 o
  18   2  18          3.62          0.98         6.67 o
  20   2  18        189.17        191.59        24.35 o
 -33   3  18         38.94         30.57        13.26 o
 -31   3  18         61.36         68.43        11.53 o
 -29   3  18        555.61        629.15        39.82 o
 -27   3  18        649.33        626.30        30.49 o
 -25   3  18        291.19        236.49        17.47 o
 -23   3  18        187.62        125.64        14.68 o
 -21   3  18       1466.09       1638.94        39.72 o
 -19   3  18       2490.16       2699.12        60.26 o
 -17   3  18        200.08        184.84        14.84 o
 -15   3  18       3257.02       3390.01        67.29 o
 -13   3  18       3869.93       3741.77        65.58 o
 -11   3  18        921.86       1007.27        27.62 o
  -9   3  18         24.64         27.16         6.48 o
  -7   3  18       2770.05       2898.27       104.83 o
  -5   3  18       3332.17       3885.72        64.64 o
  -3   3  18       3245.24       3357.36        68.43 o
  -1   3  18       1262.90       1243.29        78.51 o
   1   3  18       1209.26       1249.93        31.39 o
   3   3  18       1556.22       1522.63        37.62 o
   5   3  18        161.90        211.89        14.00 o
   7   3  18        200.31        252.85        17.52 o
   9   3  18          3.89         34.93        12.27 o
  11   3  18        455.97        408.76        28.65 o
  13   3  18        570.16        623.23        35.71 o
  15   3  18         68.84         44.00        10.04 o
  17   3  18        605.79        666.41        28.52 o
  19   3  18         26.08         14.25         6.82 o
 -32   4  18          0.34         12.28         9.81 o
 -30   4  18          6.31          1.28        12.21 o
 -28   4  18        178.02        172.22        20.20 o
 -26   4  18         31.20         33.07        22.93 o
 -24   4  18          3.38          6.52         9.32 o
 -22   4  18        445.41        485.56        29.62 o
 -20   4  18         11.24          2.97         9.34 o
 -18   4  18       1556.27       1597.58        47.05 o
 -16   4  18        758.38        783.97        27.16 o
 -14   4  18        322.68        289.78        14.37 o
 -12   4  18       2285.92       2319.50        49.02 o
 -10   4  18       2733.12       2886.09        57.19 o
  -8   4  18         38.67         31.15         7.53 o
  -6   4  18          2.84         -5.96         5.96 o
  -4   4  18        135.54        151.12         9.39 o
  -2   4  18        262.54        241.97        13.23 o
   0   4  18       1148.02       1367.80        33.83 o
   2   4  18         44.32         28.00         8.49 o
   4   4  18       2814.40       2956.26        67.88 o
   6   4  18      14630.88      15852.77       487.52 o
   8   4  18       3544.12       3304.89        90.53 o
  10   4  18       1568.58       1487.55        51.66 o
  12   4  18        328.18        364.34        27.99 o
  14   4  18        200.40        229.31        44.60 o
  16   4  18         31.91         24.80         9.72 o
  18   4  18         68.07         90.95        24.00 o
 -31   5  18         25.67         12.71         7.65 o
 -29   5  18          0.96         -1.92         7.31 o
 -27   5  18        565.85        587.59        55.91 o
 -25   5  18        167.02        210.38        25.90 o
 -23   5  18        141.33        152.26        17.26 o
 -21   5  18         10.94         -5.99        11.55 o
 -19   5  18        728.89        801.47        36.49 o
 -17   5  18        148.99        185.24        14.88 o
 -15   5  18        592.17        642.85        35.29 o
 -13   5  18        134.24        124.06        14.64 o
 -11   5  18       2606.99       2767.08        62.91 o
  -9   5  18        429.83        415.80        20.54 o
  -7   5  18         48.22         52.48         9.46 o
  -5   5  18       1129.90       1143.82        32.05 o
  -3   5  18       1189.15        971.32        32.31 o
  -1   5  18       2037.06       1981.40        60.71 o
   1   5  18       1112.69       1057.60        33.23 o
   3   5  18        145.04        122.25        16.51 o
   5   5  18        385.40        435.20        26.49 o
   7   5  18        130.77         97.03        16.71 o
   9   5  18        768.39        778.79        40.48 o
  11   5  18        177.08        166.78        20.53 o
  13   5  18         28.96         29.85        10.87 o
  15   5  18        119.91        149.80        14.27 o
  17   5  18         20.47         27.29        15.80 o
 -30   6  18         26.45         37.34        11.89 o
 -28   6  18          2.83         -0.70         7.28 o
 -26   6  18        155.52        167.45        16.13 o
 -24   6  18          2.34         -4.71        11.26 o
 -22   6  18          0.91         -3.03        13.82 o
 -20   6  18        187.61        219.89        20.76 o
 -18   6  18        348.01        398.80        27.46 o
 -16   6  18       1307.64       1463.11        57.72 o
 -14   6  18        336.32        260.84        18.33 o
 -12   6  18       2164.31       2178.20        65.59 o
 -10   6  18          4.65          7.80         7.97 o
  -8   6  18        326.78        349.12        17.96 o
  -6   6  18       1337.27       1165.95        37.56 o
  -4   6  18       1701.80       1603.89        41.09 o
  -2   6  18        834.94        717.51        31.07 o
   0   6  18       2801.11       2868.10       133.01 o
   2   6  18       1877.35       2068.22        71.72 o
   4   6  18       2013.89       1900.90        69.09 o
   6   6  18        128.91        126.71        19.73 o
   8   6  18       1370.33       1468.86        51.13 o
  10   6  18        395.69        396.78        24.58 o
  12   6  18         17.52         14.90         7.72 o
  14   6  18          3.37         -3.08        11.33 o
  16   6  18         38.90         54.72        17.30 o
 -29   7  18          3.57          2.38         8.30 o
 -27   7  18          7.67          0.95         7.19 o
 -25   7  18          1.57         -1.84         8.74 o
 -23   7  18         55.94         61.28        10.23 o
 -21   7  18         29.61         29.99        12.49 o
 -19   7  18         16.39         -1.69        11.12 o
 -17   7  18        166.32        179.64        15.35 o
 -15   7  18        192.03        238.97        40.23 o
 -13   7  18        835.14        832.59        32.68 o
 -11   7  18       1146.98       1134.88        40.81 o
  -9   7  18       1502.19       1606.29        58.27 o
  -7   7  18        350.31        307.99        19.47 o
  -5   7  18         30.62         46.53         9.67 o
  -3   7  18         24.16         26.88         8.54 o
  -1   7  18        192.05        200.00        18.90 o
   1   7  18       3600.83       3516.53       203.21 o
   3   7  18         51.86         64.11        17.63 o
   5   7  18        443.60        473.25        32.25 o
   7   7  18        498.15        565.66        55.00 o
   9   7  18         94.48         74.39        12.82 o
  11   7  18         16.67         11.28         9.04 o
  13   7  18          0.45         -6.33         8.46 o
 -26   8  18          6.39         16.94        10.92 o
 -24   8  18         13.45         27.20         6.89 o
 -22   8  18         78.45         92.41        10.88 o
 -20   8  18        132.75        158.51        14.11 o
 -18   8  18         64.22         61.13        14.22 o
 -16   8  18        302.93        280.01        29.92 o
 -14   8  18        935.96        924.32        33.20 o
 -12   8  18         34.80         12.97        10.63 o
 -10   8  18         97.47        114.60        15.79 o
  -8   8  18        230.01        219.22        22.36 o
  -6   8  18         60.15         87.56        16.29 o
  -4   8  18         24.51         11.32         9.11 o
  -2   8  18        628.32        628.73        30.03 o
   0   8  18         61.40         41.97        12.35 o
   2   8  18        245.70        293.33        44.15 o
   4   8  18          0.31          8.76        22.05 o
   6   8  18        183.45        219.16        21.53 o
   8   8  18          2.13         -6.32         9.22 o
  10   8  18         16.94          9.39         8.53 o
  12   8  18        105.73        103.74        19.49 o
 -21   9  18         50.96         33.42         8.71 o
 -19   9  18         89.98         89.03        13.02 o
 -17   9  18         20.64         31.26        14.57 o
 -15   9  18        301.80        277.61        28.59 o
 -13   9  18         13.22         -2.91         9.16 o
 -11   9  18          5.52          7.96        15.57 o
  -9   9  18        309.40        248.65        20.50 o
  -7   9  18        116.39        123.55        20.93 o
  -5   9  18        120.91        151.04        44.20 o
  -3   9  18        675.02        768.00        68.82 o
  -1   9  18        401.32        339.48        21.00 o
   1   9  18       1187.86       1181.12        65.58 o
   3   9  18         26.26         37.53        13.12 o
   5   9  18         93.03        139.13        20.13 o
   7   9  18        310.45        474.95        30.35 o
   9   9  18        258.67        257.66        20.91 o
  11   9  18        184.99        181.19        21.54 o
 -20  10  18         18.25         34.12        10.64 o
 -18  10  18         16.19         11.85         6.39 o
 -16  10  18         40.40         33.08         8.02 o
 -14  10  18        125.87        127.18        17.49 o
 -12  10  18         26.69         31.58         7.34 o
 -10  10  18        102.56        107.89        10.39 o
  -8  10  18        424.53        412.21        25.89 o
  -6  10  18          2.14          4.35         7.87 o
  -4  10  18        141.34        129.72        13.85 o
  -2  10  18        161.91        204.71        32.33 o
   0  10  18        118.25        180.70        30.35 o
   2  10  18         80.02         93.12        24.08 o
   4  10  18        230.55        285.91        27.69 o
   6  10  18         25.27         29.27        15.38 o
   8  10  18         65.93         79.06        15.13 o
 -17  11  18         23.78         16.53         7.73 o
 -15  11  18        615.72        580.47        32.44 o
 -13  11  18          0.26         -7.22         7.22 o
 -11  11  18          7.69          9.77         7.83 o
  -9  11  18         28.78         18.13         6.18 o
  -7  11  18          7.19          3.24         7.23 o
  -5  11  18         16.26         16.86         8.82 o
  -3  11  18          0.19         -5.69         7.90 o
  -1  11  18         46.55         55.74        10.33 o
   1  11  18        227.46        254.94        26.50 o
   3  11  18        105.78        127.35        17.54 o
 -33   1  19         28.68         33.76         7.50 o
 -31   1  19        316.85        343.02        18.87 o
 -29   1  19          0.76          1.19         7.63 o
 -27   1  19         15.65         11.15         9.16 o
 -25   1  19        107.67        152.36        42.90 o
 -23   1  19       1074.79       1271.79        38.59 o
 -21   1  19        443.00        367.84        20.95 o
 -19   1  19       1457.49       1366.88        43.89 o
 -17   1  19       1340.81       1663.00        39.40 o
 -15   1  19        792.47        680.26        22.65 o
 -13   1  19        244.36        244.68        13.65 o
 -11   1  19        487.44        296.75        14.55 o
  -9   1  19       9651.05       9811.43       176.96 o
  -7   1  19        298.59        253.75        17.01 o
  -5   1  19       3585.67       3746.05       236.16 o
  -3   1  19        682.42        770.28        24.64 o
  -1   1  19        644.71        746.21        24.79 o
   1   1  19         60.09         77.79        11.41 o
   3   1  19       2308.89       2615.88        70.54 o
   5   1  19        904.63        831.33        34.86 o
   7   1  19        287.88        313.44        21.96 o
   9   1  19       1947.42       2146.78        89.62 o
  11   1  19         28.81         51.61        13.94 o
  13   1  19        155.70        160.22        20.45 o
  15   1  19        115.22        105.06        14.02 o
  17   1  19         15.77         14.06         7.10 o
  19   1  19         73.84         84.97        10.14 o
 -34   2  19         39.57         32.54        11.89 o
 -32   2  19         18.31         29.01         9.96 o
 -30   2  19         90.10         93.61        12.24 o
 -28   2  19         49.28         36.93        10.26 o
 -26   2  19          2.32         -0.58         8.87 o
 -24   2  19        322.76        382.94        27.67 o
 -22   2  19        744.57        781.85        29.24 o
 -20   2  19         30.10         61.77        11.52 o
 -18   2  19       2038.83       2028.79        62.13 o
 -16   2  19       1774.89       1791.78        36.73 o
 -14   2  19        538.89        559.46        18.21 o
 -12   2  19        897.80        988.11        26.39 o
 -10   2  19       1470.20       1504.00        32.37 o
  -8   2  19       1080.84        975.27        31.74 o
  -6   2  19       5447.26       5679.29       108.67 o
  -4   2  19       1944.35       2126.24        50.64 o
  -2   2  19       2280.78       2061.21        63.29 o
   0   2  19          4.77         14.06         6.87 o
   2   2  19        781.60        703.18        21.75 o
   4   2  19        745.69        598.20        24.70 o
   6   2  19        391.00        391.91        22.73 o
   8   2  19        745.12        712.88        53.58 o
  10   2  19        776.84        762.99        40.10 o
  12   2  19          4.77          9.17         8.92 o
  14   2  19         21.17          4.39         8.44 o
  16   2  19         19.27         -0.84         7.40 o
  18   2  19          9.57          2.72         7.58 o
 -33   3  19         13.96         27.77         7.64 o
 -31   3  19         59.42         62.56        11.14 o
 -29   3  19         10.07         10.92        11.00 o
 -27   3  19         27.51         14.15        10.89 o
 -25   3  19        398.93        352.26        23.29 o
 -23   3  19        413.74        460.76        36.24 o
 -21   3  19       1497.01       1416.74        44.89 o
 -19   3  19        224.34        253.05        21.24 o
 -17   3  19       2239.37       2305.71        53.66 o
 -15   3  19       2453.56       2526.17        50.03 o
 -13   3  19        332.72        427.94        17.95 o
 -11   3  19        459.31        457.86        18.30 o
  -9   3  19        140.65        161.24        10.57 o
  -7   3  19        122.70        124.03         9.73 o
  -5   3  19        159.39        221.58        14.04 o
  -3   3  19       3029.64       3288.10        67.75 o
  -1   3  19        125.24         96.37         9.57 o
   1   3  19        814.70        750.98        33.88 o
   3   3  19          4.84          0.45         8.92 o
   5   3  19       1322.42       1307.13        34.88 o
   7   3  19       2600.92       2272.16        60.30 o
   9   3  19       1191.84       1197.89        51.75 o
  11   3  19        232.81        264.26        23.01 o
  13   3  19         20.72          5.85         8.30 o
  15   3  19         44.01         44.06         9.11 o
  17   3  19        118.46         81.58        10.66 o
 -32   4  19          9.65         10.74         7.18 o
 -30   4  19          7.80         -0.18        10.99 o
 -28   4  19        149.85        135.49        15.52 o
 -26   4  19         63.88         56.38        26.11 o
 -24   4  19        819.39        872.88        32.33 o
 -22   4  19        913.86       1121.16        55.96 o
 -20   4  19        412.61        315.30        20.65 o
 -18   4  19         49.02         42.53        10.91 o
 -16   4  19         35.23         52.47        10.22 o
 -14   4  19         78.26         80.60        12.33 o
 -12   4  19         95.32        129.48        11.15 o
 -10   4  19        382.54        336.22        17.80 o
  -8   4  19       1808.74       1738.25        54.20 o
  -6   4  19        364.93        297.06        15.00 o
  -4   4  19       1316.86       1206.26        40.93 o
  -2   4  19        101.32         51.74         8.31 o
   0   4  19         59.98         62.57         8.98 o
   2   4  19        935.45       1166.67        36.66 o
   4   4  19        240.97        270.02        18.29 o
   6   4  19        251.18        269.88        21.30 o
   8   4  19        449.85        345.83        27.63 o
  10   4  19       1347.91       1412.03        46.58 o
  12   4  19         15.02          4.17        11.07 o
  14   4  19        127.26        161.93        14.66 o
  16   4  19          1.36          1.38         7.24 o
 -31   5  19          2.31         -0.67         6.36 o
 -29   5  19        125.02        120.49        10.61 o
 -27   5  19         27.87         17.52        15.16 o
 -25   5  19         23.86         10.47         9.02 o
 -23   5  19          1.20         -5.36        12.78 o
 -21   5  19        432.97        536.18        27.14 o
 -19   5  19        107.39        121.36        13.10 o
 -17   5  19        342.72        318.15        21.48 o
 -15   5  19        305.78        285.01        20.08 o
 -13   5  19        571.50        553.29        27.92 o
 -11   5  19          0.30         -6.83         8.28 o
  -9   5  19        176.22        215.65        15.63 o
  -7   5  19       2078.97       2390.39        53.77 o
  -5   5  19        704.71        722.08        22.29 o
  -3   5  19       1432.11       1384.76        47.06 o
  -1   5  19         40.41         37.77         8.74 o
   1   5  19         43.70         38.41         8.86 o
   3   5  19       2850.82       2948.82        80.53 o
   5   5  19       1390.49       1423.87        57.68 o
   7   5  19        295.02        353.19        28.36 o
   9   5  19        138.54        179.03        16.91 o
  11   5  19          7.75          7.82         8.31 o
  13   5  19        597.47        538.02        28.08 o
  15   5  19         57.94         51.39         7.20 o
 -30   6  19        121.23        143.46        16.84 o
 -28   6  19        189.05        200.18        20.89 o
 -26   6  19        448.77        439.50        24.24 o
 -24   6  19          1.01         16.48        10.92 o
 -22   6  19        421.75        343.63        35.48 o
 -20   6  19         24.50          6.98        11.06 o
 -18   6  19        900.58        965.91        44.37 o
 -16   6  19         63.15         64.36        12.30 o
 -14   6  19        141.15        126.28        12.65 o
 -12   6  19          8.53         14.63         8.40 o
 -10   6  19       1700.95       1616.21        50.07 o
  -8   6  19        614.36        600.96        40.54 o
  -6   6  19         98.54         70.79        11.91 o
  -4   6  19       1012.40        965.40        38.42 o
  -2   6  19       3488.44       2986.68       142.73 o
   0   6  19       1207.48       1171.76        90.42 o
   2   6  19        177.15        154.53        27.16 o
   4   6  19       2209.81       2195.71        76.49 o
   6   6  19          2.77         19.89        13.73 o
   8   6  19       1376.55       1386.96       108.90 o
  10   6  19          2.40          6.66         7.91 o
  12   6  19        151.62        115.56        19.18 o
  14   6  19         74.09         68.47        12.71 o
 -29   7  19         97.04         93.50        13.13 o
 -27   7  19         76.04         47.24         8.74 o
 -25   7  19        177.41        215.90        16.90 o
 -23   7  19         98.12        101.93        11.58 o
 -21   7  19       1124.97       1130.95        37.81 o
 -19   7  19         72.98         63.95        17.54 o
 -17   7  19        225.43        251.89        17.46 o
 -15   7  19         85.17         63.55        11.80 o
 -13   7  19       1853.47       1880.82        67.42 o
 -11   7  19        182.91        138.84        18.54 o
  -9   7  19          1.29         -1.08        10.73 o
  -7   7  19          4.56         15.53         8.60 o
  -5   7  19       2659.88       2456.22        65.69 o
  -3   7  19        324.44        326.29        24.90 o
  -1   7  19        193.51        189.48        33.13 o
   1   7  19         60.65         51.89        12.68 o
   3   7  19         95.27         98.47        17.80 o
   5   7  19        399.67        504.60        52.76 o
   7   7  19        118.22        123.29        17.74 o
   9   7  19        214.07        211.94        18.93 o
  11   7  19        119.12        125.47        14.86 o
  13   7  19        170.16        208.04        26.10 o
 -26   8  19          0.62         -3.94         9.50 o
 -24   8  19        174.60        158.65        13.50 o
 -22   8  19         59.40         39.69         8.50 o
 -20   8  19         10.17          5.06         8.09 o
 -18   8  19        483.92        537.08        29.38 o
 -16   8  19        175.18        191.14        25.12 o
 -14   8  19          0.28          2.28        13.88 o
 -12   8  19        379.89        370.67        24.49 o
 -10   8  19         51.08         59.33        15.43 o
  -8   8  19       1153.35       1180.46        68.04 o
  -6   8  19       1510.75       1470.85       100.23 o
  -4   8  19       1369.36       1278.88        40.45 o
  -2   8  19         57.68         62.74        12.42 o
   0   8  19       1929.18       2312.43       130.36 o
   2   8  19        903.18        928.62        73.93 o
   4   8  19         48.61         61.77        14.64 o
   6   8  19          5.49         -7.12        11.65 o
   8   8  19          4.65          9.55        10.82 o
  10   8  19          9.41         13.48        10.56 o
  12   8  19        152.34        194.28        21.39 o
 -21   9  19          0.48          4.57         6.99 o
 -19   9  19         77.63         74.73        12.03 o
 -17   9  19          3.61          4.07         9.13 o
 -15   9  19        157.66        183.31        23.44 o
 -13   9  19        193.32        219.32        19.04 o
 -11   9  19          2.97         -2.78         7.97 o
  -9   9  19        168.95        194.21        15.31 o
  -7   9  19        254.34        227.09        17.46 o
  -5   9  19          9.34          8.12        13.17 o
  -3   9  19        196.37        220.16        41.28 o
  -1   9  19        315.48        371.59        46.78 o
   1   9  19        319.29        303.48        33.01 o
   3   9  19        134.66        171.60        31.71 o
   5   9  19         31.11         39.81        13.80 o
   7   9  19        673.41        884.62        40.37 o
   9   9  19          9.95         25.22        13.70 o
 -20  10  19        190.70        137.96        15.39 o
 -18  10  19         41.89         56.14         7.48 o
 -16  10  19          1.12         -2.09         6.49 o
 -14  10  19          9.90          7.77         6.25 o
 -12  10  19        776.37        795.98        33.41 o
 -10  10  19        317.76        323.47        15.41 o
  -8  10  19        188.46        221.14        16.93 o
  -6  10  19         29.82         29.49        10.66 o
  -4  10  19        420.63        396.26        24.76 o
  -2  10  19          4.57         16.17        17.93 o
   0  10  19         12.44          2.98        17.91 o
   2  10  19        145.10        208.49        38.42 o
   4  10  19         12.14         14.94        19.49 o
   6  10  19         56.30         62.16        15.48 o
 -15  11  19         15.48         16.68         8.37 o
 -13  11  19         23.62         26.84        10.60 o
 -11  11  19          1.52         -5.36         9.78 o
  -9  11  19        226.56        238.79        22.19 o
  -7  11  19         57.10         49.18        12.37 o
  -5  11  19         16.91         18.19        10.11 o
  -3  11  19         11.19         11.36         7.39 o
  -1  11  19          8.31          0.89         6.59 o
   1  11  19        149.68        179.95        20.45 o
 -34   0  20          0.85         -9.98        12.21 o
 -32   0  20        339.46        402.73        26.30 o
 -30   0  20          7.44          0.88        13.37 o
 -28   0  20        265.15        365.80        29.74 o
 -26   0  20        752.94        929.62        41.24 o
 -24   0  20          2.71         -6.90        17.81 o
 -22   0  20       2449.55       2822.92       115.48 o
 -20   0  20       4681.87       4877.54       122.25 o
 -18   0  20       1371.16       1284.61        48.62 o
 -16   0  20       1907.00       1980.92        62.07 o
 -14   0  20        230.79        293.95        21.40 o
 -12   0  20       5404.09       5529.39       203.36 o
 -10   0  20         13.00          8.25        12.55 o
  -8   0  20        252.02        214.10        21.00 o
  -6   0  20       3456.78       3128.93       130.25 o
  -4   0  20          5.35          0.16         8.58 o
  -2   0  20       2614.58       2554.28        82.62 o
   0   0  20         10.55         11.62         9.89 o
   2   0  20        257.32        232.80        30.57 o
   4   0  20      13229.22      13566.83       479.18 o
   6   0  20       1346.78       1418.22        59.91 o
   8   0  20        688.82        691.71        89.24 o
  10   0  20        874.17        854.40        59.94 o
  12   0  20         62.56         53.12        20.77 o
  14   0  20       1705.09       2037.61       101.09 o
  16   0  20        296.96        281.27        30.71 o
  18   0  20         12.59         23.52         9.18 o
 -33   1  20          8.03          1.28         7.93 o
 -31   1  20         45.45         51.76         9.99 o
 -29   1  20         66.87         61.43         9.06 o
 -27   1  20        286.29        355.90        17.49 o
 -25   1  20        259.22        269.01        20.26 o
 -23   1  20        200.82        183.92        14.68 o
 -21   1  20       3790.70       3771.53        71.32 o
 -19   1  20        840.30        747.30        25.98 o
 -17   1  20        302.46        353.12        15.34 o
 -15   1  20         89.24         92.84        11.67 o
 -13   1  20        982.86        832.65        26.13 o
 -11   1  20       1080.97        975.21        32.56 o
  -9   1  20       3539.14       3839.29        81.25 o
  -7   1  20       1113.42       1133.23        32.73 o
  -5   1  20       4794.34       5412.93       121.50 o
  -3   1  20        636.23        648.91        26.65 o
  -1   1  20       3476.20       3991.69        88.07 o
   1   1  20       1782.12       1550.56        47.88 o
   3   1  20       5940.32       6237.81       208.49 o
   5   1  20       3061.43       3362.24       104.02 o
   7   1  20         47.69         51.28        10.97 o
   9   1  20        300.60        267.57        25.49 o
  11   1  20         98.77        101.28        13.11 o
  13   1  20         98.86         88.17        12.06 o
  15   1  20        552.85        744.21        36.29 o
  17   1  20        229.07        249.31        15.52 o
 -34   2  20         76.36         52.32        11.65 o
 -32   2  20        185.65        219.46        15.57 o
 -30   2  20          0.17         -5.34        10.02 o
 -28   2  20         23.29         20.87         7.92 o
 -26   2  20         83.99         98.55        10.83 o
 -24   2  20        219.85        289.65        30.24 o
 -22   2  20       1510.69       1730.71        42.12 o
 -20   2  20       2096.81       2272.67        76.95 o
 -18   2  20        356.19        332.21        17.32 o
 -16   2  20         16.49          5.40         6.75 o
 -14   2  20       2405.43       2478.15        45.03 o
 -12   2  20       1006.54       1185.18        28.68 o
 -10   2  20        228.45        242.62        13.80 o
  -8   2  20       2709.58       2738.69        71.09 o
  -6   2  20        242.95        282.23        16.30 o
  -4   2  20       1106.89       1214.16        35.54 o
  -2   2  20        438.23        466.28        21.25 o
   0   2  20        229.22        335.90        15.94 o
   2   2  20       4329.91       4575.41        76.66 o
   4   2  20         10.57         11.09         9.07 o
   6   2  20        143.22        138.96        21.23 o
   8   2  20        651.58        663.01        38.95 o
  10   2  20         18.32         19.40        10.59 o
  12   2  20         16.89         16.06         7.93 o
  14   2  20          8.13          6.88         7.02 o
  16   2  20        260.38        289.98        24.92 o
  18   2  20         41.13         31.72        12.69 o
 -33   3  20        297.65        363.94        27.45 o
 -31   3  20        197.25        243.57        20.85 o
 -29   3  20        669.63        686.24        31.13 o
 -27   3  20          0.32          9.00        10.19 o
 -25   3  20          2.00          3.10         9.36 o
 -23   3  20          8.93         24.37        13.58 o
 -21   3  20       3394.57       3579.77        74.58 o
 -19   3  20          5.72         16.49        10.39 o
 -17   3  20          3.90         13.53         7.91 o
 -15   3  20        188.34        217.00        12.23 o
 -13   3  20       1169.05       1043.62        29.67 o
 -11   3  20          1.32          3.88         7.27 o
  -9   3  20         32.88         53.11         7.34 o
  -7   3  20        993.90        935.87        29.54 o
  -5   3  20       2627.34       2597.37       107.37 o
  -3   3  20       5131.13       4969.17       100.79 o
  -1   3  20         13.20          9.60         6.91 o
   1   3  20        743.17        707.16        24.63 o
   3   3  20       1390.81       1390.67        57.54 o
   5   3  20       2002.10       2081.37        47.48 o
   7   3  20       3197.78       3205.52       259.28 o
   9   3  20          2.59         -1.45        10.26 o
  11   3  20        411.51        427.26        24.51 o
  13   3  20       1721.25       1998.76        68.16 o
  15   3  20          5.60         -0.86         7.96 o
  17   3  20        124.47        158.33        12.11 o
 -32   4  20          2.05         -0.04         6.36 o
 -30   4  20         50.46         38.24        11.06 o
 -28   4  20         37.90         53.03        12.18 o
 -26   4  20        209.66        233.70        23.42 o
 -24   4  20        460.99        454.15        20.94 o
 -22   4  20        404.33        405.55        23.64 o
 -20   4  20        700.73        729.64        27.32 o
 -18   4  20       1013.57       1036.55        32.32 o
 -16   4  20       3529.11       3502.86        68.58 o
 -14   4  20        878.70        856.90        37.32 o
 -12   4  20       1382.78       1398.12        35.65 o
 -10   4  20       2757.75       2871.36        65.14 o
  -8   4  20         37.19         49.86         7.96 o
  -6   4  20        554.51        630.20        33.40 o
  -4   4  20        428.90        357.74        16.29 o
  -2   4  20        589.46        541.19        21.64 o
   0   4  20       1902.60       1861.63        46.97 o
   2   4  20       1806.03       1830.77        67.98 o
   4   4  20        181.84        169.46        15.07 o
   6   4  20       1562.87       1598.44        64.60 o
   8   4  20        129.77        162.19        20.20 o
  10   4  20        157.86        145.00        27.85 o
  12   4  20        101.73         91.34        11.78 o
  14   4  20        446.24        456.38        26.07 o
  16   4  20         94.05        114.43        14.01 o
 -31   5  20          4.14         14.93        10.33 o
 -29   5  20          0.01          0.31         6.09 o
 -27   5  20        450.37        490.35        28.58 o
 -25   5  20          0.42          0.00        10.70 o
 -23   5  20        851.17        842.70        56.39 o
 -21   5  20         91.68        106.23        14.02 o
 -19   5  20        203.56        190.24        51.64 o
 -17   5  20       2322.47       2223.46        63.83 o
 -15   5  20         42.51         41.56        11.74 o
 -13   5  20        871.96        897.64        39.42 o
 -11   5  20        759.95        676.00        22.80 o
  -9   5  20       5540.42       5554.93       113.11 o
  -7   5  20        117.79         99.99        10.49 o
  -5   5  20        113.37         92.17        10.92 o
  -3   5  20        321.21        330.38        18.00 o
  -1   5  20       2639.94       2782.32        62.50 o
   1   5  20         58.32         51.35        11.68 o
   3   5  20         19.16         16.54        13.62 o
   5   5  20         10.77         16.05        11.89 o
   7   5  20        124.26         86.19        13.67 o
   9   5  20       1239.28       1170.33        42.90 o
  11   5  20         42.93         39.02         9.37 o
  13   5  20         15.99          7.59         7.23 o
  15   5  20         95.13         98.32        10.89 o
 -30   6  20        117.81        111.57        14.47 o
 -28   6  20         29.80         34.30         8.90 o
 -26   6  20          7.82         22.32        10.26 o
 -24   6  20         16.05         16.46        14.77 o
 -22   6  20        144.65        160.26        14.39 o
 -20   6  20          1.89         -3.07         8.69 o
 -18   6  20         69.20         65.28        11.54 o
 -16   6  20       2096.81       2300.89        85.62 o
 -14   6  20        233.82        266.41        16.64 o
 -12   6  20        278.05        309.95        20.82 o
 -10   6  20          9.62         64.52        12.21 o
  -8   6  20        266.93        244.32        17.90 o
  -6   6  20        784.55        836.32        27.38 o
  -4   6  20        189.96        191.49        20.01 o
  -2   6  20       2433.24       2217.34       101.26 o
   0   6  20       1312.22       1062.11        55.26 o
   2   6  20        239.00        288.64        33.60 o
   4   6  20        225.44        280.32        25.41 o
   6   6  20        395.15        446.85        32.80 o
   8   6  20        598.28        704.60        26.70 o
  10   6  20        805.74        989.61        35.05 o
  12   6  20        102.61        100.38        16.86 o
  14   6  20        112.59        128.06        21.54 o
 -27   7  20         44.23         60.50        14.37 o
 -25   7  20         13.12         10.65         8.44 o
 -23   7  20        123.84        121.11        13.77 o
 -21   7  20          1.68          2.90         8.69 o
 -19   7  20          4.24         21.45        14.15 o
 -17   7  20        653.38        642.80        26.88 o
 -15   7  20        129.06        149.22        19.69 o
 -13   7  20        895.18        847.61        32.67 o
 -11   7  20         84.45        105.57        23.69 o
  -9   7  20         54.08         55.84        20.12 o
  -7   7  20       1017.61        950.88        44.89 o
  -5   7  20        390.27        327.81        20.67 o
  -3   7  20       1624.93       1469.13        78.82 o
  -1   7  20        222.30        187.47        21.60 o
   1   7  20        952.46        924.30        45.73 o
   3   7  20         62.81        103.64        31.66 o
   5   7  20        275.09        288.26        24.46 o
   7   7  20         60.49         43.64        10.95 o
   9   7  20         39.56         41.59        10.10 o
  11   7  20          9.33         13.00        11.50 o
 -24   8  20          5.81          7.33         7.06 o
 -22   8  20        101.40         88.62        10.12 o
 -20   8  20         11.33         19.86         8.26 o
 -18   8  20        209.48        233.43        19.77 o
 -16   8  20        225.51        184.82        18.19 o
 -14   8  20         77.89         89.92        19.21 o
 -12   8  20         47.17         17.95        16.12 o
 -10   8  20        296.58        247.28        15.06 o
  -8   8  20         37.20         49.72        10.42 o
  -6   8  20        204.64        190.07        18.73 o
  -4   8  20        368.76        401.19        52.64 o
  -2   8  20         24.36         39.82        27.22 o
   0   8  20        144.57        181.63        20.57 o
   2   8  20         24.20         29.21        13.16 o
   4   8  20        273.70        290.35        28.16 o
   6   8  20         26.72         26.11        10.12 o
   8   8  20        387.84        463.88        33.39 o
  10   8  20          0.73          9.60        12.38 o
 -21   9  20        107.52        139.05        16.41 o
 -19   9  20         24.67          8.40        15.29 o
 -17   9  20        300.10        259.52        39.45 o
 -15   9  20        149.65        144.25        15.19 o
 -13   9  20         23.42         33.50        11.20 o
 -11   9  20        153.32        144.28        12.51 o
  -9   9  20         45.13         51.25         9.44 o
  -7   9  20        352.68        363.82        35.01 o
  -5   9  20        238.86        243.70        23.70 o
  -3   9  20        100.03         95.51        16.94 o
  -1   9  20          0.30          7.67        19.63 o
   1   9  20        324.62        342.59        41.08 o
   3   9  20         69.10         50.23        20.95 o
   5   9  20         24.62         34.83        12.46 o
   7   9  20          2.94          0.17         9.31 o
   9   9  20        266.19        319.91        25.55 o
 -20  10  20          3.86          4.20         7.13 o
 -18  10  20        130.08        151.27        17.33 o
 -16  10  20          0.62          2.26         5.78 o
 -14  10  20         67.31         82.32         8.46 o
 -12  10  20        167.58        166.54        15.20 o
 -10  10  20          0.68          2.82         7.69 o
  -8  10  20          1.01          5.01         7.48 o
  -6  10  20        456.36        444.51        28.38 o
  -4  10  20         90.90        136.31        42.86 o
  -2  10  20         57.18         31.89        18.31 o
   0  10  20         13.88          5.29        14.46 o
   2  10  20         15.96         23.65        14.12 o
   4  10  20        192.63        181.82        22.45 o
   6  10  20          0.23         -2.81         9.64 o
 -13  11  20          0.13          3.19         7.57 o
 -11  11  20         58.45         62.11        12.23 o
  -3  11  20        136.45        162.17        19.82 o
 -33   1  21         66.87         45.46        11.45 o
 -31   1  21        276.33        274.26        16.14 o
 -29   1  21         12.65         11.65         7.39 o
 -27   1  21        155.01        131.93        14.23 o
 -25   1  21        397.76        430.60        21.53 o
 -23   1  21        810.69        787.06        33.67 o
 -21   1  21        354.54        372.62        19.45 o
 -19   1  21       1312.83       1548.46        39.06 o
 -17   1  21        288.92        244.53        14.45 o
 -15   1  21       1757.88       1885.05        42.55 o
 -13   1  21        376.87        426.42        21.90 o
 -11   1  21       2328.53       2547.30        61.24 o
  -9   1  21       5113.37       5317.00       138.97 o
  -7   1  21        311.44        334.02        17.06 o
  -5   1  21        436.09        605.20        27.67 o
  -3   1  21        864.87        666.82        34.54 o
  -1   1  21       1391.39       1479.03        39.81 o
   1   1  21        234.73        206.34        15.40 o
   3   1  21        552.13        643.04        46.30 o
   5   1  21        794.94        678.30        40.15 o
   7   1  21        814.31        811.41        44.38 o
   9   1  21         89.72        111.00        12.22 o
  11   1  21        636.31        640.36        34.95 o
  13   1  21          1.11          3.98         8.43 o
  15   1  21        177.33        192.84        15.10 o
  17   1  21         99.04         75.15         8.93 o
 -34   2  21        128.78        101.70        13.99 o
 -32   2  21          2.83          8.31         5.95 o
 -30   2  21         15.27         23.39        11.21 o
 -28   2  21          2.86          0.57         7.46 o
 -26   2  21        466.02        511.19        22.22 o
 -24   2  21        282.62        245.94        19.00 o
 -22   2  21        231.60        261.95        20.84 o
 -20   2  21       1805.77       1888.96        44.30 o
 -18   2  21        208.81        164.35        16.06 o
 -16   2  21          2.06         13.37         6.83 o
 -14   2  21        136.80        134.05        11.89 o
 -12   2  21        231.87        335.26        16.89 o
 -10   2  21        296.14        288.91        17.30 o
  -8   2  21          0.78         11.83         9.59 o
  -6   2  21        549.35        550.98        23.28 o
  -4   2  21        182.84        185.77        14.15 o
  -2   2  21        514.78        574.66        24.84 o
   0   2  21        673.76        659.51        23.40 o
   2   2  21        469.93        463.29        19.37 o
   4   2  21       1000.80       1021.61        33.35 o
   6   2  21        881.69        901.16        31.94 o
   8   2  21        425.21        447.45        26.89 o
  10   2  21        110.21         94.30        14.15 o
  12   2  21         34.88         53.66         9.46 o
  14   2  21        160.50        176.48        11.03 o
  16   2  21         61.35         51.87        10.51 o
 -33   3  21          3.38          6.17         8.55 o
 -31   3  21        194.17        237.69        14.12 o
 -29   3  21         40.61         41.78        11.53 o
 -27   3  21         57.33         42.96         9.30 o
 -25   3  21          4.75         -0.38         9.84 o
 -23   3  21        911.73        956.45        34.77 o
 -21   3  21         95.29        134.97        19.03 o
 -19   3  21       1352.60       1490.85        43.02 o
 -17   3  21         17.29         18.65         7.29 o
 -15   3  21       2951.22       2815.50        58.42 o
 -13   3  21       2618.89       2616.83        55.18 o
 -11   3  21        329.97        313.66        15.91 o
  -9   3  21          4.07          3.14         6.21 o
  -7   3  21         75.73         81.91        12.33 o
  -5   3  21       1705.46       1700.32        45.74 o
  -3   3  21       2056.16       2245.84        54.32 o
  -1   3  21       2275.93       2094.95        68.99 o
   1   3  21        717.10        738.22        31.92 o
   3   3  21       5523.26       6417.73       150.64 o
   5   3  21          0.24          1.18        10.01 o
   7   3  21        100.18         90.05        16.67 o
   9   3  21       2102.42       2217.21        80.77 o
  11   3  21        736.73        756.06        42.12 o
  13   3  21        269.12        302.55        17.64 o
  15   3  21          2.27          1.95         7.12 o
 -30   4  21          2.20         -0.88         8.43 o
 -28   4  21        262.75        243.56        16.46 o
 -26   4  21        171.54        180.01        14.97 o
 -24   4  21        239.07        247.65        17.38 o
 -22   4  21          0.72         -5.50         8.42 o
 -20   4  21          9.84          5.48        15.06 o
 -18   4  21        801.54        806.70        30.56 o
 -16   4  21        101.19        108.97        11.12 o
 -14   4  21        687.22        570.29        21.93 o
 -12   4  21       1392.29       1218.47        43.81 o
 -10   4  21        235.08        190.29        14.95 o
  -8   4  21        668.74        599.14        21.99 o
  -6   4  21       1706.95       1706.11        89.98 o
  -4   4  21        507.21        476.43        25.18 o
  -2   4  21       1476.32       1395.76        39.27 o
   0   4  21         69.92         86.64        13.00 o
   2   4  21        404.24        376.34        21.01 o
   4   4  21         39.10         46.98        15.63 o
   6   4  21       1124.63       1129.55        50.81 o
   8   4  21         96.60        136.81        28.44 o
  10   4  21        205.88        150.02        14.53 o
  12   4  21        499.24        426.12        29.50 o
  14   4  21         33.13         38.42         7.01 o
 -31   5  21         68.22         51.25        10.60 o
 -29   5  21          3.18          8.61         7.21 o
 -27   5  21          2.57         15.28         9.45 o
 -25   5  21          4.90         -6.00        10.27 o
 -23   5  21         29.07         50.52        21.41 o
 -21   5  21        100.60        106.04        11.77 o
 -19   5  21       1681.81       1829.68        55.59 o
 -17   5  21       1167.13       1246.33        53.33 o
 -15   5  21        457.36        456.06        25.85 o
 -13   5  21        346.68        325.72        17.89 o
 -11   5  21          2.10          8.91         7.85 o
  -9   5  21       1464.85       1802.69        46.79 o
  -7   5  21        497.63        521.63        19.10 o
  -5   5  21         10.39          1.94         8.67 o
  -3   5  21        338.82        280.85        17.33 o
  -1   5  21       1472.87       1486.80        37.08 o
   1   5  21        844.63        903.36        43.78 o
   3   5  21        424.20        405.96        29.02 o
   5   5  21          6.74          6.71        12.63 o
   7   5  21        208.51        204.07        22.36 o
   9   5  21         50.38         89.08        11.82 o
  11   5  21          9.33          5.95         9.75 o
  13   5  21         10.04          1.20         7.53 o
 -30   6  21        161.91        150.21        14.91 o
 -28   6  21          3.31          6.50         6.78 o
 -26   6  21        431.84        442.34        36.92 o
 -24   6  21          0.76         13.47        10.49 o
 -22   6  21         91.71         94.47        11.71 o
 -20   6  21        339.22        358.44        32.71 o
 -18   6  21        152.34        141.62        14.44 o
 -16   6  21        554.83        543.37        26.07 o
 -14   6  21       1948.12       1974.33        70.47 o
 -12   6  21         44.30         58.91        15.37 o
 -10   6  21       2508.11       2719.97        99.15 o
  -8   6  21        656.08        625.30        24.85 o
  -6   6  21          1.19         -1.56         9.97 o
  -4   6  21        219.17        264.73        21.97 o
  -2   6  21        480.84        423.34        35.88 o
   0   6  21        732.28        848.95        44.38 o
   2   6  21         61.67         49.51        14.91 o
   4   6  21       2035.45       2423.01       127.12 o
   6   6  21         45.50         45.44        19.14 o
   8   6  21          1.44         13.04         9.40 o
  10   6  21          8.03         -1.74        12.52 o
  12   6  21        258.15        235.32        21.29 o
 -27   7  21        176.00        229.57        21.19 o
 -25   7  21         28.04         26.08         8.63 o
 -23   7  21         20.32         23.68         9.95 o
 -21   7  21        115.98        141.77        13.20 o
 -19   7  21         64.05         70.70        11.12 o
 -17   7  21        375.63        388.72        34.59 o
 -15   7  21         97.73        120.15        13.25 o
 -13   7  21        268.47        276.95        22.00 o
 -11   7  21       1240.27       1361.11        51.74 o
  -9   7  21        556.12        428.83        20.41 o
  -7   7  21       1402.53       1263.90        36.63 o
  -5   7  21          6.88          6.85         9.37 o
  -3   7  21         14.50          7.14        10.05 o
  -1   7  21        819.73        590.35        65.65 o
   1   7  21         13.52          9.32        25.07 o
   3   7  21        123.11        175.29        33.20 o
   5   7  21        485.80        432.42        43.05 o
   7   7  21          4.81         -1.42         8.81 o
   9   7  21         47.44         56.00         9.41 o
  11   7  21         74.23         57.52        12.87 o
 -24   8  21        156.36        227.08        19.59 o
 -22   8  21        147.45        177.81        12.07 o
 -20   8  21         22.04         23.51         8.23 o
 -18   8  21         65.10         63.16        16.31 o
 -16   8  21         88.04         51.89        16.52 o
 -14   8  21          0.22          0.14        10.16 o
 -12   8  21        347.21        328.47        31.80 o
 -10   8  21        231.07        262.37        28.12 o
  -8   8  21        443.02        453.34        35.98 o
  -4   8  21         37.83         48.65        14.75 o
  -2   8  21        453.30        418.97        23.01 o
   0   8  21        324.76        358.30        83.85 o
   2   8  21       1242.44       1249.75       121.64 o
   4   8  21        380.77        442.90        26.83 o
   6   8  21         57.84         93.88        11.61 o
   8   8  21         19.30         28.76        10.79 o
 -23   9  21          6.52          9.97         8.03 o
 -21   9  21         41.04         46.81         8.29 o
 -19   9  21          5.67          7.98         7.41 o
 -17   9  21         59.00         74.49        12.30 o
 -15   9  21         72.29         56.65        15.61 o
 -13   9  21        191.35        189.13        16.64 o
 -11   9  21         48.85         23.79         9.83 o
  -9   9  21         78.98         86.36         9.79 o
  -7   9  21        151.57        144.66        16.03 o
  -5   9  21        189.22        150.77        18.66 o
  -3   9  21        157.13        177.44        32.47 o
  -1   9  21          0.47         -7.04        18.64 o
   1   9  21         18.46         18.85        17.17 o
   3   9  21        257.67        363.87        26.10 o
   5   9  21        209.66        256.13        20.10 o
   7   9  21         65.60         63.32        14.14 o
 -18  10  21          2.78          1.19         8.78 o
 -16  10  21        121.73        134.39        10.21 o
 -14  10  21          0.26         -2.53         5.57 o
 -12  10  21        303.86        350.97        60.26 o
 -10  10  21        160.55        132.78        18.11 o
  -8  10  21        752.27        655.32        50.78 o
  -6  10  21        274.69        288.62        20.63 o
  -4  10  21        167.32        187.19        22.66 o
  -2  10  21         91.61         92.63        12.80 o
   0  10  21        116.63        146.57        23.96 o
   2  10  21         36.26         46.63        14.50 o
   4  10  21         17.80          4.46         8.83 o
 -34   0  22          8.37         -9.17         9.25 o
 -32   0  22          1.04          2.20         9.91 o
 -30   0  22        234.76        213.57        17.43 o
 -28   0  22        608.75        648.64        31.25 o
 -26   0  22        577.79        490.80        29.18 o
 -24   0  22        510.02        552.73        38.71 o
 -22   0  22       1468.08       1580.39       100.49 o
 -20   0  22        295.97        356.46        26.88 o
 -18   0  22       6855.76       7656.05       174.59 o
 -16   0  22       1517.70       1767.69        60.06 o
 -14   0  22        332.46        356.66        30.20 o
 -12   0  22        342.43        379.06        31.20 o
 -10   0  22       1257.18       1236.87        53.86 o
  -8   0  22        115.40        139.96        18.75 o
  -6   0  22       5122.54       5157.44       296.99 o
  -4   0  22       1578.17       1767.33       206.06 o
  -2   0  22          5.14          2.29         8.48 o
   0   0  22        868.86       1063.92        56.53 o
   2   0  22       4685.50       4893.19       199.28 o
   4   0  22        897.71        923.51        47.51 o
   6   0  22       1452.55       1342.96        83.16 o
   8   0  22         16.69         15.01        12.09 o
  10   0  22         86.19         74.07        15.21 o
  12   0  22        446.83        432.98        57.49 o
  14   0  22       2375.86       2692.37        82.78 o
  16   0  22        457.90        358.68        20.92 o
 -33   1  22          7.74         12.90         8.15 o
 -31   1  22         30.00         34.31        11.68 o
 -29   1  22          4.81          3.44         6.91 o
 -27   1  22         71.75         59.70        11.68 o
 -25   1  22        498.79        586.23        26.38 o
 -23   1  22         88.16        124.80        21.87 o
 -21   1  22       2444.52       2576.34        54.32 o
 -19   1  22          2.92         20.86         9.79 o
 -17   1  22         16.36         28.08         7.96 o
 -15   1  22        889.31       1177.07        39.09 o
 -13   1  22        627.10        569.65        26.12 o
 -11   1  22        374.10        416.71        21.41 o
  -9   1  22       1202.22       1309.30        38.93 o
  -7   1  22         73.45         79.61        10.84 o
  -5   1  22       3296.36       3059.16        79.25 o
  -3   1  22          4.27          3.00        10.20 o
  -1   1  22       1065.60       1013.46        32.70 o
   1   1  22       1292.30       1438.82        41.82 o
   3   1  22          2.51          2.83         9.50 o
   5   1  22       4478.41       4497.28       129.68 o
   7   1  22         31.73         26.79         9.93 o
   9   1  22         58.98         85.59        16.15 o
  11   1  22        310.34        375.54        16.38 o
  13   1  22         56.41         69.28         8.33 o
  15   1  22         22.66         37.30         8.53 o
 -32   2  22          0.34         -4.75         8.61 o
 -30   2  22          0.61          7.43         7.44 o
 -28   2  22        203.83        186.41        13.49 o
 -26   2  22          8.96          2.21         9.38 o
 -24   2  22          1.20         -3.38         9.04 o
 -22   2  22       3113.93       3390.07        93.84 o
 -20   2  22         79.05         72.93        12.48 o
 -18   2  22         24.78         42.19        11.12 o
 -16   2  22        371.29        401.93        19.17 o
 -14   2  22       2032.11       2153.79        49.24 o
 -12   2  22       1764.22       1699.46        41.37 o
 -10   2  22         89.39        100.58        12.12 o
  -8   2  22       7097.14       7344.65       140.61 o
  -6   2  22          0.20         11.89         7.87 o
  -4   2  22       1016.99        989.14        32.78 o
  -2   2  22        349.91        398.47        26.78 o
   0   2  22       2105.02       2167.74        62.17 o
   2   2  22        156.71        159.46        14.32 o
   4   2  22        720.15        682.90        25.37 o
   6   2  22       1888.55       1843.82        69.35 o
   8   2  22        139.79        159.17        12.76 o
  10   2  22        774.08        810.75        29.21 o
  12   2  22        931.30       1022.21        65.28 o
  14   2  22          7.20          8.83         5.89 o
  16   2  22         14.02         31.56         8.09 o
 -31   3  22        156.15        173.13        13.98 o
 -29   3  22          0.15          0.62         7.97 o
 -27   3  22          1.88          8.17         6.93 o
 -25   3  22        785.46        805.19        30.15 o
 -23   3  22        627.94        583.57        36.66 o
 -21   3  22        248.06        281.14        19.21 o
 -19   3  22        118.73        140.43        12.43 o
 -17   3  22        111.51        108.92        11.56 o
 -15   3  22        203.57        205.30        14.08 o
 -13   3  22         39.81         81.12        10.21 o
 -11   3  22         73.82         52.89         8.86 o
  -9   3  22         10.51          8.06         7.84 o
  -7   3  22        635.06        616.39        27.88 o
  -5   3  22        156.29        132.53        12.80 o
  -3   3  22        590.98        679.99        26.38 o
  -1   3  22       2137.71       2064.42        52.19 o
   1   3  22       3240.55       3326.95        75.10 o
   3   3  22       1705.65       1784.65        65.10 o
   5   3  22         54.61         71.78        16.15 o
   7   3  22        742.96        855.78        45.59 o
   9   3  22         87.60         75.94        10.72 o
  11   3  22        213.16        305.83        25.66 o
  13   3  22         65.57         76.11         9.41 o
  15   3  22         45.40         48.13        13.33 o
 -30   4  22          0.30          4.14        10.46 o
 -28   4  22        135.64        108.96        11.35 o
 -26   4  22        245.27        254.74        17.80 o
 -24   4  22        101.13         90.35        11.45 o
 -22   4  22         10.76         19.10         9.16 o
 -20   4  22        509.46        440.69        22.18 o
 -18   4  22          3.85         21.99        13.74 o
 -16   4  22         33.08         26.15         8.02 o
 -14   4  22          5.26         13.31         8.65 o
 -12   4  22        837.62        750.15        28.09 o
 -10   4  22       1829.08       1710.93        44.82 o
  -8   4  22        215.08        193.06        16.06 o
  -6   4  22        134.89        123.81        12.30 o
  -4   4  22        164.19        131.66        12.51 o
  -2   4  22        368.12        261.88        15.16 o
   0   4  22         75.57         71.64        12.04 o
   2   4  22        279.35        248.23        24.01 o
   4   4  22         28.26          2.85        10.67 o
   6   4  22        206.69        179.09        19.25 o
   8   4  22        181.71        176.12        16.45 o
  10   4  22        248.32        311.86        18.26 o
  12   4  22        132.44        185.03        13.05 o
  14   4  22        339.72        444.93        23.91 o
 -29   5  22          6.24         14.73         7.20 o
 -27   5  22         20.25         31.23         7.76 o
 -25   5  22        355.92        393.90        28.54 o
 -23   5  22        522.55        616.02        47.07 o
 -21   5  22        409.75        418.71        42.12 o
 -19   5  22          3.66         14.58        10.48 o
 -17   5  22       3542.36       3499.59       107.60 o
 -15   5  22       1139.11       1173.97        50.95 o
 -13   5  22         33.89         22.95         8.90 o
 -11   5  22         91.32         89.42        12.22 o
  -9   5  22       1772.36       1846.22        47.63 o
  -7   5  22        970.84        905.86        57.07 o
  -5   5  22         23.16         15.91         8.55 o
  -3   5  22       1667.26       1836.28        52.91 o
  -1   5  22       3228.86       2987.26       246.22 o
   1   5  22        365.84        285.48        25.00 o
   3   5  22          2.45         10.86        13.04 o
   5   5  22         54.38         55.84        25.48 o
   7   5  22        208.97        181.58        13.89 o
   9   5  22       1251.24       1269.62        48.20 o
  11   5  22        479.56        523.78        33.36 o
  13   5  22        167.78        132.48        24.99 o
 -28   6  22          9.13         26.79        11.25 o
 -26   6  22         77.83         90.77        11.65 o
 -24   6  22        113.53         92.10        10.51 o
 -22   6  22         98.21         79.28        11.10 o
 -20   6  22        906.15       1067.63        46.42 o
 -18   6  22         13.31         15.65        11.27 o
 -16   6  22         43.65         43.14         9.73 o
 -14   6  22        427.27        419.83        25.69 o
 -12   6  22          3.18         -2.90        18.72 o
 -10   6  22        271.10        342.12        38.27 o
  -8   6  22         11.51         23.01        13.23 o
  -6   6  22        971.79        792.05        44.00 o
  -4   6  22        185.92        158.45        15.05 o
  -2   6  22         44.79         15.03         9.92 o
   0   6  22          2.74         11.64        13.29 o
   2   6  22         74.74          8.68        24.75 o
   4   6  22         46.30         46.48        21.52 o
   6   6  22        257.80        365.55        45.42 o
   8   6  22         13.32          6.43         8.20 o
  10   6  22        634.04        649.48        38.54 o
  12   6  22        238.40        187.51        17.08 o
 -27   7  22          9.09         16.59         9.51 o
 -25   7  22         15.65         19.56         7.76 o
 -23   7  22        171.50        247.60        17.95 o
 -21   7  22          9.76         19.81         8.30 o
 -19   7  22         67.74         84.34        11.12 o
 -17   7  22       1425.97       1647.75        58.19 o
 -15   7  22        454.73        447.83        36.63 o
 -13   7  22         23.60         30.73        11.72 o
 -11   7  22        169.70        161.53        13.06 o
  -9   7  22          0.26         -3.49         7.67 o
  -7   7  22       1317.92       1370.62        46.02 o
  -5   7  22         54.38         42.63        14.48 o
  -3   7  22        206.56        306.47        46.12 o
  -1   7  22        102.92        131.23        33.31 o
   1   7  22          7.38         -4.88        12.93 o
   3   7  22        313.20        363.81        25.77 o
   5   7  22         20.64         -0.20        11.38 o
   7   7  22          0.43         -4.00         8.17 o
   9   7  22         72.28         37.82        13.09 o
 -22   8  22         35.40         56.57        13.00 o
 -20   8  22         90.62         86.22        11.80 o
 -18   8  22         57.53         24.42        13.08 o
 -16   8  22          7.33         14.98        12.97 o
 -14   8  22          7.06          9.20         8.45 o
 -12   8  22        164.01        134.95        14.86 o
 -10   8  22        195.10        252.05        16.76 o
  -8   8  22        625.58        562.56        44.90 o
  -6   8  22          3.05         -2.96        13.22 o
  -4   8  22        351.41        309.37        21.13 o
  -2   8  22         29.61         18.97        12.19 o
   0   8  22          0.40          0.95        10.89 o
   2   8  22         23.57         27.64        11.60 o
   4   8  22          7.20          2.03         9.15 o
   6   8  22        170.14        187.19        20.86 o
   8   8  22        237.89        273.79        24.47 o
 -21   9  22          7.26         12.95         9.93 o
 -19   9  22         62.67         87.82        13.13 o
 -17   9  22         57.83         31.30         8.33 o
 -15   9  22          5.75         14.61         8.37 o
 -13   9  22         69.00         69.28        11.45 o
 -11   9  22          8.81          0.52         7.86 o
  -9   9  22        269.91        270.47        32.09 o
  -7   9  22         68.86         66.35        11.31 o
  -5   9  22          2.80          6.59        10.64 o
  -3   9  22          5.59          6.79        17.38 o
  -1   9  22          5.63          9.32        17.22 o
   1   9  22          0.11         -5.49        16.90 o
   3   9  22        178.61        184.79        18.03 o
   5   9  22        289.55        351.97        29.42 o
 -18  10  22         30.76         31.02         8.62 o
 -16  10  22          6.22          1.23         9.04 o
 -14  10  22          0.10         -0.07         7.03 o
 -12  10  22          0.52         -1.50        10.64 o
 -10  10  22        229.58        252.93        28.82 o
  -8  10  22         94.11        113.20        29.01 o
  -6  10  22         17.63         18.34         8.17 o
  -4  10  22        133.55        138.94        39.35 o
   0  10  22          1.75          1.89        11.65 o
   2  10  22          6.17          6.00         9.67 o
 -33   1  23         33.67         17.00        10.73 o
 -31   1  23        122.96        132.87        13.07 o
 -29   1  23         16.62         15.23         8.13 o
 -27   1  23         80.74         63.83        10.05 o
 -25   1  23         44.13         41.27         9.25 o
 -23   1  23          9.23          3.03        10.09 o
 -21   1  23         12.04         14.79        11.26 o
 -19   1  23       2773.51       2677.18        58.43 o
 -17   1  23       1872.57       1783.97        44.35 o
 -15   1  23         31.03         24.63        10.31 o
 -13   1  23          5.85          4.23         9.96 o
 -11   1  23       3896.31       3975.96        86.69 o
  -9   1  23       1342.54       1205.71        49.95 o
  -7   1  23        531.11        556.37        29.76 o
  -5   1  23       3625.82       3788.93        82.00 o
  -3   1  23        125.44         69.67        12.14 o
  -1   1  23        132.91        140.46        15.96 o
   1   1  23       5843.61       6457.81       126.23 o
   3   1  23         24.84         17.82         8.62 o
   5   1  23        422.43        554.49        37.23 o
   7   1  23         31.31         38.18         8.96 o
   9   1  23         52.05         35.54         8.27 o
  11   1  23        182.76        152.79        10.55 o
  13   1  23         68.84         49.91         7.54 o
  15   1  23         65.12         66.49        10.62 o
 -32   2  23         48.70         45.31         9.66 o
 -30   2  23         70.57         64.47        13.43 o
 -28   2  23          4.54          8.90         7.96 o
 -26   2  23         71.87        102.44        17.67 o
 -24   2  23        145.24        109.23        13.77 o
 -22   2  23         67.13         73.47        12.90 o
 -20   2  23        233.60        249.07        22.48 o
 -18   2  23       2449.30       2573.87        65.19 o
 -16   2  23       1120.87       1113.14        32.77 o
 -14   2  23        456.28        437.03        20.05 o
 -12   2  23          2.83          4.61         9.62 o
 -10   2  23        924.39        954.15        30.24 o
  -8   2  23        520.46        469.14        23.61 o
  -6   2  23         51.29         46.26        10.31 o
  -4   2  23       2418.92       2351.94        57.73 o
  -2   2  23         89.55        102.61        12.76 o
   0   2  23          8.62         22.16        10.85 o
   2   2  23        751.33        817.95        34.83 o
   4   2  23        244.71        249.34        35.97 o
   6   2  23        810.65        773.84        33.27 o
   8   2  23          8.17          5.44         9.58 o
  10   2  23         17.52          9.41         7.96 o
  12   2  23         69.73         82.81        10.27 o
  14   2  23        249.89        214.73        13.38 o
 -31   3  23         51.67         48.69         7.17 o
 -29   3  23        125.84        109.88        16.01 o
 -27   3  23         85.42         93.04         9.51 o
 -25   3  23         76.57         55.38        10.51 o
 -23   3  23         20.57         42.17        15.04 o
 -21   3  23        816.70        750.38        26.28 o
 -19   3  23         19.69         12.80        10.11 o
 -17   3  23         46.68         25.37         8.33 o
 -15   3  23       1630.87       1767.50        48.56 o
 -13   3  23       2265.76       2253.00        59.93 o
 -11   3  23          7.49         10.26         9.07 o
  -9   3  23         59.14         61.96        10.66 o
  -7   3  23       1364.57       1351.22        48.97 o
  -5   3  23        503.16        440.75        24.36 o
  -3   3  23        379.82        438.04        21.64 o
  -1   3  23         19.22         23.88         8.80 o
   1   3  23         15.80          0.42        11.47 o
   3   3  23        594.12        538.09        50.70 o
   5   3  23       1220.24       1011.78        64.35 o
   7   3  23        325.55        287.30        24.26 o
   9   3  23          3.91         14.19         8.10 o
  11   3  23          7.58         11.56         7.63 o
  13   3  23        125.58        132.12         9.23 o
 -30   4  23         42.91         52.62         6.67 o
 -28   4  23         15.39         25.12         7.96 o
 -26   4  23         51.86         48.87        10.18 o
 -24   4  23        309.65        316.40        20.05 o
 -22   4  23        385.83        397.15        28.89 o
 -20   4  23        103.32        102.04        12.44 o
 -18   4  23        862.45        861.66        42.85 o
 -16   4  23         24.76         42.88        12.69 o
 -14   4  23       1875.69       2056.32        52.45 o
 -12   4  23        148.94        134.09        11.08 o
 -10   4  23        157.54        166.51        21.60 o
  -8   4  23         15.66         17.27         7.98 o
  -6   4  23       1265.72       1405.93        44.50 o
  -4   4  23       1000.87       1060.91        38.66 o
  -2   4  23         32.83         68.70        14.72 o
   0   4  23        217.19        276.50        25.16 o
   2   4  23       1765.79       1782.44        54.42 o
   4   4  23        259.17        233.29        22.28 o
   6   4  23          1.77         -3.29        16.85 o
   8   4  23        660.78        573.31        31.54 o
  10   4  23        106.65        120.23        14.49 o
  12   4  23        686.77        603.35        26.80 o
 -29   5  23          0.33          1.30         9.33 o
 -27   5  23         47.80         37.03         7.54 o
 -25   5  23         56.38         60.82        12.41 o
 -23   5  23        129.96        135.79        16.65 o
 -21   5  23         24.17         51.26        13.95 o
 -19   5  23        377.88        403.96        28.91 o
 -17   5  23       2110.81       2088.41        60.78 o
 -15   5  23        226.47        232.95        22.68 o
 -13   5  23         62.83         53.80        14.25 o
 -11   5  23        634.43        598.04        30.07 o
  -9   5  23         60.27         45.24        10.86 o
  -7   5  23        577.42        569.58        21.48 o
  -5   5  23         48.19         33.11        12.23 o
  -3   5  23       2061.17       2019.78        97.85 o
  -1   5  23        158.07        169.83        16.52 o
   1   5  23        491.71        475.61        94.43 o
   3   5  23       1039.52       1033.86        49.96 o
   5   5  23         26.38         33.41        10.51 o
   7   5  23        343.17        282.61        22.88 o
   9   5  23         11.16         19.76        12.83 o
  11   5  23         16.08         18.50        11.46 o
 -28   6  23         32.84         15.65         8.95 o
 -26   6  23        114.87        113.98        11.94 o
 -24   6  23        619.03        696.51        24.76 o
 -22   6  23        134.77        145.71        12.70 o
 -20   6  23          2.51          0.92        10.95 o
 -18   6  23         20.10         33.75        16.69 o
 -16   6  23         35.19         41.68        11.11 o
 -14   6  23       1060.27       1082.13        38.20 o
 -12   6  23        150.83        141.07        19.94 o
 -10   6  23         55.21         43.66         8.93 o
  -8   6  23         53.06         75.34        14.37 o
  -6   6  23        578.03        554.38        23.91 o
  -4   6  23        635.38        571.47        25.92 o
  -2   6  23        181.40        187.92        36.65 o
   0   6  23        120.10         67.42        27.11 o
   2   6  23        348.66        388.87        55.28 o
   4   6  23        467.91        505.64        29.95 o
   6   6  23        209.07        234.03        16.64 o
   8   6  23         25.68         11.48        13.33 o
  10   6  23          4.94         -1.24        10.34 o
 -25   7  23         33.72         16.89         7.19 o
 -23   7  23         20.06         13.23         8.62 o
 -21   7  23        229.17        177.83        30.39 o
 -19   7  23        267.69        259.43        16.00 o
 -17   7  23        208.90        203.17        17.87 o
 -15   7  23       1183.36       1297.46        66.82 o
 -13   7  23        154.78        142.24        21.50 o
 -11   7  23        907.95        934.98        39.96 o
  -9   7  23        842.80        895.23        48.35 o
  -7   7  23        606.39        598.64        35.06 o
  -5   7  23       2100.65       2083.18        71.70 o
  -3   7  23        499.12        400.07        29.92 o
  -1   7  23         56.93         39.75        13.80 o
   1   7  23         40.39         24.82        15.33 o
   3   7  23        614.12        553.86        30.55 o
   5   7  23         71.79         73.11        11.25 o
   7   7  23        202.74        227.54        22.30 o
   9   7  23          6.42          2.19         8.97 o
 -22   8  23        183.96        221.70        19.48 o
 -20   8  23          9.47         14.96         7.80 o
 -18   8  23        175.02        194.74        21.72 o
 -16   8  23         11.47         -2.02         9.44 o
 -14   8  23         66.90         69.22        10.03 o
 -12   8  23         13.07         25.78         8.64 o
 -10   8  23        126.41        143.41        24.36 o
  -8   8  23          4.29         -9.92        13.96 o
  -6   8  23        138.05        135.81        39.16 o
  -4   8  23        143.44        133.03        31.90 o
  -2   8  23        172.64        158.82        23.36 o
   0   8  23        135.99        162.40        17.02 o
   2   8  23        585.29        640.25        86.33 o
   4   8  23          1.90          8.36         7.78 o
   6   8  23        102.39         96.19        17.21 o
 -21   9  23        112.50         93.83        13.07 o
 -19   9  23         14.30         21.70        10.50 o
 -17   9  23        110.17        113.11         9.56 o
 -15   9  23         59.48         89.48        24.71 o
 -13   9  23        287.40        241.46        16.45 o
 -11   9  23        214.46        223.37        21.63 o
  -9   9  23        145.34         84.25        14.50 o
  -7   9  23        268.26        257.62        21.02 o
  -5   9  23         64.09         60.01        12.25 o
  -3   9  23         64.95        117.13        24.35 o
  -1   9  23         88.53         61.35        18.39 o
   1   9  23         26.35         23.00        14.69 o
   3   9  23        103.98        116.59        18.99 o
 -16  10  23          2.01          1.00         7.52 o
 -14  10  23         71.00         83.23        12.86 o
 -12  10  23         10.58         10.18         8.98 o
 -10  10  23         12.20          9.36         9.09 o
  -2  10  23        256.10        277.66        25.79 o
   0  10  23         24.68         21.59        10.08 o
 -32   0  24         40.13         35.47        14.58 o
 -30   0  24        453.08        486.38        29.08 o
 -28   0  24        102.27        151.01        15.72 o
 -26   0  24          1.03          0.27        13.07 o
 -24   0  24          4.52         14.90        11.28 o
 -22   0  24          5.13          3.09        14.04 o
 -20   0  24        590.12        480.17        36.33 o
 -18   0  24       1475.80       1486.07        65.34 o
 -16   0  24          3.53         -0.29        17.07 o
 -14   0  24        992.66       1043.29        51.55 o
 -12   0  24         98.66         78.17        17.09 o
 -10   0  24       4155.09       4630.27       215.37 o
  -8   0  24        165.36        125.81        19.00 o
  -6   0  24       1444.62       1469.66        60.95 o
  -4   0  24       1693.01       2185.34       119.21 o
  -2   0  24       8260.71       8914.66       331.36 o
   0   0  24        281.64        357.45        40.52 o
   2   0  24        477.58        457.70        33.09 o
   4   0  24       5308.49       5394.09       124.39 o
   6   0  24        130.76        126.32        17.62 o
   8   0  24        475.42        461.00        24.23 o
  10   0  24         97.95         97.97        16.23 o
  12   0  24        446.78        414.01        27.53 o
  14   0  24       1670.92       2044.15        88.71 o
 -33   1  24         32.43         21.90         6.62 o
 -31   1  24          7.12         -2.82        10.24 o
 -29   1  24        232.76        247.13        13.72 o
 -27   1  24         14.50         30.81         8.31 o
 -25   1  24        344.24        343.09        20.85 o
 -23   1  24          1.58         -2.86         7.97 o
 -21   1  24        471.38        441.02        33.38 o
 -19   1  24        191.65        255.26        19.27 o
 -17   1  24        133.09         78.96        12.11 o
 -15   1  24         11.74          6.78         8.65 o
 -13   1  24        565.35        551.10        25.72 o
 -11   1  24         15.38          8.08         8.17 o
  -9   1  24        306.98        287.22        31.77 o
  -7   1  24       1299.18       1319.51        41.32 o
  -5   1  24        284.70        359.23        20.07 o
  -3   1  24        396.42        386.59        20.89 o
  -1   1  24         12.12         10.34        12.14 o
   1   1  24        621.19        631.34        51.67 o
   3   1  24        206.24        154.34        17.25 o
   5   1  24        953.64       1014.90        30.46 o
   7   1  24        810.23        957.54        36.78 o
   9   1  24        917.98       1110.92        44.75 o
  11   1  24        135.20        183.82        13.02 o
  13   1  24         11.97          6.26         6.43 o
 -32   2  24         26.24         23.81         7.42 o
 -30   2  24         32.73         35.06        11.24 o
 -28   2  24         21.99         25.97         8.45 o
 -26   2  24        274.48        260.62        17.12 o
 -24   2  24         41.31         31.94        11.79 o
 -22   2  24        415.70        502.64        24.82 o
 -20   2  24         24.04         29.38        15.92 o
 -18   2  24        178.87        157.15        16.06 o
 -16   2  24       2835.22       3141.48        80.61 o
 -14   2  24       1819.09       1915.77        52.06 o
 -12   2  24       2651.22       2741.00        66.18 o
 -10   2  24        143.48        151.63        12.98 o
  -8   2  24       4604.97       4907.86        90.62 o
  -6   2  24       2830.57       2556.63        61.33 o
  -4   2  24         41.41         56.84        10.63 o
  -2   2  24          3.06         -1.49         8.53 o
   0   2  24        140.74        161.25        25.38 o
   2   2  24        952.25       1035.48        50.10 o
   4   2  24       1721.61       1737.17        73.11 o
   6   2  24        261.88        224.08        21.64 o
   8   2  24        435.51        437.91        22.74 o
  10   2  24          2.27          5.17         6.97 o
  12   2  24         30.29         31.48         5.81 o
  14   2  24        218.22        218.47        21.41 o
 -31   3  24        206.34        227.12        27.74 o
 -29   3  24         37.91         66.03         9.05 o
 -27   3  24        890.93        821.36        58.00 o
 -25   3  24         62.04         50.50         8.73 o
 -23   3  24       1113.09       1171.38        42.95 o
 -21   3  24        116.09        143.61        17.25 o
 -19   3  24         85.48        144.91        20.67 o
 -17   3  24         26.22         33.93        20.17 o
 -15   3  24         22.84         24.27        10.00 o
 -13   3  24        304.81        283.85        25.41 o
 -11   3  24          2.21         10.51         9.64 o
  -9   3  24         51.17         65.51        10.86 o
  -7   3  24       2165.59       2074.75        53.19 o
  -5   3  24        375.05        378.88        23.19 o
  -3   3  24        204.39        253.43        22.59 o
  -1   3  24        135.99        105.86        18.01 o
   1   3  24          0.96          1.03        13.47 o
   3   3  24        415.57        398.51        27.58 o
   5   3  24        470.99        535.26        48.45 o
   7   3  24         73.81         84.04        13.08 o
   9   3  24        331.50        235.50        13.40 o
  11   3  24         16.05         16.14         5.70 o
  13   3  24         41.27         55.45        13.48 o
 -30   4  24        159.85        166.61        17.02 o
 -28   4  24        108.88        109.76        10.17 o
 -26   4  24          4.34          4.49         9.86 o
 -24   4  24        178.49        155.77        12.66 o
 -22   4  24          7.61         14.26         9.97 o
 -20   4  24        517.91        584.31        45.80 o
 -18   4  24        520.28        551.99        24.31 o
 -16   4  24          3.55          0.86        15.00 o
 -14   4  24        825.92        700.62        70.94 o
 -12   4  24         47.82         85.99        13.99 o
 -10   4  24       1185.04       1005.24        40.23 o
  -8   4  24        125.05         92.93        13.40 o
  -6   4  24        283.47        280.25        19.62 o
  -4   4  24       2435.17       2737.77       229.37 o
  -2   4  24       1699.61       1916.76       107.98 o
   0   4  24        108.63        120.74        14.55 o
   2   4  24          0.34          2.98         8.21 o
   4   4  24        362.55        393.33        40.25 o
   6   4  24         69.98         82.89        33.87 o
   8   4  24         74.93         94.88        14.65 o
  10   4  24         39.10         48.88        14.94 o
  12   4  24          2.15         -0.99         7.55 o
 -29   5  24        254.03        224.82        18.12 o
 -27   5  24          0.22          3.31         5.83 o
 -25   5  24        346.22        355.28        17.29 o
 -23   5  24         44.83         43.83        11.74 o
 -21   5  24          2.72         -2.58        16.10 o
 -19   5  24          3.56         -4.55         9.42 o
 -17   5  24          8.13         19.75        13.49 o
 -15   5  24       1990.32       2070.82        73.73 o
 -13   5  24         75.96         54.49        11.73 o
 -11   5  24        406.21        373.97        57.78 o
  -9   5  24        275.76        261.57        23.20 o
  -7   5  24        194.37        201.97        15.76 o
  -5   5  24         10.45          5.94         8.43 o
  -3   5  24        366.12        416.20        24.42 o
  -1   5  24         11.75         16.32        12.75 o
   1   5  24        164.02        216.42        35.97 o
   3   5  24         88.51         94.11        17.96 o
   5   5  24       1292.27       1409.54        71.62 o
   7   5  24          0.81         -2.10         9.92 o
   9   5  24        510.53        486.67        32.93 o
  11   5  24        826.18        734.43        36.55 o
 -26   6  24         35.11         34.31         8.09 o
 -24   6  24         35.22         66.81         8.93 o
 -22   6  24         17.58         24.63         8.33 o
 -20   6  24        127.24        122.81        12.29 o
 -18   6  24       1961.07       1949.45        64.44 o
 -16   6  24        146.36        133.01        16.77 o
 -14   6  24        670.83        629.05        27.57 o
 -12   6  24         61.54         77.59        11.82 o
 -10   6  24         55.10         63.99        12.21 o
  -8   6  24         63.87         62.15        12.12 o
  -6   6  24        213.86        255.25        25.05 o
  -4   6  24          1.13         33.98        24.00 o
  -2   6  24       1613.98       1736.43       106.10 o
   0   6  24        204.64        173.83        35.29 o
   2   6  24         81.63         83.61        15.23 o
   4   6  24         46.00         68.73        13.89 o
   6   6  24        398.26        410.04        31.66 o
   8   6  24          1.55          8.27        11.57 o
  10   6  24         10.76          3.88         8.29 o
 -23   7  24         10.79         18.69        10.56 o
 -21   7  24          5.32          2.54         7.78 o
 -19   7  24          4.24         16.06         9.25 o
 -17   7  24        115.40        124.25        14.78 o
 -15   7  24        216.43        219.00        15.69 o
 -13   7  24        649.16        650.56        26.35 o
 -11   7  24          1.67         -2.65        14.89 o
  -9   7  24        228.45        255.27        25.07 o
  -7   7  24        117.05        121.34        16.99 o
  -5   7  24        663.27        656.18        24.75 o
  -3   7  24        128.03        137.23        14.91 o
  -1   7  24        260.83        286.89        22.67 o
   1   7  24          9.19         -1.99        10.73 o
   3   7  24        119.11        130.10        19.11 o
   5   7  24         11.96         22.35         9.31 o
   7   7  24         85.94         95.05        14.65 o
 -22   8  24         47.49         54.73        12.81 o
 -20   8  24         19.02         12.91         7.30 o
 -18   8  24         70.64         76.04        11.09 o
 -16   8  24         39.12         46.49        10.17 o
 -14   8  24         34.16         41.49         8.42 o
 -12   8  24        527.06        490.51        26.75 o
 -10   8  24         97.63         76.17        18.36 o
  -8   8  24         13.88         16.89        11.25 o
  -6   8  24         41.08         46.68        13.35 o
  -4   8  24        201.89        183.53        33.98 o
  -2   8  24        256.04        259.52        22.32 o
   0   8  24          9.97          3.98         8.92 o
   2   8  24         21.41         13.59         8.60 o
   4   8  24         20.79         25.18         8.54 o
 -19   9  24          4.13         10.30         8.22 o
 -17   9  24          0.01         -9.59         9.66 o
 -15   9  24        213.24        219.44        25.68 o
 -13   9  24        116.61        107.15        23.25 o
 -11   9  24         37.32         44.91        20.54 o
  -9   9  24         61.20         58.04        11.80 o
  -7   9  24         75.26         81.37        21.22 o
  -5   9  24         41.74         43.43         9.40 o
  -3   9  24          3.30         -5.63         8.05 o
  -1   9  24         71.06        107.05        20.18 o
   1   9  24         76.99         44.27        14.74 o
 -14  10  24         77.07         51.93         9.35 o
 -31   1  25          9.18          6.57         8.57 o
 -29   1  25         18.58         21.95         8.04 o
 -27   1  25        114.15        116.45        12.46 o
 -25   1  25         10.79         43.58        12.09 o
 -23   1  25         74.14         77.77        12.33 o
 -21   1  25         40.08         44.96        11.14 o
 -19   1  25        883.10       1016.69        72.63 o
 -17   1  25        157.62        143.72        15.59 o
 -15   1  25         65.05         66.47        10.20 o
 -13   1  25         49.09         90.15        12.61 o
 -11   1  25          1.75         -0.64         8.37 o
  -9   1  25       3593.97       3599.11        81.25 o
  -7   1  25       1066.31       1098.86        37.20 o
  -5   1  25        850.53        741.59        30.25 o
  -3   1  25          6.70         -6.33         9.44 o
  -1   1  25       4363.24       4511.69       134.67 o
   1   1  25          3.36         -7.12        22.44 o
   3   1  25        565.31        585.69        20.17 o
   5   1  25        102.94        115.58        13.73 o
   7   1  25        331.47        245.36        13.80 o
   9   1  25          1.35          4.59         6.03 o
  11   1  25         14.67         18.37         5.70 o
  13   1  25         93.02         87.61        15.35 o
 -32   2  25          5.25          8.62         8.27 o
 -30   2  25          4.07         -7.09         9.37 o
 -28   2  25          8.22         14.76         7.66 o
 -26   2  25        150.62        143.73        13.41 o
 -24   2  25         56.37         59.78        13.15 o
 -22   2  25         25.08         18.18        11.53 o
 -20   2  25       1238.02       1181.38        38.98 o
 -18   2  25        378.76        415.29        66.75 o
 -16   2  25        139.36        160.63        28.85 o
 -14   2  25       1143.51       1257.12        39.66 o
 -12   2  25         47.76         72.64        12.16 o
 -10   2  25       1134.47       1154.03        32.94 o
  -8   2  25        371.04        366.21        18.77 o
  -6   2  25          4.63         17.28         9.97 o
  -4   2  25        393.30        449.50        21.86 o
  -2   2  25         21.50         13.31        10.51 o
   0   2  25        926.85       1031.59        68.16 o
   2   2  25        250.59        233.82        50.62 o
   4   2  25         32.26         20.49        17.50 o
   6   2  25        379.55        380.33        16.71 o
   8   2  25        104.22         98.15         8.94 o
[truncated: 55,492 more chars]
